# Supplementary material for: Phylogenomic analysis of Wolbachia genomes from the Darwin Tree of Life biodiversity genomics project
Source: PLoS Biol. 2023 Jan 23;21(1):e3001972. doi: 10.1371/journal.pbio.3001972 (PMC9894559; doi:10.1371/journal.pbio.3001972)
Supplement: S1 Data — (XLSX) [file pbio.3001972.s001.xlsx]

## Sheet: Figure1A
Order	Total	Infection_state
Coleoptera	4	WolPos
Coleoptera	20	WolNeg
Diptera	21	WolPos
Diptera	40	WolNeg
Ephemeroptera	0	WolPos
Ephemeroptera	3	WolNeg
Hemiptera	2	WolPos
Hemiptera	7	WolNeg
Hymenoptera	23	WolPos
Hymenoptera	29	WolNeg
Lepidoptera	55	WolPos
Lepidoptera	149	WolNeg
Neuroptera	0	WolPos
Neuroptera	1	WolNeg
Odonata	2	WolPos
Odonata	0	WolNeg
Orthoptera	2	WolPos
Orthoptera	2	WolNeg
Plecoptera	0	WolPos
Plecoptera	3	WolNeg
Trichoptera	0	WolPos
Trichoptera	5	WolNeg

## Sheet: Figure1C_Figure1D
Scientific.name.host	SpeciesName	Taxonomic.order.host	Estimated.Wolbachia.genomes	Sex
Acrocera orbiculus	Top-horned Hunchback	Diptera	2	Unknown
Agriphila straminella	Straw Grass-veneer	Lepidoptera	2	Unknown
Agriphila tristella	Common grass-veneer	Lepidoptera	9	Male
Ancistrocerus nigricornis	Early mason-wasp	Hymenoptera	16	Female
Andrena dorsata	Short-fringed Mining Bee	Hymenoptera	3	Female
Andrena haemorrhoa	Red-tailed mining bee	Hymenoptera	5	Female
Andrena hattorfiana	Large scabious mining bee	Hymenoptera	1	Female
Anomoia purmunda	Hawthorn fruitfly	Diptera	10	Female
Anoplius nigerrimus		Hymenoptera	1	Unknown
Apoderus coryli	Hazel leaf-roller	Coleoptera	1	Male
Aporia crataegi	Black Veined White	Lepidoptera	6	Male
Apotomis betuletana	Birch marble	Lepidoptera	2	Male
Apotomis turbidana	White-shouldered Marble	Lepidoptera	3	Unknown
Archips podanus	Large Fruit-tree Tortrix	Lepidoptera	4	Unknown
Aricia agestis	Brown argus	Lepidoptera	4	Male
Athalia cordata		Hymenoptera	47	Unknown
Bibio marci	St Marks Fly	Diptera	3	Male
Bombylius major	dark edged bee fly	Diptera	5	Male
Calamotropha paludella	Bulrush Veneer	Lepidoptera	9	Male
Campaea margaritaria	Light emerald	Lepidoptera	19	Male
Camptogramma bilineatum	Yellow shell	Lepidoptera	2	Unknown
Carcina quercana	Long-horned flat-body	Lepidoptera	1	Male
Catoptria pinella	Pearl Grass-veneer	Lepidoptera	3	Unknown
Celastrina argiolus	Holly brown	Lepidoptera	9	Male
Cheilosia soror	Red-horned Truffle Cheilosia	Diptera	9	Female
Chorthippus brunneus	Field grasshopper	Orthoptera	33	Unknown
Chorthippus parallelus	Meadow grasshopper	Orthoptera	20	Unknown
Colias croceus	Clouded Yellow	Lepidoptera	5	Female
Coremacera marginata		Diptera	9	Female
Cydia splendana	Marbled Piercer	Lepidoptera	9	Female
Dolichovespula media	Median wasp	Hymenoptera	13	Female
Ectemnius continuus		Hymenoptera	8	Female
Emmelina monodactyla	Common plume	Lepidoptera	9	Female
Endotricha flammealis	Rosy tabby	Lepidoptera	4	Female
Epagoge grotiana	Brown-barred Tortrix	Lepidoptera	19	Unknown
Epirrhoe alternata	common carpet	Lepidoptera	23	Unknown
Epistrophe grossulariae	Broad-banded Epistrophe	Diptera	3	Female
Episyrphus balteatus	Marmalade hoverfly	Diptera	6	Unknown
Erebia ligea	Mountain ringlet	Lepidoptera	2	Male
Erynnis tages	Dingy skipper	Lepidoptera	8	Male
Eucosma cana	Hoary Bell	Lepidoptera	6	Unknown
Eupeodes latifasciatus	Meadow Field Syrph	Diptera	30	Female
Euphydryas aurinia	Marsh Fritillary	Lepidoptera	12	Unknown
Eupithecia tripunctaria	White-spotted pug	Lepidoptera	2	Unknown
Gymnosoma rotundatum		Diptera	24	Male
Hylaea fasciaria	Barred red	Lepidoptera	22	Male
Hylaeus communis	Common Yellow-face Bee	Hymenoptera	31	Female
Icerya purchasi	cottony cushion scale	Hemiptera	6	Female
Idaea aversata	Riband Wave	Lepidoptera	5	Male
Ischnura elegans	Blue-tailed damselfly	Odonata	3	Female
Lasioglossum calceatum	Common furrow bee	Hymenoptera	1	Unknown
Lasioglossum lativentre	Furry-claspered furrow bee	Hymenoptera	4	Male
Lasioglossum malachurum	Sharp-collared furrow bee	Hymenoptera	28	Female
Lasioglossum morio	Common green furrow bee	Hymenoptera	22	Male
Leptidea sinapis	Wood White	Lepidoptera	4	Male
Lycaena phlaeas	Small copper	Lepidoptera	1	Male
Macropis europaea	Yellow loosestrife Bee	Hymenoptera	5	Male
Melanargia galathea	Marbled white	Lepidoptera	7	Female
Melanostoma mellinum	Dumpy grass hoverfly	Diptera	3	Male
Merzomyia westermanni		Diptera	10	Unknown
Myrmica ruginodis	Red ant	Hymenoptera	2	Female
Nomada fabriciana	Fabricius Nomad Bee	Hymenoptera	7	Female
Nymphalis c-album	Comma	Lepidoptera	10	Female
Ochlodes sylvanus	Large skipper	Lepidoptera	2	Female
Orgyia antiqua	Rusty tussock moth	Lepidoptera	10	Male
Pammene fasciana	Acorn Piercer	Lepidoptera	6	Male
Pandemis cinnamomeana	White-faced tortrix	Lepidoptera	2	Male
Pandemis corylana	Chequered Fruit-tree Tortrix	Lepidoptera	8	Unknown
Parapoynx stratiotata	Ringed china-mark	Lepidoptera	1	Male
Pararge aegeria	Speckled wood	Lepidoptera	5	Female
Phalera bucephala	Buff-tip	Lepidoptera	21	Female
Pheosia gnoma	Lesser swallow prominent	Lepidoptera	13	Male
Pheosia tremula	Swallow prominent	Lepidoptera	7	Male
Philonthus cognatus		Coleoptera	4	Male
Platycheirus albimanus	White-footed hoverfly	Diptera	1	Female
Polyommatus icarus	Common blue	Lepidoptera	19	Male
Protocalliphora azurea	Bird blowfly	Diptera	21	Male
Pyrgus malvae	Grizzled skipper	Lepidoptera	7	Male
Rhinocyllus conicus		Coleoptera	5	Unknown
Rhopobota naevana	Holly tortrix	Lepidoptera	1	Unknown
Scambus nigricans		Hymenoptera	9	Female
Sicus ferrugineus	Ferruginous Bee-grabber	Diptera	5	Male
Sphaerophoria taeniata		Diptera	23	Male
Sphecodes ephippius	Bare-saddled blood bee	Hymenoptera	15	Male
Sphecodes monilicornis	Box-headed blood bee	Hymenoptera	20	Male
Sympetrum striolatum	Common darter	Odonata	6	Female
Thymelicus sylvestris	Small skipper	Lepidoptera	48	Male
Tiphia femorata	Beetle killing wasp	Hymenoptera	22	Female
Trypoxylon clavicerum	Club Horned Wood Borer Wasp	Hymenoptera	1	Female
Volucella inflata	Cossus Hoverfly	Diptera	6	Male
Watsonalla binaria	Oak hook-tip	Lepidoptera	6	Female
Xestia c-nigrum	Setaceous Hebrew character	Lepidoptera	6	Male
Yponomeuta plumbellus	Black-tipped Ermine	Lepidoptera	12	Unknown

## Sheet: Figure3A_S5
spA	spB	breakpoints	cov	adj_break	ANI	group_combi	loc_combi
Col_icApoCory1_A	Col_icPhiCogn1_A	49	30.88	159.4014313597918	94.07069999999999	A	Wytham woods
Col_icApoCory1_A	Col_icRhiConi1_A	46	27.244999999999997	169.7416974169742	94.0804	A	Wytham woods
Col_icApoCory1_A	Dip_idAcrOrbc1_A	36	21.3	171.18402282453636	93.97115	A	Wytham woods
Col_icApoCory1_A	Dip_idAnoPurm1_A	35	22.610000000000003	156.52951699463327	93.64425	A	Wytham woods
Col_icApoCory1_A	Dip_idBibMarc1_A	42	47.745000000000005	88.30950378469302	97.3225	A	other
Col_icApoCory1_A	Dip_idBomMajo1_A	42	27.164999999999996	155.55555555555557	93.9026	A	other
Col_icApoCory1_A	Dip_idCheSoro1_A1	40	22.180000000000007	181.98362147406726	93.9736	A	Wytham woods
Col_icApoCory1_A	Dip_idCorMarg1_A	41	22.824999999999996	181.09540636042405	93.9577	A	other
Col_icApoCory1_A	Dip_idEpiBalt1_B	23	13.384999999999998	174.63933181473047	86.67225	AB	Wytham woods
Col_icApoCory1_A	Dip_idEpiGros1_A1	39	24.240000000000002	162.02742002492727	94.0684	A	Wytham woods
Col_icApoCory1_A	Dip_idEupLati1_B	22	13.445000000000004	166.54049962149884	86.23295	AB	Wytham woods
Col_icApoCory1_A	Dip_idGymRotn1_A	39	24.28	161.82572614107883	93.89920000000001	A	other
Col_icApoCory1_A	Dip_idMelMell2_B	32	18.75	172.13555675094136	87.06325000000001	AB	Wytham woods
Col_icApoCory1_A	Dip_idMerWest1_A	37	22.254999999999995	167.72438803263827	94.00319999999999	A	Wytham woods
Col_icApoCory1_A	Dip_idProAzur1_A	47	27.809999999999995	170.10495837857405	94.16149999999999	A	Wytham woods
Col_icApoCory1_A	Dip_idProAzur1_B	21	12.18	175.14595496246875	86.13905	AB	Wytham woods
Col_icApoCory1_A	Dip_idSicFerr1_A	33	19.875	167.6829268292683	93.751	A	Wytham woods
Col_icApoCory1_A	Dip_idSphTaen1_A	34	20.674999999999997	165.9346022449976	94.0434	A	Wytham woods
Col_icApoCory1_A	Dip_idVolInfl1_A1	32	18.279999999999994	176.69795692987304	93.3783	A	Wytham woods
Col_icApoCory1_A	Hem_ihIcePurc2_A	38	20.705	185.18518518518522	93.4267	A	other
Col_icApoCory1_A	Hym_iyAncNigr1_A	39	21.589999999999996	183.0985915492958	93.83165	A	Wytham woods
Col_icApoCory1_A	Hym_iyAndDors1_A1	41	23.335	177.10583153347733	94.0253	A	Wytham woods
Col_icApoCory1_A	Hym_iyAndDors1_A2	37	23.205000000000002	160.59027777777777	94.05754999999999	A	Wytham woods
Col_icApoCory1_A	Hym_iyAndHaem1_A	45	28.55	158.61825872400422	94.0414	A	Wytham woods
Col_icApoCory1_A	Hym_iyAnoNige1_A	25	15.580000000000002	162.44314489928524	93.4632	A	Wytham woods
Col_icApoCory1_A	Hym_iyAthCord1_B	25	12.43	204.75020475020472	86.18345	AB	Wytham woods
Col_icApoCory1_A	Hym_iyEctCont1_A	36	21.804999999999993	166.5895418787599	93.83315	A	Wytham woods
Col_icApoCory1_A	Hym_iyHylComm1_A	39	22.755000000000003	172.8723404255319	93.7269	A	Wytham woods
Col_icApoCory1_A	Hym_iyLasCalc3_A	37	21.054999999999996	177.54318618042228	93.9509	A	other
Col_icApoCory1_A	Hym_iyLasMori1_A1	37	21.629999999999995	172.65515632291184	93.85715	A	Wytham woods
Col_icApoCory1_A	Hym_iyLasMori1_A2	39	21.204999999999995	185.80276322058128	93.85239999999999	A	Wytham woods
Col_icApoCory1_A	Hym_iyLasMori1_A3	39	22.190000000000005	177.4340309372156	94.06915000000001	A	Wytham woods
Col_icApoCory1_A	Hym_iyMacEuro1_A	41	22.945	180.0614844093105	94.07204999999999	A	Wytham woods
Col_icApoCory1_A	Hym_iyNomFabr1_A	44	27.47	161.70525542080117	94.0517	A	Wytham woods
Col_icApoCory1_A	Hym_iyScaNigr1_A	33	18.314999999999998	183.33333333333337	94.0435	A	other
Col_icApoCory1_A	Hym_iySphMoni1_A2	36	19.624999999999996	185.66271273852504	94.4416	A	Wytham woods
Col_icApoCory1_A	Hym_iyTipFemo1_A	25	16.169999999999998	156.44555694618273	93.4509	A	Wytham woods
Col_icApoCory1_A	Hym_iyTryClav1_A	32	17.474999999999998	186.15474112856316	93.77325	A	Wytham woods
Col_icApoCory1_A	Lep_ilAgrStra1_B	34	21.699999999999996	157.84586815227487	87.00460000000001	AB	Wytham woods
Col_icApoCory1_A	Lep_ilApoTurb1_B	29	14.75	199.1758241758242	86.4851	AB	Wytham woods
Col_icApoCory1_A	Lep_ilArcPodn1_B	35	20.07999999999999	175.70281124498	86.76795	AB	Wytham woods
Col_icApoCory1_A	Lep_ilCalPalu1_A1	46	32.990000000000016	140.15843997562456	94.34365	A	Wytham woods
Col_icApoCory1_A	Lep_ilCalPalu1_A2	37	19.695	189.64633521271145	93.77965	A	Wytham woods
Col_icApoCory1_A	Lep_ilCamBiln1_B	31	17.205000000000002	182.031708749266	86.52109999999999	AB	Wytham woods
Col_icApoCory1_A	Lep_ilCamMarg1_B	26	17.095	153.84615384615387	86.9425	AB	Wytham woods
Col_icApoCory1_A	Lep_ilCatPine1_B	34	18.509999999999998	185.48827059465359	86.79485	AB	Wytham woods
Col_icApoCory1_A	Lep_ilCelArgi3_B	22	16.615000000000002	134.22818791946304	86.71845	AB	other
Col_icApoCory1_A	Lep_ilColCroc2_B	23	12.065000000000001	194.0928270042194	86.07765	AB	other
Col_icApoCory1_A	Lep_ilEmmMono1_B	21	10.715000000000002	199.99999999999994	85.74090000000001	AB	Wytham woods
Col_icApoCory1_A	Lep_ilEndFlam1_A	45	28.13000000000001	160.88666428316046	93.9565	A	Wytham woods
Col_icApoCory1_A	Lep_ilEndFlam1_B	24	13.32	182.50950570342204	86.3981	AB	Wytham woods
Col_icApoCory1_A	Lep_ilEpaGrot1_A1	45	25.29	179.2114695340502	94.06235	A	Wytham woods
Col_icApoCory1_A	Lep_ilEpaGrot1_A2	42	22.474999999999998	188.08777429467088	93.5239	A	Wytham woods
Col_icApoCory1_A	Lep_ilEpiAlte1_A	37	21.275	175.7719714964371	94.10024999999999	A	Wytham woods
Col_icApoCory1_A	Lep_ilEucCana1_B	17	8.82	197.44483159117303	85.58699999999999	AB	Wytham woods
Col_icApoCory1_A	Lep_ilEupAuri1_B	40	24.67499999999999	163.19869441044477	87.188	AB	other
Col_icApoCory1_A	Lep_ilEupTrip1_A	43	22.895	189.2605633802817	93.92635	A	Wytham woods
Col_icApoCory1_A	Lep_ilHylFasc1_B	22	11.660000000000002	192.47594050743655	86.03665000000001	AB	Wytham woods
Col_icApoCory1_A	Lep_ilLycPhla1_B	22	11.765	190.64124783362217	85.957	AB	other
Col_icApoCory1_A	Lep_ilMelGala1_B	26	15.489999999999998	169.9346405228758	86.5173	AB	other
Col_icApoCory1_A	Lep_ilPamFasc1_B	17	8.725000000000001	199.53051643192487	85.55510000000001	AB	Wytham woods
Col_icApoCory1_A	Lep_ilPanCory1_B	25	13.335000000000003	190.2587519025875	86.27265	AB	Wytham woods
Col_icApoCory1_A	Lep_ilParAegt1_B	25	17.735	142.77555682467164	86.5976	AB	other
Col_icApoCory1_A	Lep_ilParStra1_B	27	15.68	174.30600387346675	86.1919	AB	Wytham woods
Col_icApoCory1_A	Lep_ilPhaBuce1_A	38	20.579999999999995	186.4573110893033	94.0289	A	Wytham woods
Col_icApoCory1_A	Lep_ilPheGnom1_A	44	24.349999999999994	182.11920529801327	93.99445	A	Wytham woods
Col_icApoCory1_A	Lep_ilPheTrem1_B	22	11.355000000000004	197.841726618705	85.7302	AB	Wytham woods
Col_icApoCory1_A	Lep_ilPolCalb1_B1	22	11.195000000000002	200.3642987249544	86.0852	AB	other
Col_icApoCory1_A	Lep_ilPolCalb1_B2	22	11.43	196.6041108132261	85.82149999999999	AB	other
Col_icApoCory1_A	Lep_ilPyrMalv3_B	23	12.575000000000005	185.7835218093699	86.02754999999999	AB	other
Col_icApoCory1_A	Lep_ilRhoNaev1_B	32	18.129999999999995	178.173719376392	86.9135	AB	Wytham woods
Col_icApoCory1_A	Lep_ilWatBina1_B	32	26.739999999999995	120.4819277108434	86.73455	AB	Wytham woods
Col_icApoCory1_A	Lep_ilXesCnig1_B	22	16.135	138.19095477386935	86.90440000000001	AB	other
Col_icApoCory1_A	Odo_ioIscEleg1_B	34	16.725	204.94273658830622	86.6464	AB	other
Col_icApoCory1_A	Ort_iqChoPara1_B	25	15.37	164.47368421052633	86.3269	AB	Wytham woods
Col_icApoCory1_A	R_Col_FolCan_E	6	4.460000000000001	142.85714285714286	81.01995	other	other
Col_icApoCory1_A	R_Dip_AedAeg_A	39	22.089999999999993	178.16354499771592	93.67779999999999	A	other
Col_icApoCory1_A	R_Dip_AedAlb_B	19	11.280000000000001	171.48014440433212	85.8858	AB	other
Col_icApoCory1_A	R_Dip_AnoMou_B	20	10.205000000000002	201.20724346076452	85.3012	AB	other
Col_icApoCory1_A	R_Dip_ChrMeg_B	19	10.435	185.90998043052835	85.87555	AB	other
Col_icApoCory1_A	R_Dip_CulQui_B	23	11.440000000000001	204.62633451957296	85.8267	AB	other
Col_icApoCory1_A	R_Dip_DelRad_A	44	27.679999999999993	159.88372093023258	93.7094	A	other
Col_icApoCory1_A	R_Dip_DroAna_A	37	23.07	161.6426387068589	94.00765	A	other
Col_icApoCory1_A	R_Dip_DroInc_A	39	21.179999999999993	185.89132507149674	93.77145	A	other
Col_icApoCory1_A	R_Dip_DroMau_B	23	12.815000000000001	182.82988871224165	85.99455	AB	other
Col_icApoCory1_A	R_Dip_DroNik_A	28	18.699999999999996	152.4224278715297	93.52695	A	other
Col_icApoCory1_A	R_Dip_DroSim_A	39	23.855000000000004	164.6959459459459	94.06235000000001	A	other
Col_icApoCory1_A	R_Dip_DroSim_B	23	13.56	172.54313578394598	86.253	AB	other
Col_icApoCory1_A	R_Dip_DroStu_A	33	19.339999999999996	172.50392054364877	93.3066	A	other
Col_icApoCory1_A	R_Dip_HaeIrr_A	40	22.399999999999995	180.18018018018023	93.77605	A	other
Col_icApoCory1_A	R_Dip_RhaCin_A	46	29.594999999999995	156.30309208290862	93.9153	A	other
Col_icApoCory1_A	R_Hem_BemTab_B	19	10.670000000000003	181.9923371647509	86.04075	AB	other
Col_icApoCory1_A	R_Hem_CimLex_F	11	5.755000000000001	199.63702359346638	83.24795	other	other
Col_icApoCory1_A	R_Hem_DiaCit_B	22	12.600000000000001	177.13365539452494	85.92895	AB	other
Col_icApoCory1_A	R_Hym_CerSol_A	34	20.235	169.9150424787606	93.8885	A	other
Col_icApoCory1_A	R_Hym_TriPre_B	19	9.51	205.40540540540542	84.5164	AB	other
Col_icApoCory1_A	R_Hym_WiePum_A	37	19.949999999999992	187.3417721518988	93.9042	A	other
Col_icApoCory1_A	R_Lep_CarSas_A	38	24.695000000000007	155.03875968992241	93.849	A	other
Col_icApoCory1_A	R_Lep_SpoPic_B	24	12.990000000000002	187.9404855129209	85.9337	AB	other
Col_icApoCory1_A	R_Nem_BruMal_D	16	8.57	192.7710843373494	82.74395000000001	other	other
Col_icApoCory1_A	R_Nem_BruPah_D	16	8.310000000000002	199.00497512437806	82.78630000000001	other	other
Col_icApoCory1_A	R_Nem_CruTub_J	3	2.395	170.45454545454544	78.92525	other	other
Col_icApoCory1_A	R_Nem_DipCau_J	3	2.6950000000000003	169.4915254237288	79.0376	other	other
Col_icApoCory1_A	R_Nem_DirImm_C	6	3.8900000000000006	169.01408450704224	79.7637	other	other
Col_icApoCory1_A	R_Nem_LitSig_D	12	6.645	188.3830455259027	81.27465000000001	other	other
Col_icApoCory1_A	R_Nem_OncOch_C	7	4.24	179.02813299232736	79.89565	other	other
Col_icApoCory1_A	R_Sip_CteFel_E	3	2.2800000000000002	155.440414507772	78.8732	other	other
Col_icApoCory1_A	R_Sip_CteFel_F	14	7.459999999999999	193.37016574585638	82.3442	other	other
Col_icPhiCogn1_A	Col_icRhiConi1_A	60	29.04500000000001	207.6124567474048	93.6739	A	Wytham woods
Col_icPhiCogn1_A	Dip_idAcrOrbc1_A	46	35.995000000000005	128.49162011173183	96.76745	A	Wytham woods
Col_icPhiCogn1_A	Dip_idAnoPurm1_A	45	22.989999999999995	197.97624285085794	94.37565000000001	A	Wytham woods
Col_icPhiCogn1_A	Dip_idBibMarc1_A	36	17.924999999999997	202.93122886133037	93.7101	A	other
Col_icPhiCogn1_A	Dip_idBomMajo1_A	45	28.50500000000001	159.23566878980887	95.46565	A	other
Col_icPhiCogn1_A	Dip_idCheSoro1_A1	57	40.52999999999999	141.33399454500375	96.68485000000001	A	Wytham woods
Col_icPhiCogn1_A	Dip_idCorMarg1_A	52	42.364999999999995	123.57414448669205	96.6557	A	other
Col_icPhiCogn1_A	Dip_idEpiBalt1_B	34	17.284999999999997	199.17984768599888	86.77234999999999	AB	Wytham woods
Col_icPhiCogn1_A	Dip_idEpiGros1_A1	45	23.73000000000001	191.0016977928692	93.54165	A	Wytham woods
Col_icPhiCogn1_A	Dip_idEupLati1_B	26	11.365000000000002	233.60287511230902	86.1161	AB	Wytham woods
Col_icPhiCogn1_A	Dip_idGymRotn1_A	56	44.66999999999999	126.09772573744657	96.8027	A	other
Col_icPhiCogn1_A	Dip_idMelMell2_B	50	22.499999999999996	223.8137869292749	87.0877	AB	Wytham woods
Col_icPhiCogn1_A	Dip_idMerWest1_A	50	37.90500000000001	132.97872340425528	96.9722	A	Wytham woods
Col_icPhiCogn1_A	Dip_idProAzur1_A	60	46.49499999999999	129.81393336218088	96.75235	A	Wytham woods
Col_icPhiCogn1_A	Dip_idProAzur1_B	27	13.650000000000002	200.59435364041605	86.31784999999999	AB	Wytham woods
Col_icPhiCogn1_A	Dip_idSicFerr1_A	34	16.875	203.8369304556355	93.4238	A	Wytham woods
Col_icPhiCogn1_A	Dip_idSphTaen1_A	41	19.585	211.34020618556698	93.5497	A	Wytham woods
Col_icPhiCogn1_A	Dip_idVolInfl1_A1	36	19.6	186.04651162790697	95.2144	A	Wytham woods
Col_icPhiCogn1_A	Hem_ihIcePurc2_A	51	27.37	188.33087149187588	95.5053	A	other
Col_icPhiCogn1_A	Hym_iyAncNigr1_A	47	39.42999999999998	120.11244569384111	96.90575	A	Wytham woods
Col_icPhiCogn1_A	Hym_iyAndDors1_A1	47	38.665000000000006	122.45961438249087	96.7157	A	Wytham woods
Col_icPhiCogn1_A	Hym_iyAndDors1_A2	50	24.865000000000006	202.4291497975708	93.30789999999999	A	Wytham woods
Col_icPhiCogn1_A	Hym_iyAndHaem1_A	59	43.484999999999985	136.25866050808318	96.51225	A	Wytham woods
Col_icPhiCogn1_A	Hym_iyAnoNige1_A	36	17.775000000000002	205.83190394511146	93.66104999999999	A	Wytham woods
Col_icPhiCogn1_A	Hym_iyAthCord1_B	27	12.535	220.0488997555012	85.93065	AB	Wytham woods
Col_icPhiCogn1_A	Hym_iyEctCont1_A	52	49.23500000000001	106.42652476463363	98.00465	A	Wytham woods
Col_icPhiCogn1_A	Hym_iyHylComm1_A	59	35.800000000000004	165.77690362461362	96.6844	A	Wytham woods
Col_icPhiCogn1_A	Hym_iyLasCalc3_A	48	36.33499999999998	132.89036544850507	96.59084999999999	A	other
Col_icPhiCogn1_A	Hym_iyLasMori1_A1	50	38.41499999999998	131.199160325374	96.54650000000001	A	Wytham woods
Col_icPhiCogn1_A	Hym_iyLasMori1_A2	41	34.44499999999999	119.77797253870874	97.13695	A	Wytham woods
Col_icPhiCogn1_A	Hym_iyLasMori1_A3	58	40.38499999999998	144.3863579785911	97.06755	A	Wytham woods
Col_icPhiCogn1_A	Hym_iyMacEuro1_A	43	20.555000000000007	210.9911678115799	93.07990000000001	A	Wytham woods
Col_icPhiCogn1_A	Hym_iyNomFabr1_A	58	41.844999999999985	139.28914505283385	96.5102	A	Wytham woods
Col_icPhiCogn1_A	Hym_iyScaNigr1_A	39	26.415000000000003	149.48256036795706	97.14125	A	other
Col_icPhiCogn1_A	Hym_iySphMoni1_A2	43	30.519999999999996	142.00792602377808	97.24765	A	Wytham woods
Col_icPhiCogn1_A	Hym_iyTipFemo1_A	39	18.939999999999998	209.1152815013405	93.4511	A	Wytham woods
Col_icPhiCogn1_A	Hym_iyTryClav1_A	35	19.435000000000002	182.86311389759663	95.60515000000001	A	Wytham woods
Col_icPhiCogn1_A	Lep_ilAgrStra1_B	66	32.184999999999995	206.3144732728978	87.4855	AB	Wytham woods
Col_icPhiCogn1_A	Lep_ilApoTurb1_B	38	19.294999999999998	199.37040923399792	86.8802	AB	Wytham woods
Col_icPhiCogn1_A	Lep_ilArcPodn1_B	51	26.040000000000003	197.36842105263156	87.3876	AB	Wytham woods
Col_icPhiCogn1_A	Lep_ilCalPalu1_A1	70	50.78499999999998	138.31258644536655	96.67295	A	Wytham woods
Col_icPhiCogn1_A	Lep_ilCalPalu1_A2	48	37.039999999999985	130.61224489795921	96.77000000000001	A	Wytham woods
Col_icPhiCogn1_A	Lep_ilCamBiln1_B	38	17.465	220.28985507246378	86.9246	AB	Wytham woods
Col_icPhiCogn1_A	Lep_ilCamMarg1_B	37	19.794999999999998	188.77551020408166	86.8768	AB	Wytham woods
Col_icPhiCogn1_A	Lep_ilCatPine1_B	37	18.02	207.39910313901345	87.095	AB	Wytham woods
Col_icPhiCogn1_A	Lep_ilCelArgi3_B	31	17.944999999999993	174.9435665914222	86.5541	AB	other
Col_icPhiCogn1_A	Lep_ilColCroc2_B	28	13.595000000000004	209.26756352765318	86.19749999999999	AB	other
Col_icPhiCogn1_A	Lep_ilEmmMono1_B	28	12.845	221.69437846397466	85.97104999999999	AB	Wytham woods
Col_icPhiCogn1_A	Lep_ilEndFlam1_A	56	37.95499999999999	148.1873511510982	96.38435	A	Wytham woods
Col_icPhiCogn1_A	Lep_ilEndFlam1_B	34	17.455	197.10144927536234	86.75229999999999	AB	Wytham woods
Col_icPhiCogn1_A	Lep_ilEpaGrot1_A1	68	47.97999999999999	142.5576519916143	96.93485000000001	A	Wytham woods
Col_icPhiCogn1_A	Lep_ilEpaGrot1_A2	67	41.64	161.71856142891625	96.35735	A	Wytham woods
Col_icPhiCogn1_A	Lep_ilEpiAlte1_A	52	38.41	136.1969617600838	96.94425	A	Wytham woods
Col_icPhiCogn1_A	Lep_ilEucCana1_B	17	7.515000000000001	232.2404371584699	85.5435	AB	Wytham woods
Col_icPhiCogn1_A	Lep_ilEupAuri1_B	51	26.224999999999998	195.70222563315426	87.3451	AB	other
Col_icPhiCogn1_A	Lep_ilEupTrip1_A	66	47.06999999999999	141.02564102564105	96.7998	A	Wytham woods
Col_icPhiCogn1_A	Lep_ilHylFasc1_B	27	13.8	198.9683124539425	86.03765	AB	Wytham woods
Col_icPhiCogn1_A	Lep_ilLycPhla1_B	28	13.665000000000003	208.33333333333331	86.21625	AB	other
Col_icPhiCogn1_A	Lep_ilMelGala1_B	36	17.029999999999994	213.77672209026133	86.76425	AB	other
Col_icPhiCogn1_A	Lep_ilPamFasc1_B	21	9.165	236.4864864864865	85.8546	AB	Wytham woods
Col_icPhiCogn1_A	Lep_ilPanCory1_B	34	16.455000000000005	209.10209102091014	86.69040000000001	AB	Wytham woods
Col_icPhiCogn1_A	Lep_ilParAegt1_B	33	19.154999999999994	174.32646592709986	86.5102	AB	other
Col_icPhiCogn1_A	Lep_ilParStra1_B	35	18.13	195.53072625698326	86.9761	AB	Wytham woods
Col_icPhiCogn1_A	Lep_ilPhaBuce1_A	52	38.56499999999998	135.9477124183007	96.9917	A	Wytham woods
Col_icPhiCogn1_A	Lep_ilPheGnom1_A	58	45.51999999999998	128.2334733583905	96.82085000000001	A	Wytham woods
Col_icPhiCogn1_A	Lep_ilPheTrem1_B	25	12.495000000000005	203.91517128874384	86.0238	AB	Wytham woods
Col_icPhiCogn1_A	Lep_ilPolCalb1_B1	28	12.855	221.51898734177212	86.03215	AB	other
Col_icPhiCogn1_A	Lep_ilPolCalb1_B2	26	13.050000000000004	202.96643247462913	85.9582	AB	other
Col_icPhiCogn1_A	Lep_ilPyrMalv3_B	29	13.955000000000004	210.75581395348834	86.29165	AB	other
Col_icPhiCogn1_A	Lep_ilRhoNaev1_B	52	26.919999999999995	194.39252336448604	87.23740000000001	AB	Wytham woods
Col_icPhiCogn1_A	Lep_ilWatBina1_B	54	32.78	165.6441717791411	86.90865	AB	Wytham woods
Col_icPhiCogn1_A	Lep_ilXesCnig1_B	33	17.424999999999994	191.74898314933185	86.66675000000001	AB	other
Col_icPhiCogn1_A	Odo_ioIscEleg1_B	42	19.424999999999997	217.72939346811825	87.28235000000001	AB	other
Col_icPhiCogn1_A	Ort_iqChoPara1_B	28	14.705000000000002	192.4398625429553	86.4437	AB	Wytham woods
Col_icPhiCogn1_A	R_Col_FolCan_E	10	5.529999999999999	185.87360594795544	80.68895	other	other
Col_icPhiCogn1_A	R_Dip_AedAeg_A	47	40.56999999999999	116.74118231495282	96.9649	A	other
Col_icPhiCogn1_A	R_Dip_AedAlb_B	25	12.260000000000002	207.29684908789386	85.94115	AB	other
Col_icPhiCogn1_A	R_Dip_AnoMou_B	26	11.434999999999999	232.76633840644587	85.54265000000001	AB	other
Col_icPhiCogn1_A	R_Dip_ChrMeg_B	26	13.585000000000004	194.46522064323105	85.98435	AB	other
Col_icPhiCogn1_A	R_Dip_CulQui_B	25	10.939999999999998	232.77467411545626	85.94315	AB	other
Col_icPhiCogn1_A	R_Dip_DelRad_A	64	60.945000000000014	105.5408970976253	97.59845	A	other
Col_icPhiCogn1_A	R_Dip_DroAna_A	50	36.109999999999985	139.54786491766683	96.57685	A	other
Col_icPhiCogn1_A	R_Dip_DroInc_A	48	37.55	128.8936627282492	96.72095	A	other
Col_icPhiCogn1_A	R_Dip_DroMau_B	26	13.315000000000001	198.77675840978594	86.01689999999999	AB	other
Col_icPhiCogn1_A	R_Dip_DroNik_A	39	19.82	200.10261672652643	93.1881	A	other
Col_icPhiCogn1_A	R_Dip_DroSim_A	56	38.93999999999998	144.81510214636677	96.43195	A	other
Col_icPhiCogn1_A	R_Dip_DroSim_B	29	14.950000000000003	197.01086956521735	86.2384	AB	other
Col_icPhiCogn1_A	R_Dip_DroStu_A	40	21.260000000000005	190.38553069966676	93.18825000000001	A	other
Col_icPhiCogn1_A	R_Dip_HaeIrr_A	52	36.214999999999996	144.5247359644247	96.7282	A	other
Col_icPhiCogn1_A	R_Dip_RhaCin_A	66	50.764999999999986	130.66719461492778	96.59635	A	other
Col_icPhiCogn1_A	R_Hem_BemTab_B	21	11.340000000000002	189.018901890189	86.01875	AB	other
Col_icPhiCogn1_A	R_Hem_CimLex_F	14	5.805000000000001	251.79856115107913	83.1138	other	other
Col_icPhiCogn1_A	R_Hem_DiaCit_B	34	14.420000000000003	238.76404494382018	86.17235	AB	other
Col_icPhiCogn1_A	R_Hym_CerSol_A	55	35.86	154.3642997474039	96.76065	A	other
Col_icPhiCogn1_A	R_Hym_TriPre_B	20	8.709999999999999	236.6863905325444	84.588	AB	other
Col_icPhiCogn1_A	R_Hym_WiePum_A	41	34.06500000000001	121.48148148148145	96.80685	A	other
Col_icPhiCogn1_A	R_Lep_CarSas_A	59	39.15999999999998	151.398511675648	96.5873	A	other
Col_icPhiCogn1_A	R_Lep_SpoPic_B	34	16.840000000000003	204.57280385078218	86.09595	AB	other
Col_icPhiCogn1_A	R_Nem_BruMal_D	16	7.1850000000000005	231.54848046309698	82.4628	other	other
Col_icPhiCogn1_A	R_Nem_BruPah_D	16	7.19	231.54848046309698	82.5514	other	other
Col_icPhiCogn1_A	R_Nem_CruTub_J	5	2.4299999999999997	234.7417840375587	78.79355	other	other
Col_icPhiCogn1_A	R_Nem_DipCau_J	4	3.12	181.8181818181818	78.83064999999999	other	other
Col_icPhiCogn1_A	R_Nem_DirImm_C	5	3.0149999999999997	184.50184501845018	79.94229999999999	other	other
Col_icPhiCogn1_A	R_Nem_LitSig_D	11	5.345000000000001	217.39130434782606	81.361	other	other
Col_icPhiCogn1_A	R_Nem_OncOch_C	8	3.91	220.99447513812152	80.0642	other	other
Col_icPhiCogn1_A	R_Sip_CteFel_E	3	2.0100000000000002	180.72289156626505	79.00165000000001	other	other
Col_icPhiCogn1_A	R_Sip_CteFel_F	12	5.67	220.58823529411765	82.25255	other	other
Col_icRhiConi1_A	Dip_idAcrOrbc1_A	34	16.14	213.97105097545625	93.5138	A	Wytham woods
Col_icRhiConi1_A	Dip_idAnoPurm1_A	38	19.090000000000003	200.84566596194503	93.0347	A	Wytham woods
Col_icRhiConi1_A	Dip_idBibMarc1_A	36	22.425000000000004	161.87050359712228	94.21045	A	other
Col_icRhiConi1_A	Dip_idBomMajo1_A	35	18.580000000000002	190.01085776330072	93.3552	A	other
Col_icRhiConi1_A	Dip_idCheSoro1_A1	43	22.405000000000005	193.60648356596124	93.5654	A	Wytham woods
Col_icRhiConi1_A	Dip_idCorMarg1_A	46	21.909999999999997	211.68890934192365	93.55080000000001	A	other
Col_icRhiConi1_A	Dip_idEpiBalt1_B	30	15.290000000000003	198.6754966887417	86.975	AB	Wytham woods
Col_icRhiConi1_A	Dip_idEpiGros1_A1	51	45.09	113.76310506357349	97.29945000000001	A	Wytham woods
Col_icRhiConi1_A	Dip_idEupLati1_B	22	10.07	222.89766970618035	86.2447	AB	Wytham woods
Col_icRhiConi1_A	Dip_idGymRotn1_A	40	19.745	204.39448134900357	93.50014999999999	A	other
Col_icRhiConi1_A	Dip_idMelMell2_B	39	18.1	217.51254880089238	86.8595	AB	Wytham woods
Col_icRhiConi1_A	Dip_idMerWest1_A	40	19.935000000000002	202.63424518743665	93.832	A	Wytham woods
Col_icRhiConi1_A	Dip_idProAzur1_A	51	23.664999999999996	217.1136653895275	93.36035000000001	A	Wytham woods
Col_icRhiConi1_A	Dip_idProAzur1_B	20	10.439999999999998	195.69471624266149	86.46415	AB	Wytham woods
Col_icRhiConi1_A	Dip_idSicFerr1_A	41	24.585000000000004	168.72427983539092	95.77279999999999	A	Wytham woods
Col_icRhiConi1_A	Dip_idSphTaen1_A	59	47.754999999999995	124.28902464714557	97.39555	A	Wytham woods
Col_icRhiConi1_A	Dip_idVolInfl1_A1	29	15.204999999999998	192.81914893617025	93.08795	A	Wytham woods
Col_icRhiConi1_A	Hem_ihIcePurc2_A	35	17.955	196.96117051209907	93.35045	A	other
Col_icRhiConi1_A	Hym_iyAncNigr1_A	38	19.669999999999995	195.17205957883928	93.47295	A	Wytham woods
Col_icRhiConi1_A	Hym_iyAndDors1_A1	43	20.584999999999994	210.78431372549025	93.68475000000001	A	Wytham woods
Col_icRhiConi1_A	Hym_iyAndDors1_A2	54	47.48	114.33410967605337	97.34215	A	Wytham woods
Col_icRhiConi1_A	Hym_iyAndHaem1_A	45	22.995000000000005	197.19544259421556	93.36160000000001	A	Wytham woods
Col_icRhiConi1_A	Hym_iyAnoNige1_A	32	18.665	173.16017316017317	94.3769	A	Wytham woods
Col_icRhiConi1_A	Hym_iyAthCord1_B	26	11.825	224.71910112359552	86.3078	AB	Wytham woods
Col_icRhiConi1_A	Hym_iyEctCont1_A	37	18.584999999999997	201.19630233822733	93.5188	A	Wytham woods
Col_icRhiConi1_A	Hym_iyHylComm1_A	38	19.165000000000003	200.1053185887309	93.2436	A	Wytham woods
Col_icRhiConi1_A	Hym_iyLasCalc3_A	39	19.840000000000003	198.6754966887417	93.42339999999999	A	other
Col_icRhiConi1_A	Hym_iyLasMori1_A1	42	20.685000000000002	204.9780380673499	93.42830000000001	A	Wytham woods
Col_icRhiConi1_A	Hym_iyLasMori1_A2	39	18.619999999999997	211.84139054861492	93.59389999999999	A	Wytham woods
Col_icRhiConi1_A	Hym_iyLasMori1_A3	44	21.545	206.18556701030928	93.53985	A	Wytham woods
Col_icRhiConi1_A	Hym_iyMacEuro1_A	52	44.83500000000001	116.67040610275969	97.3714	A	Wytham woods
Col_icRhiConi1_A	Hym_iyNomFabr1_A	46	21.685000000000002	213.95348837209303	93.46685	A	Wytham woods
Col_icRhiConi1_A	Hym_iyScaNigr1_A	33	15.22	220.14676450967312	93.7303	A	other
Col_icRhiConi1_A	Hym_iySphMoni1_A2	35	17.130000000000003	207.961972667855	93.9154	A	Wytham woods
Col_icRhiConi1_A	Hym_iyTipFemo1_A	35	19.65	179.85611510791367	94.4382	A	Wytham woods
Col_icRhiConi1_A	Hym_iyTryClav1_A	27	13.135000000000002	208.6553323029366	93.3668	A	Wytham woods
Col_icRhiConi1_A	Lep_ilAgrStra1_B	56	30.424999999999994	184.94055482166448	87.29135	AB	Wytham woods
Col_icRhiConi1_A	Lep_ilApoTurb1_B	37	18.43	202.96215030170046	87.03215	AB	Wytham woods
Col_icRhiConi1_A	Lep_ilArcPodn1_B	40	20.48	196.8503937007874	87.09995	AB	Wytham woods
Col_icRhiConi1_A	Lep_ilCalPalu1_A1	52	27.925	187.31988472622479	93.67224999999999	A	Wytham woods
Col_icRhiConi1_A	Lep_ilCalPalu1_A2	41	19.829999999999995	208.6513994910942	93.54105	A	Wytham woods
Col_icRhiConi1_A	Lep_ilCamBiln1_B	31	15.929999999999996	196.57577679137606	87.08685	AB	Wytham woods
Col_icRhiConi1_A	Lep_ilCamMarg1_B	32	16.095000000000002	201.00502512562812	86.87215	AB	Wytham woods
Col_icRhiConi1_A	Lep_ilCatPine1_B	38	19.255000000000003	198.95287958115182	86.89295	AB	Wytham woods
Col_icRhiConi1_A	Lep_ilCelArgi3_B	27	13.55	202.09580838323353	86.53315	AB	other
Col_icRhiConi1_A	Lep_ilColCroc2_B	24	12.814999999999998	190.02375296912118	86.3493	AB	other
Col_icRhiConi1_A	Lep_ilEmmMono1_B	17	9.920000000000002	176.34854771784234	86.4941	AB	Wytham woods
Col_icRhiConi1_A	Lep_ilEndFlam1_A	56	27.574999999999996	204.2304886943837	93.43594999999999	A	Wytham woods
Col_icRhiConi1_A	Lep_ilEndFlam1_B	44	20.51999999999999	216.11001964636554	87.16005000000001	AB	Wytham woods
Col_icRhiConi1_A	Lep_ilEpaGrot1_A1	51	26.495	193.76899696048633	93.56575000000001	A	Wytham woods
Col_icRhiConi1_A	Lep_ilEpaGrot1_A2	66	31.049999999999983	213.523131672598	93.27035000000001	A	Wytham woods
Col_icRhiConi1_A	Lep_ilEpiAlte1_A	39	20.020000000000003	196.96969696969697	93.7909	A	Wytham woods
Col_icRhiConi1_A	Lep_ilEucCana1_B	16	7.925	208.6049543676662	85.72825	AB	Wytham woods
Col_icRhiConi1_A	Lep_ilEupAuri1_B	47	24.910000000000004	190.12944983818767	87.3299	AB	other
Col_icRhiConi1_A	Lep_ilEupTrip1_A	49	25.799999999999997	191.18220834959035	93.77000000000001	A	Wytham woods
Col_icRhiConi1_A	Lep_ilHylFasc1_B	24	12.074999999999998	203.38983050847463	86.45075	AB	Wytham woods
Col_icRhiConi1_A	Lep_ilLycPhla1_B	21	10.575	203.8834951456311	86.4903	AB	other
Col_icRhiConi1_A	Lep_ilMelGala1_B	29	14.4	203.7947997189037	86.6541	AB	other
Col_icRhiConi1_A	Lep_ilPamFasc1_B	17	8.194999999999999	214.9178255372946	85.9237	AB	Wytham woods
Col_icRhiConi1_A	Lep_ilPanCory1_B	33	16.18	206.12117426608367	86.68745	AB	Wytham woods
Col_icRhiConi1_A	Lep_ilParAegt1_B	30	14.899999999999999	203.94289598912306	86.47445	AB	other
Col_icRhiConi1_A	Lep_ilParStra1_B	30	15.844999999999999	191.4486279514997	86.84280000000001	AB	Wytham woods
Col_icRhiConi1_A	Lep_ilPhaBuce1_A	40	20.174999999999994	200.20020020020027	93.61285000000001	A	Wytham woods
Col_icRhiConi1_A	Lep_ilPheGnom1_A	48	23.38499999999999	206.896551724138	93.52834999999999	A	Wytham woods
Col_icRhiConi1_A	Lep_ilPheTrem1_B	25	11.815	216.8256721595837	86.21925	AB	Wytham woods
Col_icRhiConi1_A	Lep_ilPolCalb1_B1	20	10.819999999999997	188.14675446848545	86.3898	AB	other
Col_icRhiConi1_A	Lep_ilPolCalb1_B2	19	9.915	197.50519750519751	86.15899999999999	AB	other
Col_icRhiConi1_A	Lep_ilPyrMalv3_B	31	15.019999999999998	208.7542087542088	86.62955	AB	other
Col_icRhiConi1_A	Lep_ilRhoNaev1_B	45	22.219999999999995	203.98912058023575	87.3288	AB	Wytham woods
Col_icRhiConi1_A	Lep_ilWatBina1_B	48	23.625000000000007	204.69083155650313	86.8449	AB	Wytham woods
Col_icRhiConi1_A	Lep_ilXesCnig1_B	25	12.469999999999999	203.58306188925084	86.686	AB	other
Col_icRhiConi1_A	Odo_ioIscEleg1_B	37	18.77	198.81783987103708	87.33115000000001	AB	other
Col_icRhiConi1_A	Ort_iqChoPara1_B	24	11.840000000000002	207.0750647109577	86.2995	AB	Wytham woods
Col_icRhiConi1_A	R_Col_FolCan_E	9	5.0	185.56701030927837	80.6429	other	other
Col_icRhiConi1_A	R_Dip_AedAeg_A	43	20.7	209.75609756097563	93.55955	A	other
Col_icRhiConi1_A	R_Dip_AedAlb_B	20	11.044999999999998	185.18518518518522	85.79155	AB	other
Col_icRhiConi1_A	R_Dip_AnoMou_B	16	7.42	223.15202231520223	85.71995000000001	AB	other
Col_icRhiConi1_A	R_Dip_ChrMeg_B	21	10.919999999999998	196.26168224299064	86.28925000000001	AB	other
Col_icRhiConi1_A	R_Dip_CulQui_B	28	11.950000000000003	237.6910016977928	86.2575	AB	other
Col_icRhiConi1_A	R_Dip_DelRad_A	51	27.130000000000003	189.09899888765293	93.4099	A	other
Col_icRhiConi1_A	R_Dip_DroAna_A	41	19.770000000000003	209.29045431342516	93.30625	A	other
Col_icRhiConi1_A	R_Dip_DroInc_A	40	18.129999999999995	223.08979364194093	93.45465	A	other
Col_icRhiConi1_A	R_Dip_DroMau_B	19	9.725	201.27118644067798	86.07995	AB	other
Col_icRhiConi1_A	R_Dip_DroNik_A	40	22.775000000000002	178.17371937639194	95.12145000000001	A	other
Col_icRhiConi1_A	R_Dip_DroSim_A	44	21.455000000000005	206.76691729323304	93.33715	A	other
Col_icRhiConi1_A	R_Dip_DroSim_B	22	10.579999999999998	212.15043394406945	86.17089999999999	AB	other
Col_icRhiConi1_A	R_Dip_DroStu_A	41	24.91	166.7344448962993	94.8715	A	other
Col_icRhiConi1_A	R_Dip_HaeIrr_A	40	19.645000000000003	206.29190304280553	93.4627	A	other
Col_icRhiConi1_A	R_Dip_RhaCin_A	54	25.224999999999987	215.4828411811653	93.4152	A	other
Col_icRhiConi1_A	R_Hem_BemTab_B	20	9.969999999999999	206.39834881320948	86.1227	AB	other
Col_icRhiConi1_A	R_Hem_CimLex_F	13	5.725	236.36363636363637	83.18440000000001	other	other
Col_icRhiConi1_A	R_Hem_DiaCit_B	26	12.585	209.1713596138375	86.29155	AB	other
Col_icRhiConi1_A	R_Hym_CerSol_A	37	19.11	195.87083112758071	93.63775	A	other
Col_icRhiConi1_A	R_Hym_TriPre_B	16	8.33	199.75031210986265	84.87825000000001	AB	other
Col_icRhiConi1_A	R_Hym_WiePum_A	35	16.275000000000002	217.6616915422885	93.4023	A	other
Col_icRhiConi1_A	R_Lep_CarSas_A	51	25.444999999999993	201.98019801980203	93.55065	A	other
Col_icRhiConi1_A	R_Lep_SpoPic_B	29	14.625	201.24913254684247	86.5783	AB	other
Col_icRhiConi1_A	R_Nem_BruMal_D	15	7.315	212.16407355021218	82.5637	other	other
Col_icRhiConi1_A	R_Nem_BruPah_D	16	7.57	218.5792349726776	82.7458	other	other
Col_icRhiConi1_A	R_Nem_CruTub_J	4	2.2600000000000002	206.18556701030928	78.89165	other	other
Col_icRhiConi1_A	R_Nem_DipCau_J	4	2.5700000000000003	177.77777777777777	78.84845	other	other
Col_icRhiConi1_A	R_Nem_DirImm_C	5	3.135	176.67844522968196	79.70814999999999	other	other
Col_icRhiConi1_A	R_Nem_LitSig_D	12	5.844999999999999	214.66905187835422	81.4869	other	other
Col_icRhiConi1_A	R_Nem_OncOch_C	8	4.14	207.7922077922078	80.11155	other	other
Col_icRhiConi1_A	R_Sip_CteFel_E	4	2.315	187.79342723004694	78.88595000000001	other	other
Col_icRhiConi1_A	R_Sip_CteFel_F	14	6.09	238.9078498293515	82.49735	other	other
Dip_idAcrOrbc1_A	Dip_idAnoPurm1_A	32	19.41000000000001	167.2765290120229	94.50885	A	Wytham woods
Dip_idAcrOrbc1_A	Dip_idBibMarc1_A	34	20.505000000000003	167.32283464566925	93.8836	A	other
Dip_idAcrOrbc1_A	Dip_idBomMajo1_A	43	34.53	125.7677683533197	95.71809999999999	A	other
Dip_idAcrOrbc1_A	Dip_idCheSoro1_A1	50	46.51000000000001	108.15487778498807	96.53995	A	Wytham woods
Dip_idAcrOrbc1_A	Dip_idCorMarg1_A	48	52.385000000000005	92.3076923076923	97.0574	A	other
Dip_idAcrOrbc1_A	Dip_idEpiBalt1_B	22	12.495000000000001	179.4453507340946	85.86855	AB	Wytham woods
Dip_idAcrOrbc1_A	Dip_idEpiGros1_A1	38	21.755000000000006	176.25231910946192	93.5349	A	Wytham woods
Dip_idAcrOrbc1_A	Dip_idEupLati1_B	22	11.8	189.6551724137931	85.69194999999999	AB	Wytham woods
Dip_idAcrOrbc1_A	Dip_idGymRotn1_A	51	53.42	96.02711353794012	97.6656	A	other
Dip_idAcrOrbc1_A	Dip_idMelMell2_B	23	13.665	170.49666419570053	85.8879	AB	Wytham woods
Dip_idAcrOrbc1_A	Dip_idMerWest1_A	47	43.89	108.09567617295309	96.99465000000001	A	Wytham woods
Dip_idAcrOrbc1_A	Dip_idProAzur1_A	49	53.47	92.27871939736347	97.03190000000001	A	Wytham woods
Dip_idAcrOrbc1_A	Dip_idProAzur1_B	19	10.695	180.4368471035138	85.92985	AB	Wytham woods
Dip_idAcrOrbc1_A	Dip_idSicFerr1_A	33	20.285000000000004	164.67065868263472	93.17044999999999	A	Wytham woods
Dip_idAcrOrbc1_A	Dip_idSphTaen1_A	34	20.665	166.09672691744015	93.54565	A	Wytham woods
Dip_idAcrOrbc1_A	Dip_idVolInfl1_A1	35	26.10500000000001	135.5013550135501	95.3118	A	Wytham woods
Dip_idAcrOrbc1_A	Hem_ihIcePurc2_A	43	28.844999999999995	151.03617843343872	95.5153	A	other
Dip_idAcrOrbc1_A	Hym_iyAncNigr1_A	47	50.265	94.75806451612904	97.1798	A	Wytham woods
Dip_idAcrOrbc1_A	Hym_iyAndDors1_A1	47	47.23499999999997	100.32017075773751	97.25	A	Wytham woods
Dip_idAcrOrbc1_A	Hym_iyAndDors1_A2	37	21.77	171.3756368689208	93.53095	A	Wytham woods
Dip_idAcrOrbc1_A	Hym_iyAndHaem1_A	52	49.985	104.56464910516792	96.88454999999999	A	Wytham woods
Dip_idAcrOrbc1_A	Hym_iyAnoNige1_A	30	19.725	154.0041067761807	93.82795	A	Wytham woods
Dip_idAcrOrbc1_A	Hym_iyAthCord1_B	25	14.920000000000002	170.06802721088434	85.81819999999999	AB	Wytham woods
Dip_idAcrOrbc1_A	Hym_iyEctCont1_A	46	45.195	102.70149586961377	96.98715	A	Wytham woods
Dip_idAcrOrbc1_A	Hym_iyHylComm1_A	55	40.969999999999985	135.1351351351352	96.7051	A	Wytham woods
Dip_idAcrOrbc1_A	Hym_iyLasCalc3_A	48	46.249999999999986	104.46137105549512	97.20349999999999	A	other
Dip_idAcrOrbc1_A	Hym_iyLasMori1_A1	48	46.635000000000005	104.39321444106132	97.06215	A	Wytham woods
Dip_idAcrOrbc1_A	Hym_iyLasMori1_A2	52	48.62499999999999	107.86143953536613	97.33025	A	Wytham woods
Dip_idAcrOrbc1_A	Hym_iyLasMori1_A3	49	47.36999999999999	104.10027618440621	97.24725000000001	A	Wytham woods
Dip_idAcrOrbc1_A	Hym_iyMacEuro1_A	36	21.205000000000002	171.34697762970015	93.62715	A	Wytham woods
Dip_idAcrOrbc1_A	Hym_iyNomFabr1_A	55	49.55499999999999	111.58449989855957	96.9305	A	Wytham woods
Dip_idAcrOrbc1_A	Hym_iyScaNigr1_A	39	32.82000000000001	120.33323048441837	97.15039999999999	A	other
Dip_idAcrOrbc1_A	Hym_iySphMoni1_A2	51	42.325	121.45748987854252	97.46125	A	Wytham woods
Dip_idAcrOrbc1_A	Hym_iyTipFemo1_A	35	20.875	169.6558410082404	93.91785	A	Wytham woods
Dip_idAcrOrbc1_A	Hym_iyTryClav1_A	37	25.28000000000001	147.88169464428452	95.83439999999999	A	Wytham woods
Dip_idAcrOrbc1_A	Lep_ilAgrStra1_B	28	17.04	165.87677725118485	85.99719999999999	AB	Wytham woods
Dip_idAcrOrbc1_A	Lep_ilApoTurb1_B	25	13.150000000000002	192.9012345679012	85.69075000000001	AB	Wytham woods
Dip_idAcrOrbc1_A	Lep_ilArcPodn1_B	28	14.960000000000003	189.18918918918916	85.9554	AB	Wytham woods
Dip_idAcrOrbc1_A	Lep_ilCalPalu1_A1	55	49.635000000000005	111.33603238866395	96.7414	A	Wytham woods
Dip_idAcrOrbc1_A	Lep_ilCalPalu1_A2	44	45.150000000000006	98.28009828009827	96.84790000000001	A	Wytham woods
Dip_idAcrOrbc1_A	Lep_ilCamBiln1_B	26	14.095000000000002	186.78160919540227	85.6189	AB	Wytham woods
Dip_idAcrOrbc1_A	Lep_ilCamMarg1_B	22	13.420000000000002	166.0377358490566	86.011	AB	Wytham woods
Dip_idAcrOrbc1_A	Lep_ilCatPine1_B	25	15.175	166.44474034620507	86.0668	AB	Wytham woods
Dip_idAcrOrbc1_A	Lep_ilCelArgi3_B	22	12.855000000000002	173.77567140600314	85.97139999999999	AB	other
Dip_idAcrOrbc1_A	Lep_ilColCroc2_B	21	11.795000000000002	180.87855297157623	85.65780000000001	AB	other
Dip_idAcrOrbc1_A	Lep_ilEmmMono1_B	20	10.975000000000001	185.35681186283594	85.78389999999999	AB	Wytham woods
Dip_idAcrOrbc1_A	Lep_ilEndFlam1_A	56	47.475	118.51851851851852	96.69085	A	Wytham woods
Dip_idAcrOrbc1_A	Lep_ilEndFlam1_B	23	12.88	180.95987411487016	85.8484	AB	Wytham woods
Dip_idAcrOrbc1_A	Lep_ilEpaGrot1_A1	45	46.36999999999999	97.82608695652176	96.86935	A	Wytham woods
Dip_idAcrOrbc1_A	Lep_ilEpaGrot1_A2	54	48.53999999999999	111.77809977230388	96.59450000000001	A	Wytham woods
Dip_idAcrOrbc1_A	Lep_ilEpiAlte1_A	48	46.620000000000005	103.6493198013388	96.8851	A	Wytham woods
Dip_idAcrOrbc1_A	Lep_ilEucCana1_B	18	9.805	190.27484143763212	85.1192	AB	Wytham woods
Dip_idAcrOrbc1_A	Lep_ilEupAuri1_B	24	13.989999999999998	173.9130434782609	85.9932	AB	other
Dip_idAcrOrbc1_A	Lep_ilEupTrip1_A	49	46.455	106.29067245119306	96.87185	A	Wytham woods
Dip_idAcrOrbc1_A	Lep_ilHylFasc1_B	21	11.585000000000003	184.3722563652326	85.6206	AB	Wytham woods
Dip_idAcrOrbc1_A	Lep_ilLycPhla1_B	19	10.584999999999999	182.86814244465833	85.7576	AB	other
Dip_idAcrOrbc1_A	Lep_ilMelGala1_B	25	13.075	193.64833462432225	85.8657	AB	other
Dip_idAcrOrbc1_A	Lep_ilPamFasc1_B	20	10.91	186.74136321195147	85.34825000000001	AB	Wytham woods
Dip_idAcrOrbc1_A	Lep_ilPanCory1_B	20	11.82	171.67381974248926	85.78960000000001	AB	Wytham woods
Dip_idAcrOrbc1_A	Lep_ilParAegt1_B	23	13.36	174.63933181473044	85.89245	AB	other
Dip_idAcrOrbc1_A	Lep_ilParStra1_B	24	12.910000000000004	188.67924528301882	85.84585000000001	AB	Wytham woods
Dip_idAcrOrbc1_A	Lep_ilPhaBuce1_A	47	44.875	105.71300044984255	97.04140000000001	A	Wytham woods
Dip_idAcrOrbc1_A	Lep_ilPheGnom1_A	45	51.35499999999999	88.30455259026688	97.1815	A	Wytham woods
Dip_idAcrOrbc1_A	Lep_ilPheTrem1_B	21	11.18	191.25683060109293	85.53684999999999	AB	Wytham woods
Dip_idAcrOrbc1_A	Lep_ilPolCalb1_B1	21	11.415	186.9991095280499	85.7449	AB	other
Dip_idAcrOrbc1_A	Lep_ilPolCalb1_B2	19	10.594999999999999	182.86814244465833	85.6919	AB	other
Dip_idAcrOrbc1_A	Lep_ilPyrMalv3_B	20	11.525000000000002	176.056338028169	85.7755	AB	other
Dip_idAcrOrbc1_A	Lep_ilRhoNaev1_B	24	14.145000000000003	171.91977077363893	86.11675	AB	Wytham woods
Dip_idAcrOrbc1_A	Lep_ilWatBina1_B	28	16.945	166.76593210244192	86.0282	AB	Wytham woods
Dip_idAcrOrbc1_A	Lep_ilXesCnig1_B	23	13.585	171.6417910447761	86.0466	AB	other
Dip_idAcrOrbc1_A	Odo_ioIscEleg1_B	22	11.860000000000001	187.8736122971819	85.6804	AB	other
Dip_idAcrOrbc1_A	Ort_iqChoPara1_B	21	12.434999999999997	172.69736842105266	85.69095	AB	Wytham woods
Dip_idAcrOrbc1_A	R_Col_FolCan_E	7	4.174999999999999	174.12935323383087	80.7332	other	other
Dip_idAcrOrbc1_A	R_Dip_AedAeg_A	47	51.264999999999986	92.42871189773848	97.07675	A	other
Dip_idAcrOrbc1_A	R_Dip_AedAlb_B	19	10.175	192.8934010152284	85.28855	AB	other
Dip_idAcrOrbc1_A	R_Dip_AnoMou_B	21	11.045000000000002	195.3488372093023	85.0555	AB	other
Dip_idAcrOrbc1_A	R_Dip_ChrMeg_B	18	10.524999999999999	174.08123791102517	85.48045	AB	other
Dip_idAcrOrbc1_A	R_Dip_CulQui_B	20	11.814999999999998	171.8213058419244	85.47354999999999	AB	other
Dip_idAcrOrbc1_A	R_Dip_DelRad_A	48	45.55500000000001	106.14772224679345	96.67715	A	other
Dip_idAcrOrbc1_A	R_Dip_DroAna_A	48	43.67999999999999	110.85450346420323	96.43305000000001	A	other
Dip_idAcrOrbc1_A	R_Dip_DroInc_A	44	48.58000000000001	91.34315964293127	97.06020000000001	A	other
Dip_idAcrOrbc1_A	R_Dip_DroMau_B	20	11.43	178.0943900267142	85.36335	AB	other
Dip_idAcrOrbc1_A	R_Dip_DroNik_A	33	20.190000000000005	165.41353383458645	93.301	A	other
Dip_idAcrOrbc1_A	R_Dip_DroSim_A	48	43.785	110.54813450023033	96.58314999999999	A	other
Dip_idAcrOrbc1_A	R_Dip_DroSim_B	19	11.424999999999999	169.1896705253785	85.43809999999999	AB	other
Dip_idAcrOrbc1_A	R_Dip_DroStu_A	34	19.565000000000005	176.16580310880826	93.09965	A	other
Dip_idAcrOrbc1_A	R_Dip_HaeIrr_A	51	43.464999999999996	118.63224005582695	96.6137	A	other
Dip_idAcrOrbc1_A	R_Dip_RhaCin_A	56	54.67	102.96010296010294	96.96325	A	other
Dip_idAcrOrbc1_A	R_Hem_BemTab_B	16	9.96	166.84045881126173	85.38640000000001	AB	other
Dip_idAcrOrbc1_A	R_Hem_CimLex_F	14	7.630000000000001	189.18918918918916	83.11155	other	other
Dip_idAcrOrbc1_A	R_Hem_DiaCit_B	18	10.25	178.21782178217822	85.42699999999999	AB	other
Dip_idAcrOrbc1_A	R_Hym_CerSol_A	48	45.25500000000001	106.80907877169557	96.87415	A	other
Dip_idAcrOrbc1_A	R_Hym_TriPre_B	17	9.75	179.70401691331924	84.4511	AB	other
Dip_idAcrOrbc1_A	R_Hym_WiePum_A	47	45.265	104.8171275646744	97.26415	A	other
Dip_idAcrOrbc1_A	R_Lep_CarSas_A	51	43.974999999999994	116.67810569663695	96.5932	A	other
Dip_idAcrOrbc1_A	R_Lep_SpoPic_B	19	10.930000000000003	177.9026217228464	85.3073	AB	other
Dip_idAcrOrbc1_A	R_Nem_BruMal_D	17	9.635000000000002	181.04366347177847	82.6089	other	other
Dip_idAcrOrbc1_A	R_Nem_BruPah_D	17	9.630000000000003	181.23667377398718	82.67955	other	other
Dip_idAcrOrbc1_A	R_Nem_CruTub_J	4	2.7649999999999997	187.79342723004694	78.70245	other	other
Dip_idAcrOrbc1_A	R_Nem_DipCau_J	3	2.58	152.28426395939087	78.8184	other	other
Dip_idAcrOrbc1_A	R_Nem_DirImm_C	5	3.8600000000000003	158.73015873015873	79.90975	other	other
Dip_idAcrOrbc1_A	R_Nem_LitSig_D	12	6.894999999999999	180.7228915662651	81.2713	other	other
Dip_idAcrOrbc1_A	R_Nem_OncOch_C	6	4.3950000000000005	164.83516483516482	79.95920000000001	other	other
Dip_idAcrOrbc1_A	R_Sip_CteFel_E	3	2.3200000000000003	158.73015873015873	78.91605	other	other
Dip_idAcrOrbc1_A	R_Sip_CteFel_F	11	6.5299999999999985	174.05063291139246	82.17375	other	other
Dip_idAnoPurm1_A	Dip_idBibMarc1_A	33	18.675000000000004	178.4748512709572	93.76365	A	other
Dip_idAnoPurm1_A	Dip_idBomMajo1_A	37	21.63	172.33348858872844	94.50704999999999	A	other
Dip_idAnoPurm1_A	Dip_idCheSoro1_A1	31	20.064999999999998	158.6489252814739	94.4113	A	Wytham woods
Dip_idAnoPurm1_A	Dip_idCorMarg1_A	39	22.679999999999996	173.33333333333334	94.6362	A	other
Dip_idAnoPurm1_A	Dip_idEpiBalt1_B	17	10.665000000000001	162.67942583732057	85.91765000000001	AB	Wytham woods
Dip_idAnoPurm1_A	Dip_idEpiGros1_A1	35	19.849999999999994	177.84552845528458	93.36394999999999	A	Wytham woods
Dip_idAnoPurm1_A	Dip_idEupLati1_B	17	10.185000000000002	170.8542713567839	85.73310000000001	AB	Wytham woods
Dip_idAnoPurm1_A	Dip_idGymRotn1_A	34	20.174999999999997	170.00000000000003	94.3884	A	other
Dip_idAnoPurm1_A	Dip_idMelMell2_B	28	14.96	189.18918918918916	86.13445	AB	Wytham woods
Dip_idAnoPurm1_A	Dip_idMerWest1_A	36	21.754999999999992	166.97588126159562	94.64655	A	Wytham woods
Dip_idAnoPurm1_A	Dip_idProAzur1_A	40	23.594999999999995	170.79419299743813	94.76225	A	Wytham woods
Dip_idAnoPurm1_A	Dip_idProAzur1_B	19	11.340000000000003	170.40358744394615	85.66645	AB	Wytham woods
Dip_idAnoPurm1_A	Dip_idSicFerr1_A	31	17.049999999999997	183.97626112759644	93.2533	A	Wytham woods
Dip_idAnoPurm1_A	Dip_idSphTaen1_A	37	20.52499999999999	181.90757128810233	93.50505	A	Wytham woods
Dip_idAnoPurm1_A	Dip_idVolInfl1_A1	31	18.90999999999999	166.13076098606655	94.3382	A	Wytham woods
Dip_idAnoPurm1_A	Hem_ihIcePurc2_A	34	20.159999999999997	171.02615694164993	94.23644999999999	A	other
Dip_idAnoPurm1_A	Hym_iyAncNigr1_A	37	21.075	178.14155031295138	94.4522	A	Wytham woods
Dip_idAnoPurm1_A	Hym_iyAndDors1_A1	33	21.995000000000005	151.3067400275103	94.66050000000001	A	Wytham woods
Dip_idAnoPurm1_A	Hym_iyAndDors1_A2	34	19.584999999999997	175.07723995880536	93.36359999999999	A	Wytham woods
Dip_idAnoPurm1_A	Hym_iyAndHaem1_A	40	25.04	161.87778227438284	94.52335	A	Wytham woods
Dip_idAnoPurm1_A	Hym_iyAnoNige1_A	28	16.19	176.1006289308176	93.54165	A	Wytham woods
Dip_idAnoPurm1_A	Hym_iyAthCord1_B	21	10.940000000000001	195.8955223880597	85.36949999999999	AB	Wytham woods
Dip_idAnoPurm1_A	Hym_iyEctCont1_A	35	19.464999999999996	182.57694314032344	94.53295	A	Wytham woods
Dip_idAnoPurm1_A	Hym_iyHylComm1_A	35	20.94	168.8374336710082	94.37145	A	Wytham woods
Dip_idAnoPurm1_A	Hym_iyLasCalc3_A	37	22.685000000000002	167.26943942133815	94.5	A	other
Dip_idAnoPurm1_A	Hym_iyLasMori1_A1	36	21.935000000000002	165.5933762649494	94.27705	A	Wytham woods
Dip_idAnoPurm1_A	Hym_iyLasMori1_A2	33	19.855	168.19571865443424	94.8671	A	Wytham woods
Dip_idAnoPurm1_A	Hym_iyLasMori1_A3	38	22.975	167.91869200176757	94.57155	A	Wytham woods
Dip_idAnoPurm1_A	Hym_iyMacEuro1_A	34	18.724999999999994	183.2884097035041	93.28059999999999	A	Wytham woods
Dip_idAnoPurm1_A	Hym_iyNomFabr1_A	40	24.214999999999996	167.57436112274823	94.52105	A	Wytham woods
Dip_idAnoPurm1_A	Hym_iyScaNigr1_A	32	19.134999999999994	170.1222753854333	94.81315000000001	A	other
Dip_idAnoPurm1_A	Hym_iySphMoni1_A2	30	19.519999999999996	155.76323987538942	94.99664999999999	A	Wytham woods
Dip_idAnoPurm1_A	Hym_iyTipFemo1_A	28	16.45	173.26732673267327	93.3853	A	Wytham woods
Dip_idAnoPurm1_A	Hym_iyTryClav1_A	37	20.765	180.752320468979	94.6091	A	Wytham woods
Dip_idAnoPurm1_A	Lep_ilAgrStra1_B	28	16.57	170.62766605728214	86.2515	AB	Wytham woods
Dip_idAnoPurm1_A	Lep_ilApoTurb1_B	20	11.470000000000002	177.30496453900707	85.67685	AB	Wytham woods
Dip_idAnoPurm1_A	Lep_ilArcPodn1_B	27	16.32	167.07920792079207	86.12674999999999	AB	Wytham woods
Dip_idAnoPurm1_A	Lep_ilCalPalu1_A1	37	25.700000000000003	145.8415451320457	94.743	A	Wytham woods
Dip_idAnoPurm1_A	Lep_ilCalPalu1_A2	36	20.834999999999994	174.3341404358354	94.5217	A	Wytham woods
Dip_idAnoPurm1_A	Lep_ilCamBiln1_B	25	13.825	183.15018315018312	86.1226	AB	Wytham woods
Dip_idAnoPurm1_A	Lep_ilCamMarg1_B	24	13.875000000000002	175.43859649122805	85.97104999999999	AB	Wytham woods
Dip_idAnoPurm1_A	Lep_ilCatPine1_B	23	12.020000000000001	194.25675675675672	86.00665000000001	AB	Wytham woods
Dip_idAnoPurm1_A	Lep_ilCelArgi3_B	20	12.925	157.48031496062993	85.97704999999999	AB	other
Dip_idAnoPurm1_A	Lep_ilColCroc2_B	19	10.565	183.57487922705315	85.45405	AB	other
Dip_idAnoPurm1_A	Lep_ilEmmMono1_B	18	9.615	191.48936170212767	85.32155	AB	Wytham woods
Dip_idAnoPurm1_A	Lep_ilEndFlam1_A	38	21.655	176.90875232774675	94.45745	A	Wytham woods
Dip_idAnoPurm1_A	Lep_ilEndFlam1_B	23	12.930000000000001	180.25078369905953	85.98085	AB	Wytham woods
Dip_idAnoPurm1_A	Lep_ilEpaGrot1_A1	41	23.674999999999994	174.46808510638303	94.7054	A	Wytham woods
Dip_idAnoPurm1_A	Lep_ilEpaGrot1_A2	42	22.419999999999995	188.5098743267505	94.0727	A	Wytham woods
Dip_idAnoPurm1_A	Lep_ilEpiAlte1_A	31	19.405	164.8059542796385	94.789	A	Wytham woods
Dip_idAnoPurm1_A	Lep_ilEucCana1_B	17	9.175	189.30957683741647	85.0091	AB	Wytham woods
Dip_idAnoPurm1_A	Lep_ilEupAuri1_B	22	13.645000000000003	163.20474777448067	86.0846	AB	other
Dip_idAnoPurm1_A	Lep_ilEupTrip1_A	40	23.18999999999999	173.76194613379676	94.55175	A	Wytham woods
Dip_idAnoPurm1_A	Lep_ilHylFasc1_B	18	10.480000000000002	175.60975609756093	85.58054999999999	AB	Wytham woods
Dip_idAnoPurm1_A	Lep_ilLycPhla1_B	19	10.545000000000002	184.10852713178292	85.5103	AB	other
Dip_idAnoPurm1_A	Lep_ilMelGala1_B	23	12.32	189.61253091508658	85.70015000000001	AB	other
Dip_idAnoPurm1_A	Lep_ilPamFasc1_B	15	8.31	185.64356435643566	85.4234	AB	Wytham woods
Dip_idAnoPurm1_A	Lep_ilPanCory1_B	19	10.685	181.12488083889417	85.644	AB	Wytham woods
Dip_idAnoPurm1_A	Lep_ilParAegt1_B	21	13.305000000000003	160.5504587155963	85.97919999999999	AB	other
Dip_idAnoPurm1_A	Lep_ilParStra1_B	25	15.23	166.22340425531914	86.39070000000001	AB	Wytham woods
Dip_idAnoPurm1_A	Lep_ilPhaBuce1_A	37	21.259999999999994	175.6885090218424	94.663	A	Wytham woods
Dip_idAnoPurm1_A	Lep_ilPheGnom1_A	36	22.314999999999998	162.6751016719386	94.65424999999999	A	Wytham woods
Dip_idAnoPurm1_A	Lep_ilPheTrem1_B	17	9.725000000000001	179.1359325605901	85.48725	AB	Wytham woods
Dip_idAnoPurm1_A	Lep_ilPolCalb1_B1	18	9.615	191.48936170212767	85.43135000000001	AB	other
Dip_idAnoPurm1_A	Lep_ilPolCalb1_B2	18	10.180000000000003	181.0865191146881	85.48555	AB	other
Dip_idAnoPurm1_A	Lep_ilPyrMalv3_B	18	10.175000000000002	180.36072144288573	85.7	AB	other
Dip_idAnoPurm1_A	Lep_ilRhoNaev1_B	25	13.450000000000003	188.25301204819272	86.11574999999999	AB	Wytham woods
Dip_idAnoPurm1_A	Lep_ilWatBina1_B	30	18.640000000000004	162.5135427952329	86.1331	AB	Wytham woods
Dip_idAnoPurm1_A	Lep_ilXesCnig1_B	20	12.815000000000001	158.73015873015873	86.03795	AB	other
Dip_idAnoPurm1_A	Odo_ioIscEleg1_B	24	13.165000000000001	184.1903300076746	85.8356	AB	other
Dip_idAnoPurm1_A	Ort_iqChoPara1_B	25	15.905	158.73015873015873	86.07455	AB	Wytham woods
Dip_idAnoPurm1_A	R_Col_FolCan_E	7	4.91	150.53763440860212	80.7646	other	other
Dip_idAnoPurm1_A	R_Dip_AedAeg_A	37	21.969999999999995	169.95865870463945	94.583	A	other
Dip_idAnoPurm1_A	R_Dip_AedAlb_B	18	10.510000000000002	174.5877788554801	85.4983	AB	other
Dip_idAnoPurm1_A	R_Dip_AnoMou_B	17	9.205000000000002	190.1565995525727	85.3584	AB	other
Dip_idAnoPurm1_A	R_Dip_ChrMeg_B	18	10.725	171.26546146527116	85.5435	AB	other
Dip_idAnoPurm1_A	R_Dip_CulQui_B	17	9.110000000000003	190.7968574635241	85.30969999999999	AB	other
Dip_idAnoPurm1_A	R_Dip_DelRad_A	37	23.484999999999992	159.2082616179002	94.36895	A	other
Dip_idAnoPurm1_A	R_Dip_DroAna_A	40	24.305	166.45859342488558	94.43455	A	other
Dip_idAnoPurm1_A	R_Dip_DroInc_A	35	20.509999999999994	172.32890201871004	94.49844999999999	A	other
Dip_idAnoPurm1_A	R_Dip_DroMau_B	20	12.795000000000002	159.2356687898089	86.01395	AB	other
Dip_idAnoPurm1_A	R_Dip_DroNik_A	29	18.924999999999997	159.34065934065936	93.3032	A	other
Dip_idAnoPurm1_A	R_Dip_DroSim_A	41	25.055	165.38926986688182	94.4882	A	other
Dip_idAnoPurm1_A	R_Dip_DroSim_B	21	13.510000000000002	158.13253012048193	85.97630000000001	AB	other
Dip_idAnoPurm1_A	R_Dip_DroStu_A	33	18.485000000000003	180.62397372742197	93.14564999999999	A	other
Dip_idAnoPurm1_A	R_Dip_HaeIrr_A	37	21.789999999999992	173.70892018779347	94.42439999999999	A	other
Dip_idAnoPurm1_A	R_Dip_RhaCin_A	40	24.324999999999996	165.5629139072848	94.58685	A	other
Dip_idAnoPurm1_A	R_Hem_BemTab_B	16	9.380000000000003	174.86338797814201	85.35575	AB	other
Dip_idAnoPurm1_A	R_Hem_CimLex_F	11	5.9350000000000005	192.64448336252184	83.19565	other	other
Dip_idAnoPurm1_A	R_Hem_DiaCit_B	17	8.960000000000003	193.6218678815489	85.24575	AB	other
Dip_idAnoPurm1_A	R_Hym_CerSol_A	31	19.625	162.90068313189704	94.5935	A	other
Dip_idAnoPurm1_A	R_Hym_TriPre_B	17	9.560000000000002	182.79569892473114	84.396	AB	other
Dip_idAnoPurm1_A	R_Hym_WiePum_A	31	18.38	170.51705170517053	94.5858	A	other
Dip_idAnoPurm1_A	R_Lep_CarSas_A	35	21.675000000000004	166.5080875356803	94.4855	A	other
Dip_idAnoPurm1_A	R_Lep_SpoPic_B	19	10.57	183.57487922705312	85.83670000000001	AB	other
Dip_idAnoPurm1_A	R_Nem_BruMal_D	12	6.99	178.30609212481426	82.46315000000001	other	other
Dip_idAnoPurm1_A	R_Nem_BruPah_D	12	7.210000000000001	172.6618705035971	82.5021	other	other
Dip_idAnoPurm1_A	R_Nem_CruTub_J	4	2.08	224.71910112359546	78.6263	other	other
Dip_idAnoPurm1_A	R_Nem_DipCau_J	4	2.575	177.77777777777777	78.7563	other	other
Dip_idAnoPurm1_A	R_Nem_DirImm_C	6	3.985	163.04347826086956	79.71695	other	other
Dip_idAnoPurm1_A	R_Nem_LitSig_D	8	5.25	160.0	81.368	other	other
Dip_idAnoPurm1_A	R_Nem_OncOch_C	7	4.34	172.8395061728395	80.13925	other	other
Dip_idAnoPurm1_A	R_Sip_CteFel_E	5	2.9450000000000003	181.15942028985506	78.75110000000001	other	other
Dip_idAnoPurm1_A	R_Sip_CteFel_F	12	5.859999999999999	213.14387211367676	82.17595	other	other
Dip_idBibMarc1_A	Dip_idBomMajo1_A	31	22.52	138.64042933810376	93.8717	A	other
Dip_idBibMarc1_A	Dip_idCheSoro1_A1	35	24.67	143.03228442991417	94.04845	A	other
Dip_idBibMarc1_A	Dip_idCorMarg1_A	38	25.17	152.06082432973187	94.1808	A	other
Dip_idBibMarc1_A	Dip_idEpiBalt1_B	20	11.98	169.77928692699487	85.94555	AB	other
Dip_idBibMarc1_A	Dip_idEpiGros1_A1	38	28.769999999999996	132.8671328671329	94.30405	A	other
Dip_idBibMarc1_A	Dip_idEupLati1_B	16	9.735	170.0318809776833	85.34065000000001	AB	other
Dip_idBibMarc1_A	Dip_idGymRotn1_A	36	23.455000000000005	154.63917525773195	93.76765	A	other
Dip_idBibMarc1_A	Dip_idMelMell2_B	21	12.860000000000001	165.22423288749013	85.68010000000001	AB	other
Dip_idBibMarc1_A	Dip_idMerWest1_A	40	25.505000000000006	158.0403002765705	94.08670000000001	A	other
Dip_idBibMarc1_A	Dip_idProAzur1_A	38	25.135	152.24358974358972	93.99355	A	other
Dip_idBibMarc1_A	Dip_idProAzur1_B	17	9.975000000000001	173.64657814096014	85.3725	AB	other
Dip_idBibMarc1_A	Dip_idSicFerr1_A	29	22.710000000000008	128.83163038649485	93.70179999999999	A	other
Dip_idBibMarc1_A	Dip_idSphTaen1_A	33	26.814999999999998	123.92039053698836	94.2141	A	other
Dip_idBibMarc1_A	Dip_idVolInfl1_A1	31	19.235000000000003	162.55899318300993	93.20035	A	other
Dip_idBibMarc1_A	Hem_ihIcePurc2_A	31	19.365000000000002	161.62669447340977	93.28285	A	other
Dip_idBibMarc1_A	Hym_iyAncNigr1_A	34	23.850000000000005	143.76321353065538	93.94105	A	other
Dip_idBibMarc1_A	Hym_iyAndDors1_A1	37	23.07500000000001	161.6426387068588	93.9759	A	other
Dip_idBibMarc1_A	Hym_iyAndDors1_A2	39	26.724999999999994	146.8373493975904	94.0518	A	other
Dip_idBibMarc1_A	Hym_iyAndHaem1_A	37	22.885000000000005	162.8521126760563	93.77029999999999	A	other
Dip_idBibMarc1_A	Hym_iyAnoNige1_A	27	19.254999999999995	141.58363922391192	93.62965	A	other
Dip_idBibMarc1_A	Hym_iyAthCord1_B	19	11.310000000000002	170.86330935251797	85.8771	AB	other
Dip_idBibMarc1_A	Hym_iyEctCont1_A	30	20.505000000000003	147.71048744460853	93.6318	A	other
Dip_idBibMarc1_A	Hym_iyHylComm1_A	29	20.070000000000007	145.8752515090543	93.6036	A	other
Dip_idBibMarc1_A	Hym_iyLasCalc3_A	33	22.935000000000006	145.1187335092348	94.0764	A	other
Dip_idBibMarc1_A	Hym_iyLasMori1_A1	29	20.255000000000006	144.56630109670982	93.97055	A	other
Dip_idBibMarc1_A	Hym_iyLasMori1_A2	36	23.175000000000008	156.79442508710795	93.94785	A	other
Dip_idBibMarc1_A	Hym_iyLasMori1_A3	37	23.86500000000001	156.31601182931976	94.1386	A	other
Dip_idBibMarc1_A	Hym_iyMacEuro1_A	33	26.754999999999995	124.15349887133186	94.1538	A	other
Dip_idBibMarc1_A	Hym_iyNomFabr1_A	34	21.995000000000008	155.82034830430794	93.87065	A	other
Dip_idBibMarc1_A	Hym_iyScaNigr1_A	29	18.885000000000005	155.83019881783983	94.0074	A	other
Dip_idBibMarc1_A	Hym_iySphMoni1_A2	33	22.160000000000004	150.41020966271648	94.25485	A	other
Dip_idBibMarc1_A	Hym_iyTipFemo1_A	25	19.07	132.41525423728814	93.59765	A	other
Dip_idBibMarc1_A	Hym_iyTryClav1_A	27	17.015000000000004	160.52318668252076	93.6396	A	other
Dip_idBibMarc1_A	Lep_ilAgrStra1_B	30	16.17	187.2659176029962	85.78565	AB	other
Dip_idBibMarc1_A	Lep_ilApoTurb1_B	23	13.665000000000003	173.0624529721595	85.75229999999999	AB	other
Dip_idBibMarc1_A	Lep_ilArcPodn1_B	25	15.035000000000004	168.010752688172	85.76714999999999	AB	other
Dip_idBibMarc1_A	Lep_ilCalPalu1_A1	35	23.450000000000003	150.34364261168383	93.94745	A	other
Dip_idBibMarc1_A	Lep_ilCalPalu1_A2	35	23.540000000000006	149.82876712328763	93.92795	A	other
Dip_idBibMarc1_A	Lep_ilCamBiln1_B	27	14.450000000000001	189.07563025210084	85.91775000000001	AB	other
Dip_idBibMarc1_A	Lep_ilCamMarg1_B	21	11.835	181.66089965397921	85.6202	AB	other
Dip_idBibMarc1_A	Lep_ilCatPine1_B	22	12.715	176.4234161988773	85.6156	AB	other
Dip_idBibMarc1_A	Lep_ilCelArgi3_B	16	9.719999999999999	170.0318809776833	85.5255	AB	other
Dip_idBibMarc1_A	Lep_ilColCroc2_B	19	10.965	178.06935332708528	85.3887	AB	other
Dip_idBibMarc1_A	Lep_ilEmmMono1_B	18	10.665	173.57762777242047	85.4014	AB	other
Dip_idBibMarc1_A	Lep_ilEndFlam1_A	42	26.42	159.93907083015995	93.93225	A	other
Dip_idBibMarc1_A	Lep_ilEndFlam1_B	26	15.195000000000004	174.84868863483518	85.89085	AB	other
Dip_idBibMarc1_A	Lep_ilEpaGrot1_A1	36	23.305000000000007	155.64202334630346	93.9045	A	other
Dip_idBibMarc1_A	Lep_ilEpaGrot1_A2	41	27.770000000000007	148.38943177705391	93.89405	A	other
Dip_idBibMarc1_A	Lep_ilEpiAlte1_A	33	22.915000000000006	145.43851917144113	94.18795	A	other
Dip_idBibMarc1_A	Lep_ilEucCana1_B	18	10.470000000000002	176.29774730656214	85.16065	AB	other
Dip_idBibMarc1_A	Lep_ilEupAuri1_B	28	17.950000000000003	158.8201928530913	86.1622	AB	other
Dip_idBibMarc1_A	Lep_ilEupTrip1_A	38	24.800000000000004	154.28339423467312	94.19030000000001	A	other
Dip_idBibMarc1_A	Lep_ilHylFasc1_B	16	9.675	170.9401709401709	85.45230000000001	AB	other
Dip_idBibMarc1_A	Lep_ilLycPhla1_B	17	10.185000000000002	172.23910840932115	85.4823	AB	other
Dip_idBibMarc1_A	Lep_ilMelGala1_B	21	12.704999999999998	168.67469879518072	85.57925	AB	other
Dip_idBibMarc1_A	Lep_ilPamFasc1_B	16	9.745000000000001	169.8513800424628	85.3566	AB	other
Dip_idBibMarc1_A	Lep_ilPanCory1_B	22	13.360000000000003	168.06722689075627	85.7063	AB	other
Dip_idBibMarc1_A	Lep_ilParAegt1_B	16	9.719999999999999	170.0318809776833	85.4155	AB	other
Dip_idBibMarc1_A	Lep_ilParStra1_B	20	12.645000000000003	160.51364365971105	85.60895	AB	other
Dip_idBibMarc1_A	Lep_ilPhaBuce1_A	36	23.605000000000008	153.78043571123445	93.8682	A	other
Dip_idBibMarc1_A	Lep_ilPheGnom1_A	38	25.115000000000002	152.426795026073	94.1225	A	other
Dip_idBibMarc1_A	Lep_ilPheTrem1_B	16	9.735	170.0318809776833	85.3512	AB	other
Dip_idBibMarc1_A	Lep_ilPolCalb1_B1	19	11.055	176.5799256505576	85.59035	AB	other
Dip_idBibMarc1_A	Lep_ilPolCalb1_B2	17	10.200000000000001	172.23910840932115	85.34100000000001	AB	other
Dip_idBibMarc1_A	Lep_ilPyrMalv3_B	19	11.035	176.41597028783656	85.4803	AB	other
Dip_idBibMarc1_A	Lep_ilRhoNaev1_B	19	13.580000000000004	142.3220973782771	85.87355	AB	other
Dip_idBibMarc1_A	Lep_ilWatBina1_B	17	10.090000000000002	172.7642276422764	85.4591	AB	other
Dip_idBibMarc1_A	Lep_ilXesCnig1_B	18	10.59	174.9271137026239	85.58725	AB	other
Dip_idBibMarc1_A	Odo_ioIscEleg1_B	25	14.64	172.2949689869056	85.8911	AB	other
Dip_idBibMarc1_A	Ort_iqChoPara1_B	21	12.350000000000003	172.27235438884327	85.6303	AB	other
Dip_idBibMarc1_A	R_Col_FolCan_E	5	4.255	122.54901960784314	80.79085	other	other
Dip_idBibMarc1_A	R_Dip_AedAeg_A	37	25.170000000000005	148.17781337605123	94.01795	A	other
Dip_idBibMarc1_A	R_Dip_AedAlb_B	18	11.480000000000002	160.427807486631	85.3073	AB	other
Dip_idBibMarc1_A	R_Dip_AnoMou_B	16	9.590000000000003	171.8582169709989	85.0178	AB	other
Dip_idBibMarc1_A	R_Dip_ChrMeg_B	21	12.189999999999998	176.61900756938604	85.71979999999999	AB	other
Dip_idBibMarc1_A	R_Dip_CulQui_B	20	12.785	159.8721023181455	85.50115	AB	other
Dip_idBibMarc1_A	R_Dip_DelRad_A	34	22.680000000000003	150.97690941385432	93.76505	A	other
Dip_idBibMarc1_A	R_Dip_DroAna_A	32	20.60000000000001	156.70910871694412	93.55125	A	other
Dip_idBibMarc1_A	R_Dip_DroInc_A	36	22.92	158.4507042253521	93.86895	A	other
Dip_idBibMarc1_A	R_Dip_DroMau_B	17	10.185000000000002	172.41379310344826	85.2972	AB	other
Dip_idBibMarc1_A	R_Dip_DroNik_A	30	20.904999999999994	145.20813165537277	93.42750000000001	A	other
Dip_idBibMarc1_A	R_Dip_DroSim_A	31	20.59500000000001	151.81194906953962	93.6592	A	other
Dip_idBibMarc1_A	R_Dip_DroSim_B	15	9.625	161.11707841031148	85.42495	AB	other
Dip_idBibMarc1_A	R_Dip_DroStu_A	33	23.319999999999997	142.79532669839898	93.2788	A	other
Dip_idBibMarc1_A	R_Dip_HaeIrr_A	38	24.750000000000004	154.78615071283093	93.82265000000001	A	other
Dip_idBibMarc1_A	R_Dip_RhaCin_A	39	24.935000000000002	157.44852644327813	94.05154999999999	A	other
Dip_idBibMarc1_A	R_Hem_BemTab_B	17	11.025000000000002	158.73015873015868	85.4517	AB	other
Dip_idBibMarc1_A	R_Hem_CimLex_F	11	6.595000000000001	172.14397496087633	83.25485	other	other
Dip_idBibMarc1_A	R_Hem_DiaCit_B	18	12.110000000000001	150.7537688442211	85.62405000000001	AB	other
Dip_idBibMarc1_A	R_Hym_CerSol_A	34	22.46500000000001	152.87769784172656	94.2128	A	other
Dip_idBibMarc1_A	R_Hym_TriPre_B	19	10.880000000000003	178.7394167450611	84.43065	AB	other
Dip_idBibMarc1_A	R_Hym_WiePum_A	35	21.915000000000006	161.1418047882136	93.79984999999999	A	other
Dip_idBibMarc1_A	R_Lep_CarSas_A	36	24.00500000000001	151.07007973143092	93.91145	A	other
Dip_idBibMarc1_A	R_Lep_SpoPic_B	18	11.055000000000001	167.44186046511626	85.3219	AB	other
Dip_idBibMarc1_A	R_Nem_BruMal_D	15	9.715	162.86644951140062	82.6668	other	other
Dip_idBibMarc1_A	R_Nem_BruPah_D	15	9.600000000000001	164.29353778751369	82.66290000000001	other	other
Dip_idBibMarc1_A	R_Nem_CruTub_J	3	2.665	147.7832512315271	78.47710000000001	other	other
Dip_idBibMarc1_A	R_Nem_DipCau_J	4	3.1399999999999997	141.84397163120568	79.007	other	other
Dip_idBibMarc1_A	R_Nem_DirImm_C	6	4.319999999999999	149.25373134328362	79.7039	other	other
Dip_idBibMarc1_A	R_Nem_LitSig_D	11	7.290000000000001	162.4815361890694	81.22265	other	other
Dip_idBibMarc1_A	R_Nem_OncOch_C	7	4.72	158.0135440180587	79.97399999999999	other	other
Dip_idBibMarc1_A	R_Sip_CteFel_E	4	2.7699999999999996	154.44015444015443	78.9985	other	other
Dip_idBibMarc1_A	R_Sip_CteFel_F	11	6.880000000000001	164.91754122938528	82.20179999999999	other	other
Dip_idBomMajo1_A	Dip_idCheSoro1_A1	43	33.50500000000001	129.47907256850343	95.53945	A	other
Dip_idBomMajo1_A	Dip_idCorMarg1_A	42	35.40500000000001	119.55593509820662	96.02255	A	other
Dip_idBomMajo1_A	Dip_idEpiBalt1_B	22	12.205	183.4862385321101	86.28695	AB	other
Dip_idBomMajo1_A	Dip_idEpiGros1_A1	39	22.39	175.51755175517548	93.5337	A	other
Dip_idBomMajo1_A	Dip_idEupLati1_B	18	11.975000000000001	153.3219761499148	85.8398	AB	other
Dip_idBomMajo1_A	Dip_idGymRotn1_A	47	34.06	139.05325443786984	95.83855	A	other
Dip_idBomMajo1_A	Dip_idMelMell2_B	23	15.450000000000003	150.4251144538914	86.73705	AB	other
Dip_idBomMajo1_A	Dip_idMerWest1_A	43	32.615	133.04455445544556	95.8986	A	other
Dip_idBomMajo1_A	Dip_idProAzur1_A	44	41.10000000000001	107.76389909380356	96.149	A	other
Dip_idBomMajo1_A	Dip_idProAzur1_B	18	10.84	169.01408450704227	85.95054999999999	AB	other
Dip_idBomMajo1_A	Dip_idSicFerr1_A	42	21.185	200.09528346831826	93.68575	A	other
Dip_idBomMajo1_A	Dip_idSphTaen1_A	33	19.055	174.88076311605727	93.56545	A	other
Dip_idBomMajo1_A	Dip_idVolInfl1_A1	44	30.514999999999993	145.35844070036345	95.5146	A	other
Dip_idBomMajo1_A	Hem_ihIcePurc2_A	50	32.07000000000001	157.2821642025794	95.80834999999999	A	other
Dip_idBomMajo1_A	Hym_iyAncNigr1_A	38	33.14999999999999	115.32625189681337	95.80975000000001	A	other
Dip_idBomMajo1_A	Hym_iyAndDors1_A1	46	32.60999999999999	142.2827095576864	95.99885	A	other
Dip_idBomMajo1_A	Hym_iyAndDors1_A2	40	20.974999999999998	192.21528111484864	93.4173	A	other
Dip_idBomMajo1_A	Hym_iyAndHaem1_A	53	45.00000000000003	118.48871003800575	96.29275	A	other
Dip_idBomMajo1_A	Hym_iyAnoNige1_A	32	17.250000000000004	188.67924528301882	93.7623	A	other
Dip_idBomMajo1_A	Hym_iyAthCord1_B	23	11.52	204.62633451957296	85.6062	AB	other
Dip_idBomMajo1_A	Hym_iyEctCont1_A	42	32.084999999999994	132.11701793016675	95.79115	A	other
Dip_idBomMajo1_A	Hym_iyHylComm1_A	54	33.07000000000001	164.3335362142422	95.6343	A	other
Dip_idBomMajo1_A	Hym_iyLasCalc3_A	40	32.155	125.62814070351759	95.9547	A	other
Dip_idBomMajo1_A	Hym_iyLasMori1_A1	46	33.61	138.09666766736714	95.77029999999999	A	other
Dip_idBomMajo1_A	Hym_iyLasMori1_A2	41	32.175	128.68801004394228	96.07345	A	other
Dip_idBomMajo1_A	Hym_iyLasMori1_A3	40	32.285	125.11729746637475	96.17605	A	other
Dip_idBomMajo1_A	Hym_iyMacEuro1_A	48	29.455	163.93442622950823	94.2662	A	other
Dip_idBomMajo1_A	Hym_iyNomFabr1_A	52	42.60000000000001	122.87334593572777	96.4196	A	other
Dip_idBomMajo1_A	Hym_iyScaNigr1_A	37	24.42500000000001	153.59070153590693	95.84960000000001	A	other
Dip_idBomMajo1_A	Hym_iySphMoni1_A2	40	29.519999999999996	137.12718546451836	96.34235	A	other
Dip_idBomMajo1_A	Hym_iyTipFemo1_A	36	18.670000000000005	195.86507072905323	93.5255	A	other
Dip_idBomMajo1_A	Hym_iyTryClav1_A	47	25.90499999999999	182.80824581874765	95.8466	A	other
Dip_idBomMajo1_A	Lep_ilAgrStra1_B	26	16.965000000000003	162.60162601626016	86.8506	AB	other
Dip_idBomMajo1_A	Lep_ilApoTurb1_B	23	11.975000000000001	194.9152542372881	85.98675	AB	other
Dip_idBomMajo1_A	Lep_ilArcPodn1_B	30	19.97	152.36160487557137	86.4298	AB	other
Dip_idBomMajo1_A	Lep_ilCalPalu1_A1	47	39.7	119.1381495564005	95.95169999999999	A	other
Dip_idBomMajo1_A	Lep_ilCalPalu1_A2	42	33.44000000000001	126.65862484921588	95.73945	A	other
Dip_idBomMajo1_A	Lep_ilCamBiln1_B	32	16.22	200.0	86.03135	AB	other
Dip_idBomMajo1_A	Lep_ilCamMarg1_B	20	13.345	152.0912547528517	86.453	AB	other
Dip_idBomMajo1_A	Lep_ilCatPine1_B	22	14.820000000000002	150.27322404371583	86.5737	AB	other
Dip_idBomMajo1_A	Lep_ilCelArgi3_B	20	13.835	146.95077149155034	86.23485	AB	other
Dip_idBomMajo1_A	Lep_ilColCroc2_B	19	9.635	201.69851380042462	85.55965	AB	other
Dip_idBomMajo1_A	Lep_ilEmmMono1_B	18	9.335	197.36842105263156	85.6584	AB	other
Dip_idBomMajo1_A	Lep_ilEndFlam1_A	44	36.80500000000001	120.3171998906207	95.9662	A	other
Dip_idBomMajo1_A	Lep_ilEndFlam1_B	29	13.420000000000002	218.70286576168925	86.13015	AB	other
Dip_idBomMajo1_A	Lep_ilEpaGrot1_A1	52	36.365	144.0443213296399	95.78215	A	other
Dip_idBomMajo1_A	Lep_ilEpaGrot1_A2	43	32.04	135.09267986176565	95.34305	A	other
Dip_idBomMajo1_A	Lep_ilEpiAlte1_A	42	30.265000000000004	140.327430671567	96.0327	A	other
Dip_idBomMajo1_A	Lep_ilEucCana1_B	16	8.445	193.93939393939394	85.3232	AB	other
Dip_idBomMajo1_A	Lep_ilEupAuri1_B	30	19.665000000000003	153.8461538461538	86.79005000000001	AB	other
Dip_idBomMajo1_A	Lep_ilEupTrip1_A	49	36.280000000000015	136.03553581343695	95.61734999999999	A	other
Dip_idBomMajo1_A	Lep_ilHylFasc1_B	18	9.57	192.71948608137046	85.63990000000001	AB	other
Dip_idBomMajo1_A	Lep_ilLycPhla1_B	19	9.705000000000002	200.42194092827	85.43594999999999	AB	other
Dip_idBomMajo1_A	Lep_ilMelGala1_B	25	13.650000000000002	185.73551263001485	86.28129999999999	AB	other
Dip_idBomMajo1_A	Lep_ilPamFasc1_B	16	8.77	187.3536299765808	85.42345	AB	other
Dip_idBomMajo1_A	Lep_ilPanCory1_B	21	10.545	202.8985507246377	85.70485	AB	other
Dip_idBomMajo1_A	Lep_ilParAegt1_B	20	13.835	146.95077149155034	86.14205000000001	AB	other
Dip_idBomMajo1_A	Lep_ilParStra1_B	26	14.71	179.43409247757074	86.34020000000001	AB	other
Dip_idBomMajo1_A	Lep_ilPhaBuce1_A	46	33.82000000000001	137.23150357995223	95.863	A	other
Dip_idBomMajo1_A	Lep_ilPheGnom1_A	42	35.905	117.91128579449745	95.98455	A	other
Dip_idBomMajo1_A	Lep_ilPheTrem1_B	18	9.625	191.69329073482425	85.55285	AB	other
Dip_idBomMajo1_A	Lep_ilPolCalb1_B1	18	9.335	197.36842105263156	85.77029999999999	AB	other
Dip_idBomMajo1_A	Lep_ilPolCalb1_B2	19	9.720000000000002	200.42194092827	85.48115000000001	AB	other
Dip_idBomMajo1_A	Lep_ilPyrMalv3_B	18	9.195	200.0	85.5173	AB	other
Dip_idBomMajo1_A	Lep_ilRhoNaev1_B	26	14.87	176.87074829931973	86.54939999999999	AB	other
Dip_idBomMajo1_A	Lep_ilWatBina1_B	31	19.46	160.78838174273858	86.2475	AB	other
Dip_idBomMajo1_A	Lep_ilXesCnig1_B	19	13.195	146.37904468412944	86.3553	AB	other
Dip_idBomMajo1_A	Odo_ioIscEleg1_B	26	13.215	198.77675840978594	86.3506	AB	other
Dip_idBomMajo1_A	Ort_iqChoPara1_B	20	13.754999999999999	147.05882352941177	86.01695000000001	AB	other
Dip_idBomMajo1_A	R_Col_FolCan_E	7	4.385	165.48463356973997	80.77645	other	other
Dip_idBomMajo1_A	R_Dip_AedAeg_A	40	34.115	118.30819284235433	95.9726	A	other
Dip_idBomMajo1_A	R_Dip_AedAlb_B	19	10.100000000000001	191.91919191919192	85.49535	AB	other
Dip_idBomMajo1_A	R_Dip_AnoMou_B	18	8.695	213.52313167259783	85.2319	AB	other
Dip_idBomMajo1_A	R_Dip_ChrMeg_B	19	10.254999999999999	189.24302788844625	85.53665000000001	AB	other
Dip_idBomMajo1_A	R_Dip_CulQui_B	18	9.3	197.80219780219778	85.56360000000001	AB	other
Dip_idBomMajo1_A	R_Dip_DelRad_A	47	36.745000000000005	128.76712328767124	95.4296	A	other
Dip_idBomMajo1_A	R_Dip_DroAna_A	42	33.654999999999994	125.8238466147394	95.61815	A	other
Dip_idBomMajo1_A	R_Dip_DroInc_A	39	32.81499999999999	119.9630882805291	95.8663	A	other
Dip_idBomMajo1_A	R_Dip_DroMau_B	21	12.254999999999999	174.70881863560732	85.67785	AB	other
Dip_idBomMajo1_A	R_Dip_DroNik_A	28	16.46	173.80509000620734	93.17859999999999	A	other
Dip_idBomMajo1_A	R_Dip_DroSim_A	45	34.025	133.29383886255926	95.7321	A	other
Dip_idBomMajo1_A	R_Dip_DroSim_B	21	12.21	175.29215358931552	85.6198	AB	other
Dip_idBomMajo1_A	R_Dip_DroStu_A	37	19.814999999999998	190.82001031459518	92.98515	A	other
Dip_idBomMajo1_A	R_Dip_HaeIrr_A	49	34.16	144.4149720011789	95.60464999999999	A	other
Dip_idBomMajo1_A	R_Dip_RhaCin_A	46	39.59000000000001	116.92933401118452	95.85714999999999	A	other
Dip_idBomMajo1_A	R_Hem_BemTab_B	17	8.950000000000001	194.954128440367	85.73025	AB	other
Dip_idBomMajo1_A	R_Hem_CimLex_F	11	5.444999999999999	211.53846153846158	82.8894	other	other
Dip_idBomMajo1_A	R_Hem_DiaCit_B	24	11.969999999999999	203.56234096692114	85.75385	AB	other
Dip_idBomMajo1_A	R_Hym_CerSol_A	41	29.89	138.70094722598105	95.812	A	other
Dip_idBomMajo1_A	R_Hym_TriPre_B	15	8.8	175.6440281030445	84.69365	AB	other
Dip_idBomMajo1_A	R_Hym_WiePum_A	38	29.144999999999996	131.7614424410541	95.75975	A	other
Dip_idBomMajo1_A	R_Lep_CarSas_A	42	33.415	126.73506336753168	95.68334999999999	A	other
Dip_idBomMajo1_A	R_Lep_SpoPic_B	22	10.760000000000002	208.72865275142314	85.46279999999999	AB	other
Dip_idBomMajo1_A	R_Nem_BruMal_D	15	7.8050000000000015	199.203187250996	82.6164	other	other
Dip_idBomMajo1_A	R_Nem_BruPah_D	15	7.8050000000000015	199.203187250996	82.5746	other	other
Dip_idBomMajo1_A	R_Nem_CruTub_J	3	2.45	140.8450704225352	78.7778	other	other
Dip_idBomMajo1_A	R_Nem_DipCau_J	5	3.335	166.11295681063123	78.77765	other	other
Dip_idBomMajo1_A	R_Nem_DirImm_C	7	4.334999999999999	174.12935323383087	79.76785	other	other
Dip_idBomMajo1_A	R_Nem_LitSig_D	13	6.8	199.38650306748468	81.3629	other	other
Dip_idBomMajo1_A	R_Nem_OncOch_C	8	4.68	183.06636155606407	80.04565	other	other
Dip_idBomMajo1_A	R_Sip_CteFel_E	6	3.175	200.66889632107026	78.8515	other	other
Dip_idBomMajo1_A	R_Sip_CteFel_F	12	6.665000000000001	186.91588785046727	82.1017	other	other
Dip_idCheSoro1_A1	Dip_idCorMarg1_A	34	61.69500000000001	56.01317957166392	97.02735	A	other
Dip_idCheSoro1_A1	Dip_idEpiBalt1_B	23	14.995	156.56909462219195	86.299	AB	Wytham woods
Dip_idCheSoro1_A1	Dip_idEpiGros1_A1	48	30.155	160.2671118530885	93.56575000000001	A	Wytham woods
Dip_idCheSoro1_A1	Dip_idEupLati1_B	21	11.83	181.0344827586207	85.508	AB	Wytham woods
Dip_idCheSoro1_A1	Dip_idGymRotn1_A	44	54.11500000000001	82.07423988061927	96.4909	A	other
Dip_idCheSoro1_A1	Dip_idMelMell2_B	27	15.364999999999997	178.33553500660506	86.10409999999999	AB	Wytham woods
Dip_idCheSoro1_A1	Dip_idMerWest1_A	43	52.57499999999999	82.28090317642557	96.9879	A	Wytham woods
Dip_idCheSoro1_A1	Dip_idProAzur1_A	38	62.97	61.280438638929205	97.1071	A	Wytham woods
Dip_idCheSoro1_A1	Dip_idProAzur1_B	20	12.560000000000002	161.68148746968473	85.66884999999999	AB	Wytham woods
Dip_idCheSoro1_A1	Dip_idSicFerr1_A	37	23.230000000000004	160.79965232507604	93.3598	A	Wytham woods
Dip_idCheSoro1_A1	Dip_idSphTaen1_A	44	29.205000000000013	151.82884748102134	93.6902	A	Wytham woods
Dip_idCheSoro1_A1	Dip_idVolInfl1_A1	31	26.000000000000004	120.62256809338521	95.2877	A	Wytham woods
Dip_idCheSoro1_A1	Hem_ihIcePurc2_A	43	30.259999999999994	143.28557147617465	95.2568	A	other
Dip_idCheSoro1_A1	Hym_iyAncNigr1_A	42	58.610000000000014	72.1401580212985	97.38125	A	Wytham woods
Dip_idCheSoro1_A1	Hym_iyAndDors1_A1	38	53.17	72.09258205274142	97.02515	A	Wytham woods
Dip_idCheSoro1_A1	Hym_iyAndDors1_A2	47	29.029999999999998	163.02462712452308	93.3747	A	Wytham woods
Dip_idCheSoro1_A1	Hym_iyAndHaem1_A	43	58.135000000000005	74.29163787145818	96.87095	A	Wytham woods
Dip_idCheSoro1_A1	Hym_iyAnoNige1_A	31	22.525000000000006	139.89169675090247	93.9525	A	Wytham woods
Dip_idCheSoro1_A1	Hym_iyAthCord1_B	25	13.989999999999998	181.5541031227306	85.89975000000001	AB	Wytham woods
Dip_idCheSoro1_A1	Hym_iyEctCont1_A	46	46.47999999999999	99.78308026030369	96.55395	A	Wytham woods
Dip_idCheSoro1_A1	Hym_iyHylComm1_A	48	44.395	108.86822408709457	96.47659999999999	A	Wytham woods
Dip_idCheSoro1_A1	Hym_iyLasCalc3_A	37	58.04000000000002	64.08036023553859	97.37525	A	other
Dip_idCheSoro1_A1	Hym_iyLasMori1_A1	35	59.049999999999976	60.189165950128995	97.5138	A	Wytham woods
Dip_idCheSoro1_A1	Hym_iyLasMori1_A2	38	56.295000000000016	68.10035842293905	97.41820000000001	A	Wytham woods
Dip_idCheSoro1_A1	Hym_iyLasMori1_A3	43	59.96000000000002	72.07509218907138	97.4675	A	Wytham woods
Dip_idCheSoro1_A1	Hym_iyMacEuro1_A	47	31.200000000000006	151.66182639561146	93.58675	A	Wytham woods
Dip_idCheSoro1_A1	Hym_iyNomFabr1_A	43	58.00500000000003	74.47177000346376	97.0201	A	Wytham woods
Dip_idCheSoro1_A1	Hym_iyScaNigr1_A	35	36.584999999999994	96.41873278236915	97.14089999999999	A	other
Dip_idCheSoro1_A1	Hym_iySphMoni1_A2	33	50.574999999999996	65.68471337579618	97.5276	A	Wytham woods
Dip_idCheSoro1_A1	Hym_iyTipFemo1_A	31	23.330000000000005	134.49023861171364	93.96325	A	Wytham woods
Dip_idCheSoro1_A1	Hym_iyTryClav1_A	34	24.425000000000004	140.61207609594703	95.60225	A	Wytham woods
Dip_idCheSoro1_A1	Lep_ilAgrStra1_B	31	18.25	171.36539524599226	86.2542	AB	Wytham woods
Dip_idCheSoro1_A1	Lep_ilApoTurb1_B	26	16.72	157.2897761645493	86.133	AB	Wytham woods
Dip_idCheSoro1_A1	Lep_ilArcPodn1_B	32	18.66	172.97297297297297	86.22184999999999	AB	Wytham woods
Dip_idCheSoro1_A1	Lep_ilCalPalu1_A1	25	88.09	28.454359207830638	98.7544	A	Wytham woods
Dip_idCheSoro1_A1	Lep_ilCalPalu1_A2	44	57.98000000000002	76.34912372028455	97.2282	A	Wytham woods
Dip_idCheSoro1_A1	Lep_ilCamBiln1_B	23	15.224999999999998	152.82392026578077	85.93215000000001	AB	Wytham woods
Dip_idCheSoro1_A1	Lep_ilCamMarg1_B	25	14.585	173.73175816539262	85.98395	AB	Wytham woods
Dip_idCheSoro1_A1	Lep_ilCatPine1_B	26	14.515	181.31101813110178	85.85929999999999	AB	Wytham woods
Dip_idCheSoro1_A1	Lep_ilCelArgi3_B	23	13.560000000000002	172.41379310344826	85.59395	AB	other
Dip_idCheSoro1_A1	Lep_ilColCroc2_B	22	13.360000000000003	167.30038022813685	85.482	AB	other
Dip_idCheSoro1_A1	Lep_ilEmmMono1_B	21	12.350000000000001	172.9818780889621	85.73485	AB	Wytham woods
Dip_idCheSoro1_A1	Lep_ilEndFlam1_A	25	86.945	29.100221161680828	98.94545	A	Wytham woods
Dip_idCheSoro1_A1	Lep_ilEndFlam1_B	28	16.800000000000004	168.37041491280814	85.97805	AB	Wytham woods
Dip_idCheSoro1_A1	Lep_ilEpaGrot1_A1	41	61.475	67.05920837422309	97.1588	A	Wytham woods
Dip_idCheSoro1_A1	Lep_ilEpaGrot1_A2	55	58.300000000000004	94.5829750644884	96.78025	A	Wytham woods
Dip_idCheSoro1_A1	Lep_ilEpiAlte1_A	13	84.17	15.50202718817076	99.4599	A	Wytham woods
Dip_idCheSoro1_A1	Lep_ilEucCana1_B	19	10.79	179.75402081362347	85.2321	AB	Wytham woods
Dip_idCheSoro1_A1	Lep_ilEupAuri1_B	29	19.285	152.23097112860893	86.2958	AB	other
Dip_idCheSoro1_A1	Lep_ilEupTrip1_A	48	61.625	78.30342577487765	97.10905	A	Wytham woods
Dip_idCheSoro1_A1	Lep_ilHylFasc1_B	21	12.375	172.83950617283952	85.79175000000001	AB	Wytham woods
Dip_idCheSoro1_A1	Lep_ilLycPhla1_B	22	13.085	171.07309486780713	85.83115000000001	AB	other
Dip_idCheSoro1_A1	Lep_ilMelGala1_B	24	14.04	173.2851985559567	85.80445	AB	other
Dip_idCheSoro1_A1	Lep_ilPamFasc1_B	18	10.680000000000001	172.24880382775117	85.2842	AB	Wytham woods
Dip_idCheSoro1_A1	Lep_ilPanCory1_B	23	13.365000000000002	174.5068285280728	85.9731	AB	Wytham woods
Dip_idCheSoro1_A1	Lep_ilParAegt1_B	23	13.560000000000002	172.41379310344826	85.4517	AB	other
Dip_idCheSoro1_A1	Lep_ilParStra1_B	25	15.170000000000002	166.88918558077435	85.91935000000001	AB	Wytham woods
Dip_idCheSoro1_A1	Lep_ilPhaBuce1_A	42	57.400000000000006	73.65836548579445	97.32385	A	Wytham woods
Dip_idCheSoro1_A1	Lep_ilPheGnom1_A	38	63.660000000000004	60.664112388250324	97.18435	A	Wytham woods
Dip_idCheSoro1_A1	Lep_ilPheTrem1_B	20	11.9	171.3796058269066	85.50055	AB	Wytham woods
Dip_idCheSoro1_A1	Lep_ilPolCalb1_B1	21	12.360000000000003	172.83950617283946	85.78125	AB	other
Dip_idCheSoro1_A1	Lep_ilPolCalb1_B2	20	12.245000000000005	166.52789342214817	85.44145	AB	other
Dip_idCheSoro1_A1	Lep_ilPyrMalv3_B	22	12.820000000000002	174.0506329113924	85.7259	AB	other
Dip_idCheSoro1_A1	Lep_ilRhoNaev1_B	32	19.179999999999996	168.24395373291276	86.30365	AB	Wytham woods
Dip_idCheSoro1_A1	Lep_ilWatBina1_B	31	18.13	172.70194986072423	85.7329	AB	Wytham woods
Dip_idCheSoro1_A1	Lep_ilXesCnig1_B	23	14.085	165.8255227108868	85.75455	AB	other
Dip_idCheSoro1_A1	Odo_ioIscEleg1_B	31	18.869999999999997	165.42155816435434	85.99055	AB	other
Dip_idCheSoro1_A1	Ort_iqChoPara1_B	21	13.25	160.67329762815606	85.55665	AB	Wytham woods
Dip_idCheSoro1_A1	R_Col_FolCan_E	7	5.505000000000001	130.8411214953271	80.76715	other	other
Dip_idCheSoro1_A1	R_Dip_AedAeg_A	35	60.60000000000001	58.80376344086021	97.25450000000001	A	other
Dip_idCheSoro1_A1	R_Dip_AedAlb_B	20	11.79	172.56255392579808	85.42930000000001	AB	other
Dip_idCheSoro1_A1	R_Dip_AnoMou_B	20	10.76	190.29495718363464	85.056	AB	other
Dip_idCheSoro1_A1	R_Dip_ChrMeg_B	19	12.135000000000002	159.2623637887678	85.4767	AB	other
Dip_idCheSoro1_A1	R_Dip_CulQui_B	21	12.130000000000003	176.02682313495384	85.5087	AB	other
Dip_idCheSoro1_A1	R_Dip_DelRad_A	48	50.16	96.2888665997994	96.58135	A	other
Dip_idCheSoro1_A1	R_Dip_DroAna_A	37	54.30499999999999	68.40451100018488	96.9821	A	other
Dip_idCheSoro1_A1	R_Dip_DroInc_A	36	58.04500000000001	63.202247191011224	97.02565	A	other
Dip_idCheSoro1_A1	R_Dip_DroMau_B	20	12.200000000000001	168.63406408094434	85.29005000000001	AB	other
Dip_idCheSoro1_A1	R_Dip_DroNik_A	37	23.425	159.89628349178912	93.4548	A	other
Dip_idCheSoro1_A1	R_Dip_DroSim_A	41	54.669999999999995	75.28461255967683	96.97290000000001	A	other
Dip_idCheSoro1_A1	R_Dip_DroSim_B	22	13.01	173.50157728706625	85.19845000000001	AB	other
Dip_idCheSoro1_A1	R_Dip_DroStu_A	37	23.799999999999997	158.18725951261226	93.11175	A	other
Dip_idCheSoro1_A1	R_Dip_HaeIrr_A	45	52.85500000000001	85.63273073263558	96.7282	A	other
Dip_idCheSoro1_A1	R_Dip_RhaCin_A	41	62.084999999999994	67.00441248570027	97.12625	A	other
Dip_idCheSoro1_A1	R_Hem_BemTab_B	18	11.065000000000001	165.8986175115207	85.5371	AB	other
Dip_idCheSoro1_A1	R_Hem_CimLex_F	14	7.52	192.04389574759944	83.11635000000001	other	other
Dip_idCheSoro1_A1	R_Hem_DiaCit_B	26	14.119999999999997	186.64752333094043	85.73859999999999	AB	other
Dip_idCheSoro1_A1	R_Hym_CerSol_A	25	83.37499999999999	30.102347983142693	99.63665	A	other
Dip_idCheSoro1_A1	R_Hym_TriPre_B	19	11.85	163.9344262295082	84.46735	AB	other
Dip_idCheSoro1_A1	R_Hym_WiePum_A	40	51.91500000000002	77.62468464971857	97.3322	A	other
Dip_idCheSoro1_A1	R_Lep_CarSas_A	29	84.29	34.54025726536445	98.76769999999999	A	other
Dip_idCheSoro1_A1	R_Lep_SpoPic_B	22	13.62	165.4135338345865	85.50485	AB	other
Dip_idCheSoro1_A1	R_Nem_BruMal_D	18	10.130000000000003	182.37082066869297	82.6375	other	other
Dip_idCheSoro1_A1	R_Nem_BruPah_D	18	10.130000000000003	182.37082066869297	82.69149999999999	other	other
Dip_idCheSoro1_A1	R_Nem_CruTub_J	4	3.075	163.9344262295082	78.7776	other	other
Dip_idCheSoro1_A1	R_Nem_DipCau_J	4	3.6499999999999995	137.45704467353954	78.72319999999999	other	other
Dip_idCheSoro1_A1	R_Nem_DirImm_C	5	3.8850000000000002	139.66480446927375	79.9228	other	other
Dip_idCheSoro1_A1	R_Nem_LitSig_D	12	7.14	174.1654571843251	81.46940000000001	other	other
Dip_idCheSoro1_A1	R_Nem_OncOch_C	7	4.68	159.45330296127565	80.14635000000001	other	other
Dip_idCheSoro1_A1	R_Sip_CteFel_E	5	3.2150000000000003	165.016501650165	78.9683	other	other
Dip_idCheSoro1_A1	R_Sip_CteFel_F	12	6.815	184.0490797546012	82.1864	other	other
Dip_idCorMarg1_A	Dip_idEpiBalt1_B	26	16.195	162.70337922403004	86.36615	AB	other
Dip_idCorMarg1_A	Dip_idEpiGros1_A1	45	27.46	164.89556614144374	93.811	A	other
Dip_idCorMarg1_A	Dip_idEupLati1_B	24	12.965	188.53102906520033	85.75675	AB	other
Dip_idCorMarg1_A	Dip_idGymRotn1_A	35	57.58000000000001	61.06071179344033	96.89985	A	other
Dip_idCorMarg1_A	Dip_idMelMell2_B	32	16.930000000000003	190.81693500298147	86.14235	AB	other
Dip_idCorMarg1_A	Dip_idMerWest1_A	40	57.72	69.67427277477792	97.6773	A	other
Dip_idCorMarg1_A	Dip_idProAzur1_A	11	97.38	11.48105625717566	99.75175	A	other
Dip_idCorMarg1_A	Dip_idProAzur1_B	22	13.29	167.93893129770993	85.8635	AB	other
Dip_idCorMarg1_A	Dip_idSicFerr1_A	36	21.535000000000007	168.6972820993439	93.27109999999999	A	other
Dip_idCorMarg1_A	Dip_idSphTaen1_A	40	25.565000000000005	157.6044129235618	93.7245	A	other
Dip_idCorMarg1_A	Dip_idVolInfl1_A1	37	28.214999999999996	132.2845906328209	95.5275	A	other
Dip_idCorMarg1_A	Hem_ihIcePurc2_A	46	34.10499999999999	136.01419278533413	95.57480000000001	A	other
Dip_idCorMarg1_A	Hym_iyAncNigr1_A	29	74.20000000000002	39.189189189189186	98.39750000000001	A	other
Dip_idCorMarg1_A	Hym_iyAndDors1_A1	32	67.925	47.30928444707274	98.04724999999999	A	other
Dip_idCorMarg1_A	Hym_iyAndDors1_A2	43	26.415000000000003	163.8095238095238	93.6411	A	other
Dip_idCorMarg1_A	Hym_iyAndHaem1_A	28	69.38	40.60324825986079	97.72245	A	other
Dip_idCorMarg1_A	Hym_iyAnoNige1_A	31	20.755000000000003	151.4411333659013	94.03139999999999	A	other
Dip_idCorMarg1_A	Hym_iyAthCord1_B	26	14.545000000000002	181.43754361479412	85.8599	AB	other
Dip_idCorMarg1_A	Hym_iyEctCont1_A	41	50.105000000000004	82.3293172690763	97.1092	A	other
Dip_idCorMarg1_A	Hym_iyHylComm1_A	53	48.22500000000002	110.39366798583625	96.9922	A	other
Dip_idCorMarg1_A	Hym_iyLasCalc3_A	24	68.26499999999999	35.41389995573263	98.42725	A	other
Dip_idCorMarg1_A	Hym_iyLasMori1_A1	32	60.52999999999999	53.13849219528396	97.68625	A	other
Dip_idCorMarg1_A	Hym_iyLasMori1_A2	25	69.11500000000001	36.43252696006994	98.3811	A	other
Dip_idCorMarg1_A	Hym_iyLasMori1_A3	25	71.27499999999998	35.305747775737906	98.5231	A	other
Dip_idCorMarg1_A	Hym_iyMacEuro1_A	42	25.705000000000005	164.5123384253819	93.71815	A	other
Dip_idCorMarg1_A	Hym_iyNomFabr1_A	31	67.985	45.81055120437417	97.93690000000001	A	other
Dip_idCorMarg1_A	Hym_iyScaNigr1_A	38	42.71499999999999	89.55927409851522	97.68334999999999	A	other
Dip_idCorMarg1_A	Hym_iySphMoni1_A2	30	60.59	49.96668887408394	98.46780000000001	A	other
Dip_idCorMarg1_A	Hym_iyTipFemo1_A	35	23.100000000000005	153.44147303814114	93.92535000000001	A	other
Dip_idCorMarg1_A	Hym_iyTryClav1_A	37	28.075000000000003	132.71162123385938	95.83725000000001	A	other
Dip_idCorMarg1_A	Lep_ilAgrStra1_B	33	21.300000000000004	156.1021759697256	86.7257	AB	other
Dip_idCorMarg1_A	Lep_ilApoTurb1_B	28	16.845000000000002	168.16816816816817	86.32835	AB	other
Dip_idCorMarg1_A	Lep_ilArcPodn1_B	33	18.175	183.2315380344253	86.32365	AB	other
Dip_idCorMarg1_A	Lep_ilCalPalu1_A1	40	62.485	64.91398896462186	97.01545	A	other
Dip_idCorMarg1_A	Lep_ilCalPalu1_A2	42	58.19500000000001	72.52633396649973	97.45965000000001	A	other
Dip_idCorMarg1_A	Lep_ilCamBiln1_B	27	15.555	175.5526657997399	86.33005	AB	other
Dip_idCorMarg1_A	Lep_ilCamMarg1_B	27	15.674999999999999	174.4186046511628	86.21934999999999	AB	other
Dip_idCorMarg1_A	Lep_ilCatPine1_B	27	15.11	180.8439383791025	86.2418	AB	other
Dip_idCorMarg1_A	Lep_ilCelArgi3_B	25	14.674999999999999	173.01038062283737	85.8733	AB	other
Dip_idCorMarg1_A	Lep_ilColCroc2_B	23	13.944999999999999	167.51638747268757	85.81255	AB	other
Dip_idCorMarg1_A	Lep_ilEmmMono1_B	23	12.875	181.6745655608215	85.7471	AB	other
Dip_idCorMarg1_A	Lep_ilEndFlam1_A	49	62.18499999999998	79.83056370153147	96.9367	A	other
Dip_idCorMarg1_A	Lep_ilEndFlam1_B	28	15.910000000000002	177.89072426937736	86.49555000000001	AB	other
Dip_idCorMarg1_A	Lep_ilEpaGrot1_A1	39	63.475	61.70886075949367	97.4865	A	other
Dip_idCorMarg1_A	Lep_ilEpaGrot1_A2	65	65.30999999999997	99.86172991242898	97.14415	A	other
Dip_idCorMarg1_A	Lep_ilEpiAlte1_A	37	58.32499999999999	64.61753405518688	97.4639	A	other
Dip_idCorMarg1_A	Lep_ilEucCana1_B	20	10.805000000000001	188.50141376060319	85.3997	AB	other
Dip_idCorMarg1_A	Lep_ilEupAuri1_B	33	19.175	173.5928458705944	86.4011	AB	other
Dip_idCorMarg1_A	Lep_ilEupTrip1_A	38	68.025	56.08028335301062	97.4027	A	other
Dip_idCorMarg1_A	Lep_ilHylFasc1_B	26	14.900000000000002	177.23244717109745	86.04365	AB	other
Dip_idCorMarg1_A	Lep_ilLycPhla1_B	24	13.854999999999999	176.08217168011743	86.1263	AB	other
Dip_idCorMarg1_A	Lep_ilMelGala1_B	29	16.659999999999997	176.07771706132363	86.24355	AB	other
Dip_idCorMarg1_A	Lep_ilPamFasc1_B	19	10.985	178.40375586854464	85.88409999999999	AB	other
Dip_idCorMarg1_A	Lep_ilPanCory1_B	24	14.844999999999999	163.82252559726965	86.22704999999999	AB	other
Dip_idCorMarg1_A	Lep_ilParAegt1_B	28	15.895	178.68538608806637	85.99105	AB	other
Dip_idCorMarg1_A	Lep_ilParStra1_B	27	16.17	168.96120150187733	86.11574999999999	AB	other
Dip_idCorMarg1_A	Lep_ilPhaBuce1_A	41	57.46000000000001	71.74103237095363	97.6023	A	other
Dip_idCorMarg1_A	Lep_ilPheGnom1_A	11	100	11	99.7642	A	other
Dip_idCorMarg1_A	Lep_ilPheTrem1_B	27	14.875	184.4262295081967	85.8013	AB	other
Dip_idCorMarg1_A	Lep_ilPolCalb1_B1	23	13.415	174.24242424242422	85.77709999999999	AB	other
Dip_idCorMarg1_A	Lep_ilPolCalb1_B2	23	13.44	174.24242424242422	85.9471	AB	other
Dip_idCorMarg1_A	Lep_ilPyrMalv3_B	28	16.725	169.3889897156685	86.1846	AB	other
Dip_idCorMarg1_A	Lep_ilRhoNaev1_B	39	22.86	171.88188629352135	86.55109999999999	AB	other
Dip_idCorMarg1_A	Lep_ilWatBina1_B	34	19.690000000000005	174.26960533059966	86.11439999999999	AB	other
Dip_idCorMarg1_A	Lep_ilXesCnig1_B	24	14.444999999999999	168.65776528461	86.02430000000001	AB	other
Dip_idCorMarg1_A	Odo_ioIscEleg1_B	33	20.335000000000008	163.3663366336633	86.36275	AB	other
Dip_idCorMarg1_A	Ort_iqChoPara1_B	21	13.145	161.66281755196303	85.85305	AB	other
Dip_idCorMarg1_A	R_Col_FolCan_E	7	4.645	155.90200445434297	80.95994999999999	other	other
Dip_idCorMarg1_A	R_Dip_AedAeg_A	12	89.85500000000002	13.815335021874276	99.55265	A	other
Dip_idCorMarg1_A	R_Dip_AedAlb_B	22	12.75	175.29880478087648	85.8327	AB	other
Dip_idCorMarg1_A	R_Dip_AnoMou_B	22	12.285	183.02828618968385	85.33775	AB	other
Dip_idCorMarg1_A	R_Dip_ChrMeg_B	22	13.334999999999999	167.68292682926833	85.77745	AB	other
Dip_idCorMarg1_A	R_Dip_CulQui_B	25	14.369999999999997	176.42907551164433	85.84105	AB	other
Dip_idCorMarg1_A	R_Dip_DelRad_A	44	56.82	77.77974191267457	97.1449	A	other
Dip_idCorMarg1_A	R_Dip_DroAna_A	40	59.665000000000006	67.36274840013472	97.42895	A	other
Dip_idCorMarg1_A	R_Dip_DroInc_A	14	84.61999999999998	16.879672052085848	99.44435	A	other
Dip_idCorMarg1_A	R_Dip_DroMau_B	21	12.645	169.21837228041903	85.816	AB	other
Dip_idCorMarg1_A	R_Dip_DroNik_A	36	22.28	163.63636363636363	93.56015	A	other
Dip_idCorMarg1_A	R_Dip_DroSim_A	43	61.264999999999986	70.50336120675522	97.3949	A	other
Dip_idCorMarg1_A	R_Dip_DroSim_B	22	13.059999999999999	171.47310989867503	85.8831	AB	other
Dip_idCorMarg1_A	R_Dip_DroStu_A	38	25.680000000000003	150.07898894154818	93.52715	A	other
Dip_idCorMarg1_A	R_Dip_HaeIrr_A	52	58.72999999999999	88.90408616857583	97.41785	A	other
Dip_idCorMarg1_A	R_Dip_RhaCin_A	25	94.41000000000003	26.83267146077063	99.28020000000001	A	other
Dip_idCorMarg1_A	R_Hem_BemTab_B	21	12.48	171.42857142857144	85.8341	AB	other
Dip_idCorMarg1_A	R_Hem_CimLex_F	14	7.515000000000001	192.04389574759944	83.15379999999999	other	other
Dip_idCorMarg1_A	R_Hem_DiaCit_B	28	14.769999999999998	191.91226867717617	85.82745	AB	other
Dip_idCorMarg1_A	R_Hym_CerSol_A	42	56.81500000000001	75.32281205164992	97.40095	A	other
Dip_idCorMarg1_A	R_Hym_TriPre_B	19	11.260000000000002	172.7272727272727	84.69465	AB	other
Dip_idCorMarg1_A	R_Hym_WiePum_A	35	65.57	53.62341044890456	98.3681	A	other
Dip_idCorMarg1_A	R_Lep_CarSas_A	47	54.905	87.0048130322103	96.8956	A	other
Dip_idCorMarg1_A	R_Lep_SpoPic_B	27	15.940000000000003	171.75572519083966	86.06715	AB	other
Dip_idCorMarg1_A	R_Nem_BruMal_D	18	10.190000000000001	181.26888217522657	82.6038	other	other
Dip_idCorMarg1_A	R_Nem_BruPah_D	17	9.690000000000001	180.27571580063625	82.6154	other	other
Dip_idCorMarg1_A	R_Nem_CruTub_J	4	2.7199999999999998	166.66666666666666	78.63525	other	other
Dip_idCorMarg1_A	R_Nem_DipCau_J	4	3.1949999999999994	139.37282229965157	78.7637	other	other
Dip_idCorMarg1_A	R_Nem_DirImm_C	6	4.225	153.06122448979593	79.87505	other	other
Dip_idCorMarg1_A	R_Nem_LitSig_D	11	6.779999999999999	168.4532924961715	81.3471	other	other
Dip_idCorMarg1_A	R_Nem_OncOch_C	8	4.98	170.57569296375266	80.0824	other	other
Dip_idCorMarg1_A	R_Sip_CteFel_E	4	2.74	156.25	78.88300000000001	other	other
Dip_idCorMarg1_A	R_Sip_CteFel_F	14	7.91	182.29166666666669	82.38385	other	other
Dip_idEpiBalt1_B	Dip_idEpiGros1_A1	22	13.61	163.81236038719285	86.84115	AB	Wytham woods
Dip_idEpiBalt1_B	Dip_idEupLati1_B	39	57.35499999999999	68.27731092436976	96.72444999999999	B	Wytham woods
Dip_idEpiBalt1_B	Dip_idGymRotn1_A	25	16.05	157.82828282828282	86.52945	AB	other
Dip_idEpiBalt1_B	Dip_idMelMell2_B	42	73.755	57.05746501833991	97.5274	B	Wytham woods
Dip_idEpiBalt1_B	Dip_idMerWest1_A	23	13.085	178.98832684824902	85.9687	AB	Wytham woods
Dip_idEpiBalt1_B	Dip_idProAzur1_A	31	19.310000000000002	162.30366492146595	86.4868	AB	Wytham woods
Dip_idEpiBalt1_B	Dip_idProAzur1_B	44	55.84999999999998	79.0513833992095	96.2983	B	Wytham woods
Dip_idEpiBalt1_B	Dip_idSicFerr1_A	21	11.3	189.35978358881874	85.8852	AB	Wytham woods
Dip_idEpiBalt1_B	Dip_idSphTaen1_A	25	14.23	178.18959372772633	86.60579999999999	AB	Wytham woods
Dip_idEpiBalt1_B	Dip_idVolInfl1_A1	18	10.41	175.95307917888562	85.61619999999999	AB	Wytham woods
Dip_idEpiBalt1_B	Hem_ihIcePurc2_A	21	12.445000000000004	171.42857142857136	86.02674999999999	AB	other
Dip_idEpiBalt1_B	Hym_iyAncNigr1_A	25	14.075000000000003	180.63583815028898	85.88485	AB	Wytham woods
Dip_idEpiBalt1_B	Hym_iyAndDors1_A1	23	14.100000000000001	165.70605187319885	86.30879999999999	AB	Wytham woods
Dip_idEpiBalt1_B	Hym_iyAndDors1_A2	25	14.884999999999998	169.95241332426923	86.60065	AB	Wytham woods
Dip_idEpiBalt1_B	Hym_iyAndHaem1_A	24	17.0	142.85714285714286	86.3472	AB	Wytham woods
Dip_idEpiBalt1_B	Hym_iyAnoNige1_A	20	11.540000000000003	176.67844522968196	85.47890000000001	AB	Wytham woods
Dip_idEpiBalt1_B	Hym_iyAthCord1_B	42	62.72000000000001	67.18924972004478	97.17779999999999	B	Wytham woods
Dip_idEpiBalt1_B	Hym_iyEctCont1_A	24	13.705	177.77777777777777	85.77015	AB	Wytham woods
Dip_idEpiBalt1_B	Hym_iyHylComm1_A	27	16.215	168.32917705735662	86.13855000000001	AB	Wytham woods
Dip_idEpiBalt1_B	Hym_iyLasCalc3_A	21	12.525000000000002	170.87062652563057	85.54220000000001	AB	other
Dip_idEpiBalt1_B	Hym_iyLasMori1_A1	21	12.200000000000003	175.1459549624687	85.61585	AB	Wytham woods
Dip_idEpiBalt1_B	Hym_iyLasMori1_A2	21	11.915000000000003	179.79452054794518	85.61644999999999	AB	Wytham woods
Dip_idEpiBalt1_B	Hym_iyLasMori1_A3	24	13.765	177.38359201773835	85.46164999999999	AB	Wytham woods
Dip_idEpiBalt1_B	Hym_iyMacEuro1_A	23	13.584999999999997	171.64179104477614	86.4625	AB	Wytham woods
Dip_idEpiBalt1_B	Hym_iyNomFabr1_A	24	15.91	152.86624203821657	86.07415	AB	Wytham woods
Dip_idEpiBalt1_B	Hym_iyScaNigr1_A	19	10.820000000000002	179.4145420207743	85.6763	AB	other
Dip_idEpiBalt1_B	Hym_iySphMoni1_A2	21	11.530000000000003	186.33540372670802	85.6026	AB	Wytham woods
Dip_idEpiBalt1_B	Hym_iyTipFemo1_A	20	11.495000000000001	177.4622892635315	85.48185000000001	AB	Wytham woods
Dip_idEpiBalt1_B	Hym_iyTryClav1_A	18	9.84	186.91588785046727	85.50614999999999	AB	Wytham woods
Dip_idEpiBalt1_B	Lep_ilAgrStra1_B	59	74.34	79.52554252594688	96.89500000000001	B	Wytham woods
Dip_idEpiBalt1_B	Lep_ilApoTurb1_B	44	64.83499999999998	68.05877803557621	97.0756	B	Wytham woods
Dip_idEpiBalt1_B	Lep_ilArcPodn1_B	50	66.58499999999998	75.32389273877676	96.93385	B	Wytham woods
Dip_idEpiBalt1_B	Lep_ilCalPalu1_A1	28	20.744999999999997	136.1867704280156	86.7602	AB	Wytham woods
Dip_idEpiBalt1_B	Lep_ilCalPalu1_A2	24	12.985000000000001	187.64659890539482	86.0857	AB	Wytham woods
Dip_idEpiBalt1_B	Lep_ilCamBiln1_B	37	65.25	56.85310387215735	96.7839	B	Wytham woods
Dip_idEpiBalt1_B	Lep_ilCamMarg1_B	49	63.58499999999999	77.29925855813221	96.701	B	Wytham woods
Dip_idEpiBalt1_B	Lep_ilCatPine1_B	52	62.765	83.08036427544336	96.50065000000001	B	Wytham woods
Dip_idEpiBalt1_B	Lep_ilCelArgi3_B	44	62.09499999999999	71.11685792791337	96.72595	B	other
Dip_idEpiBalt1_B	Lep_ilColCroc2_B	49	56.56999999999999	86.94109297374025	96.3657	B	other
Dip_idEpiBalt1_B	Lep_ilEmmMono1_B	44	58.18999999999999	75.88823732321492	96.45945	B	Wytham woods
Dip_idEpiBalt1_B	Lep_ilEndFlam1_A	34	20.234999999999996	169.49152542372886	86.70175	AB	Wytham woods
Dip_idEpiBalt1_B	Lep_ilEndFlam1_B	46	62.81999999999998	73.41206511330995	96.89545	B	Wytham woods
Dip_idEpiBalt1_B	Lep_ilEpaGrot1_A1	27	15.785	173.07692307692307	86.27725000000001	AB	Wytham woods
Dip_idEpiBalt1_B	Lep_ilEpaGrot1_A2	31	19.619999999999997	159.21931176168468	86.4935	AB	Wytham woods
Dip_idEpiBalt1_B	Lep_ilEpiAlte1_A	21	13.050000000000002	164.06249999999997	85.63775	AB	Wytham woods
Dip_idEpiBalt1_B	Lep_ilEucCana1_B	47	43.46	108.59519408502773	95.61955	B	Wytham woods
Dip_idEpiBalt1_B	Lep_ilEupAuri1_B	49	71.20999999999997	68.96551724137935	97.12695	B	other
Dip_idEpiBalt1_B	Lep_ilEupTrip1_A	28	18.389999999999997	153.76166941241078	86.65125	AB	Wytham woods
Dip_idEpiBalt1_B	Lep_ilHylFasc1_B	43	58.154999999999994	74.22751596754705	96.58170000000001	B	Wytham woods
Dip_idEpiBalt1_B	Lep_ilLycPhla1_B	44	59.17499999999999	74.63952502120442	96.52015	B	other
Dip_idEpiBalt1_B	Lep_ilMelGala1_B	47	61.8	76.2863171563058	96.22915	B	other
Dip_idEpiBalt1_B	Lep_ilPamFasc1_B	38	54.31499999999997	70.39644312708414	96.36744999999999	B	Wytham woods
Dip_idEpiBalt1_B	Lep_ilPanCory1_B	45	60.42999999999999	74.81296758104739	96.35485	B	Wytham woods
Dip_idEpiBalt1_B	Lep_ilParAegt1_B	45	62.12999999999999	72.68615732514942	96.72995	B	other
Dip_idEpiBalt1_B	Lep_ilParStra1_B	39	61.50499999999998	63.600782778864996	96.82	B	Wytham woods
Dip_idEpiBalt1_B	Lep_ilPhaBuce1_A	23	13.02	179.54722872755661	86.00895	AB	Wytham woods
Dip_idEpiBalt1_B	Lep_ilPheGnom1_A	29	17.29	169.88869361452842	86.33955	AB	Wytham woods
Dip_idEpiBalt1_B	Lep_ilPheTrem1_B	44	59.07499999999999	74.77906186267846	96.70505	B	Wytham woods
Dip_idEpiBalt1_B	Lep_ilPolCalb1_B1	47	59.82999999999999	78.83260650788327	96.4417	B	other
Dip_idEpiBalt1_B	Lep_ilPolCalb1_B2	41	57.19999999999999	71.9803370786517	96.6308	B	other
Dip_idEpiBalt1_B	Lep_ilPyrMalv3_B	49	57.825	85.14335360556038	96.2201	B	other
Dip_idEpiBalt1_B	Lep_ilRhoNaev1_B	45	85.65500000000002	52.94117647058823	98.20779999999999	B	Wytham woods
Dip_idEpiBalt1_B	Lep_ilWatBina1_B	54	68.67999999999998	78.8321167883212	96.48725	B	Wytham woods
Dip_idEpiBalt1_B	Lep_ilXesCnig1_B	46	59.789999999999985	77.20711648204097	96.50165000000001	B	other
Dip_idEpiBalt1_B	Odo_ioIscEleg1_B	64	61.455	104.37051532941945	97.11175	B	other
Dip_idEpiBalt1_B	Ort_iqChoPara1_B	44	51.639999999999986	85.45348611380852	95.65955	B	Wytham woods
Dip_idEpiBalt1_B	R_Col_FolCan_E	5	3.8949999999999996	133.68983957219254	79.41319999999999	other	other
Dip_idEpiBalt1_B	R_Dip_AedAeg_A	25	14.645	173.49063150589868	86.0066	AB	other
Dip_idEpiBalt1_B	R_Dip_AedAlb_B	53	46.82500000000001	113.66073343341193	95.59635	B	other
Dip_idEpiBalt1_B	R_Dip_AnoMou_B	47	36.62000000000001	129.47658402203854	94.9789	B	other
Dip_idEpiBalt1_B	R_Dip_ChrMeg_B	44	59.954999999999984	73.65249414127888	96.67155	B	other
Dip_idEpiBalt1_B	R_Dip_CulQui_B	48	58.28	82.64462809917354	96.28399999999999	B	other
Dip_idEpiBalt1_B	R_Dip_DelRad_A	34	23.509999999999998	145.67266495287063	86.80574999999999	AB	other
Dip_idEpiBalt1_B	R_Dip_DroAna_A	22	15.2	146.56895403064624	86.07910000000001	AB	other
Dip_idEpiBalt1_B	R_Dip_DroInc_A	23	12.695	184.59069020866772	85.72775	AB	other
Dip_idEpiBalt1_B	R_Dip_DroMau_B	47	47.359999999999985	99.66072943172185	95.2272	B	other
Dip_idEpiBalt1_B	R_Dip_DroNik_A	21	12.845000000000002	166.53449643140362	86.12780000000001	AB	other
Dip_idEpiBalt1_B	R_Dip_DroSim_A	24	16.214999999999996	149.71927635683096	86.0136	AB	other
Dip_idEpiBalt1_B	R_Dip_DroSim_B	46	47.60499999999998	97.02594389369335	95.20805	B	other
Dip_idEpiBalt1_B	R_Dip_DroStu_A	25	14.805000000000001	171.3502398903358	86.5112	AB	other
Dip_idEpiBalt1_B	R_Dip_HaeIrr_A	22	12.625000000000002	177.41935483870964	85.7433	AB	other
Dip_idEpiBalt1_B	R_Dip_RhaCin_A	33	20.255	164.50648055832502	86.65525	AB	other
Dip_idEpiBalt1_B	R_Hem_BemTab_B	44	47.44999999999999	93.33899024183286	95.7969	B	other
Dip_idEpiBalt1_B	R_Hem_CimLex_F	8	4.575000000000001	183.90804597701148	82.06385	other	other
Dip_idEpiBalt1_B	R_Hem_DiaCit_B	44	51.699999999999996	85.38715311469048	94.8292	B	other
Dip_idEpiBalt1_B	R_Hym_CerSol_A	22	12.875000000000004	174.18844022169435	85.4353	AB	other
Dip_idEpiBalt1_B	R_Hym_TriPre_B	42	49.85500000000002	84.67741935483868	94.61265	B	other
Dip_idEpiBalt1_B	R_Hym_WiePum_A	23	12.185000000000002	192.4686192468619	85.46455	AB	other
Dip_idEpiBalt1_B	R_Lep_CarSas_A	25	15.635000000000002	162.02203499675954	86.49095	AB	other
Dip_idEpiBalt1_B	R_Lep_SpoPic_B	43	57.91500000000001	74.62686567164177	96.31485	B	other
Dip_idEpiBalt1_B	R_Nem_BruMal_D	8	5.16	163.26530612244898	81.0218	other	other
Dip_idEpiBalt1_B	R_Nem_BruPah_D	9	5.540000000000001	169.81132075471697	81.0827	other	other
Dip_idEpiBalt1_B	R_Nem_CruTub_J	2	1.11	253.1645569620253	78.04775000000001	other	other
Dip_idEpiBalt1_B	R_Nem_DipCau_J	3	2.2199999999999998	157.06806282722516	78.58269999999999	other	other
Dip_idEpiBalt1_B	R_Nem_DirImm_C	6	3.3049999999999997	200.00000000000003	79.4108	other	other
Dip_idEpiBalt1_B	R_Nem_LitSig_D	6	3.92	163.48773841961855	80.13210000000001	other	other
Dip_idEpiBalt1_B	R_Nem_OncOch_C	5	3.2499999999999996	168.91891891891896	79.54345	other	other
Dip_idEpiBalt1_B	R_Sip_CteFel_E	5	3.485	151.5151515151515	78.3226	other	other
Dip_idEpiBalt1_B	R_Sip_CteFel_F	7	4.325000000000001	171.1491442542787	81.1956	other	other
Dip_idEpiGros1_A1	Dip_idEupLati1_B	18	10.265	181.0865191146881	85.89865	AB	Wytham woods
Dip_idEpiGros1_A1	Dip_idGymRotn1_A	44	24.305	182.34562784915045	93.60675	A	other
Dip_idEpiGros1_A1	Dip_idMelMell2_B	29	15.930000000000001	184.59579885423295	86.4974	AB	Wytham woods
Dip_idEpiGros1_A1	Dip_idMerWest1_A	41	24.655000000000005	167.6206050695012	93.8474	A	Wytham woods
Dip_idEpiGros1_A1	Dip_idProAzur1_A	46	25.795000000000005	179.54722872755656	93.7018	A	Wytham woods
Dip_idEpiGros1_A1	Dip_idProAzur1_B	19	11.294999999999998	172.25747960108794	86.1745	AB	Wytham woods
Dip_idEpiGros1_A1	Dip_idSicFerr1_A	45	30.364999999999995	149.60106382978725	96.1242	A	Wytham woods
Dip_idEpiGros1_A1	Dip_idSphTaen1_A	43	56.47500000000002	76.56695156695154	97.58145	A	Wytham woods
Dip_idEpiGros1_A1	Dip_idVolInfl1_A1	30	17.554999999999996	172.5129384703853	93.15684999999999	A	Wytham woods
Dip_idEpiGros1_A1	Hem_ihIcePurc2_A	33	18.515	180.0327332242226	93.30895	A	other
Dip_idEpiGros1_A1	Hym_iyAncNigr1_A	38	22.120000000000005	173.3576642335766	93.6631	A	Wytham woods
Dip_idEpiGros1_A1	Hym_iyAndDors1_A1	41	23.445000000000007	176.26827171109196	93.75874999999999	A	Wytham woods
Dip_idEpiGros1_A1	Hym_iyAndDors1_A2	35	89.52500000000003	39.44550884706411	99.31325000000001	A	Wytham woods
Dip_idEpiGros1_A1	Hym_iyAndHaem1_A	43	25.790000000000003	168.62745098039213	93.36755	A	Wytham woods
Dip_idEpiGros1_A1	Hym_iyAnoNige1_A	33	21.265	156.54648956356735	94.4088	A	Wytham woods
Dip_idEpiGros1_A1	Hym_iyAthCord1_B	20	11.594999999999999	177.1479185119575	86.24459999999999	AB	Wytham woods
Dip_idEpiGros1_A1	Hym_iyEctCont1_A	38	24.265	157.8728707935189	93.5886	A	Wytham woods
Dip_idEpiGros1_A1	Hym_iyHylComm1_A	37	21.095	177.799135031235	93.49445	A	Wytham woods
Dip_idEpiGros1_A1	Hym_iyLasCalc3_A	42	23.59	180.64516129032256	93.5337	A	other
Dip_idEpiGros1_A1	Hym_iyLasMori1_A1	42	24.985000000000003	169.42315449778133	93.50534999999999	A	Wytham woods
Dip_idEpiGros1_A1	Hym_iyLasMori1_A2	40	23.020000000000003	176.36684303350967	93.67965000000001	A	Wytham woods
Dip_idEpiGros1_A1	Hym_iyLasMori1_A3	42	24.379999999999995	174.70881863560737	93.54415	A	Wytham woods
Dip_idEpiGros1_A1	Hym_iyMacEuro1_A	35	82.72500000000001	42.74548119198827	98.9384	A	Wytham woods
Dip_idEpiGros1_A1	Hym_iyNomFabr1_A	44	24.75	179.95910020449898	93.5013	A	Wytham woods
Dip_idEpiGros1_A1	Hym_iyScaNigr1_A	35	19.91	178.20773930753563	93.87049999999999	A	other
Dip_idEpiGros1_A1	Hym_iySphMoni1_A2	38	21.689999999999998	178.32003754106054	93.78325000000001	A	Wytham woods
Dip_idEpiGros1_A1	Hym_iyTipFemo1_A	35	23.150000000000006	152.43902439024387	94.34905	A	Wytham woods
Dip_idEpiGros1_A1	Hym_iyTryClav1_A	26	14.434999999999999	182.58426966292137	93.4546	A	Wytham woods
Dip_idEpiGros1_A1	Lep_ilAgrStra1_B	30	16.610000000000007	183.03843807199507	86.90665000000001	AB	Wytham woods
Dip_idEpiGros1_A1	Lep_ilApoTurb1_B	28	15.010000000000005	189.95929443690633	86.6745	AB	Wytham woods
Dip_idEpiGros1_A1	Lep_ilArcPodn1_B	28	16.98	167.1641791044776	86.8332	AB	Wytham woods
Dip_idEpiGros1_A1	Lep_ilCalPalu1_A1	50	31.145000000000003	161.44656118824668	93.68865	A	Wytham woods
Dip_idEpiGros1_A1	Lep_ilCalPalu1_A2	43	23.210000000000004	186.7129830655666	93.57385	A	Wytham woods
Dip_idEpiGros1_A1	Lep_ilCamBiln1_B	28	14.465000000000003	196.90576652601968	86.40135000000001	AB	Wytham woods
Dip_idEpiGros1_A1	Lep_ilCamMarg1_B	22	13.745000000000003	163.3259094283593	86.49119999999999	AB	Wytham woods
Dip_idEpiGros1_A1	Lep_ilCatPine1_B	25	14.645	173.6111111111111	86.53415	AB	Wytham woods
Dip_idEpiGros1_A1	Lep_ilCelArgi3_B	20	12.990000000000002	157.72870662460565	86.3131	AB	other
Dip_idEpiGros1_A1	Lep_ilColCroc2_B	20	11.295	181.8181818181818	86.12729999999999	AB	other
Dip_idEpiGros1_A1	Lep_ilEmmMono1_B	18	10.345	179.1044776119403	85.90485	AB	Wytham woods
Dip_idEpiGros1_A1	Lep_ilEndFlam1_A	52	29.855	175.1431458403503	93.64825	A	Wytham woods
Dip_idEpiGros1_A1	Lep_ilEndFlam1_B	29	16.795	175.1207729468599	86.64245	AB	Wytham woods
Dip_idEpiGros1_A1	Lep_ilEpaGrot1_A1	46	25.755000000000006	179.82799061767003	93.81569999999999	A	Wytham woods
Dip_idEpiGros1_A1	Lep_ilEpaGrot1_A2	45	25.810000000000006	175.30190884300737	93.46039999999999	A	Wytham woods
Dip_idEpiGros1_A1	Lep_ilEpiAlte1_A	43	26.665	162.69390843738176	93.93465	A	Wytham woods
Dip_idEpiGros1_A1	Lep_ilEucCana1_B	21	11.179999999999998	192.30769230769235	85.96985000000001	AB	Wytham woods
Dip_idEpiGros1_A1	Lep_ilEupAuri1_B	34	19.98	172.1518987341772	86.80655	AB	other
Dip_idEpiGros1_A1	Lep_ilEupTrip1_A	45	25.540000000000006	177.37485218762316	93.72605	A	Wytham woods
Dip_idEpiGros1_A1	Lep_ilHylFasc1_B	19	11.215	174.3119266055046	86.03225	AB	Wytham woods
Dip_idEpiGros1_A1	Lep_ilLycPhla1_B	22	12.385000000000002	182.27009113504556	86.09755	AB	other
Dip_idEpiGros1_A1	Lep_ilMelGala1_B	22	14.125	158.61571737563088	86.6351	AB	other
Dip_idEpiGros1_A1	Lep_ilPamFasc1_B	19	10.695	183.22082931533265	85.80635000000001	AB	Wytham woods
Dip_idEpiGros1_A1	Lep_ilPanCory1_B	25	14.150000000000002	180.11527377521608	86.52805000000001	AB	Wytham woods
Dip_idEpiGros1_A1	Lep_ilParAegt1_B	20	13.030000000000001	157.23270440251568	86.22470000000001	AB	other
Dip_idEpiGros1_A1	Lep_ilParStra1_B	24	13.675	178.97091722595079	86.45985	AB	Wytham woods
Dip_idEpiGros1_A1	Lep_ilPhaBuce1_A	40	22.655000000000005	178.0943900267141	93.62025	A	Wytham woods
Dip_idEpiGros1_A1	Lep_ilPheGnom1_A	40	24.265000000000008	166.1129568106312	93.70570000000001	A	Wytham woods
Dip_idEpiGros1_A1	Lep_ilPheTrem1_B	19	11.225000000000001	174.3119266055046	85.94135	AB	Wytham woods
Dip_idEpiGros1_A1	Lep_ilPolCalb1_B1	19	10.695	182.69230769230768	86.0857	AB	other
Dip_idEpiGros1_A1	Lep_ilPolCalb1_B2	19	11.27	173.6745886654479	85.91964999999999	AB	other
Dip_idEpiGros1_A1	Lep_ilPyrMalv3_B	21	11.825000000000003	181.66089965397921	86.25059999999999	AB	other
Dip_idEpiGros1_A1	Lep_ilRhoNaev1_B	27	17.680000000000003	154.72779369627506	86.91319999999999	AB	Wytham woods
Dip_idEpiGros1_A1	Lep_ilWatBina1_B	28	17.8	159.54415954415953	86.3357	AB	Wytham woods
Dip_idEpiGros1_A1	Lep_ilXesCnig1_B	19	12.090000000000003	161.15351993214585	86.47720000000001	AB	other
Dip_idEpiGros1_A1	Odo_ioIscEleg1_B	25	14.875000000000004	170.18379850238253	86.68594999999999	AB	other
Dip_idEpiGros1_A1	Ort_iqChoPara1_B	25	14.375	176.8033946251768	86.3185	AB	Wytham woods
Dip_idEpiGros1_A1	R_Col_FolCan_E	7	5.135	149.25373134328356	80.73554999999999	other	other
Dip_idEpiGros1_A1	R_Dip_AedAeg_A	44	25.26	175.57861133280124	93.756	A	other
Dip_idEpiGros1_A1	R_Dip_AedAlb_B	23	13.469999999999997	174.11052233156704	86.02705	AB	other
Dip_idEpiGros1_A1	R_Dip_AnoMou_B	15	7.940000000000001	195.82245430809397	85.59864999999999	AB	other
Dip_idEpiGros1_A1	R_Dip_ChrMeg_B	20	11.75	174.67248908296943	86.1097	AB	other
Dip_idEpiGros1_A1	R_Dip_CulQui_B	20	11.735	174.52006980802793	85.98885	AB	other
Dip_idEpiGros1_A1	R_Dip_DelRad_A	43	27.459999999999997	157.50915750915752	93.6743	A	other
Dip_idEpiGros1_A1	R_Dip_DroAna_A	37	24.209999999999994	153.9741989180192	93.44534999999999	A	other
Dip_idEpiGros1_A1	R_Dip_DroInc_A	42	22.179999999999996	191.08280254777074	93.66315	A	other
Dip_idEpiGros1_A1	R_Dip_DroMau_B	18	10.585	175.43859649122808	86.1194	AB	other
Dip_idEpiGros1_A1	R_Dip_DroNik_A	38	25.914999999999996	148.49550605705355	95.2329	A	other
Dip_idEpiGros1_A1	R_Dip_DroSim_A	40	25.564999999999994	157.54233950374166	93.52665	A	other
Dip_idEpiGros1_A1	R_Dip_DroSim_B	17	10.504999999999999	166.83022571148186	86.0289	AB	other
Dip_idEpiGros1_A1	R_Dip_DroStu_A	39	26.810000000000002	147.22536806342015	95.16985	A	other
Dip_idEpiGros1_A1	R_Dip_HaeIrr_A	41	24.670000000000005	167.75777414075282	93.5385	A	other
Dip_idEpiGros1_A1	R_Dip_RhaCin_A	45	26.795	168.98235073225683	93.5167	A	other
Dip_idEpiGros1_A1	R_Hem_BemTab_B	20	13.135000000000002	156.00624024961	86.13730000000001	AB	other
Dip_idEpiGros1_A1	R_Hem_CimLex_F	13	6.715	200.9273570324575	83.4086	other	other
Dip_idEpiGros1_A1	R_Hem_DiaCit_B	23	12.49	187.90849673202612	86.1418	AB	other
Dip_idEpiGros1_A1	R_Hym_CerSol_A	44	25.825000000000003	171.94216490816723	93.86015	A	other
Dip_idEpiGros1_A1	R_Hym_TriPre_B	17	10.14	173.82413087934557	84.9306	AB	other
Dip_idEpiGros1_A1	R_Hym_WiePum_A	35	20.175000000000004	175.17517517517516	93.737	A	other
Dip_idEpiGros1_A1	R_Lep_CarSas_A	44	27.045000000000005	163.87337057728115	93.68010000000001	A	other
Dip_idEpiGros1_A1	R_Lep_SpoPic_B	22	12.985	173.50157728706625	86.13735	AB	other
Dip_idEpiGros1_A1	R_Nem_BruMal_D	16	8.374999999999998	198.26517967781913	82.87265	other	other
Dip_idEpiGros1_A1	R_Nem_BruPah_D	16	8.315	199.75031210986265	82.88275	other	other
Dip_idEpiGros1_A1	R_Nem_CruTub_J	4	2.875	178.57142857142856	78.91364999999999	other	other
Dip_idEpiGros1_A1	R_Nem_DipCau_J	4	3.495	155.6420233463035	78.99685	other	other
Dip_idEpiGros1_A1	R_Nem_DirImm_C	5	4.115	153.84615384615384	79.95695	other	other
Dip_idEpiGros1_A1	R_Nem_LitSig_D	11	6.37	183.33333333333334	81.68585	other	other
Dip_idEpiGros1_A1	R_Nem_OncOch_C	8	4.664999999999999	182.2323462414579	80.31495000000001	other	other
Dip_idEpiGros1_A1	R_Sip_CteFel_E	6	3.53	188.6792452830189	79.0014	other	other
Dip_idEpiGros1_A1	R_Sip_CteFel_F	11	6.409999999999999	177.4193548387097	82.751	other	other
Dip_idEupLati1_B	Dip_idGymRotn1_A	21	13.845000000000002	153.9589442815249	85.94445	AB	other
Dip_idEupLati1_B	Dip_idMelMell2_B	44	61.00499999999998	72.34462347911872	96.5044	B	Wytham woods
Dip_idEupLati1_B	Dip_idMerWest1_A	19	11.485000000000003	168.7388987566607	85.52935	AB	Wytham woods
Dip_idEupLati1_B	Dip_idProAzur1_A	25	17.395000000000003	146.1988304093567	86.1593	AB	Wytham woods
Dip_idEupLati1_B	Dip_idProAzur1_B	33	74.77000000000002	44.348877839000124	98.33505	B	Wytham woods
Dip_idEupLati1_B	Dip_idSicFerr1_A	17	10.485000000000001	166.66666666666666	85.63565	AB	Wytham woods
Dip_idEupLati1_B	Dip_idSphTaen1_A	19	12.7	152.24358974358972	86.03165	AB	Wytham woods
Dip_idEupLati1_B	Dip_idVolInfl1_A1	15	10.255000000000003	150.4513540621865	85.13325	AB	Wytham woods
Dip_idEupLati1_B	Hem_ihIcePurc2_A	18	11.160000000000004	165.89861751152068	85.30754999999999	AB	other
Dip_idEupLati1_B	Hym_iyAncNigr1_A	22	13.105	172.27877838684415	85.4522	AB	Wytham woods
Dip_idEupLati1_B	Hym_iyAndDors1_A1	21	12.54	171.70891251022076	85.8125	AB	Wytham woods
Dip_idEupLati1_B	Hym_iyAndDors1_A2	18	11.160000000000004	164.0838650865998	85.945	AB	Wytham woods
Dip_idEupLati1_B	Hym_iyAndHaem1_A	22	16.955000000000002	131.9736052789442	85.90805	AB	Wytham woods
Dip_idEupLati1_B	Hym_iyAnoNige1_A	19	11.800000000000002	164.21780466724283	84.99825	AB	Wytham woods
Dip_idEupLati1_B	Hym_iyAthCord1_B	43	59.21999999999998	72.88135593220342	96.51939999999999	B	Wytham woods
Dip_idEupLati1_B	Hym_iyEctCont1_A	21	14.055000000000001	151.84381778741866	85.7264	AB	Wytham woods
Dip_idEupLati1_B	Hym_iyHylComm1_A	21	12.610000000000003	170.316301703163	85.8065	AB	Wytham woods
Dip_idEupLati1_B	Hym_iyLasCalc3_A	18	12.045000000000002	153.71477369769426	85.30845	AB	other
Dip_idEupLati1_B	Hym_iyLasMori1_A1	18	10.760000000000003	170.9401709401709	85.36325	AB	Wytham woods
Dip_idEupLati1_B	Hym_iyLasMori1_A2	19	12.254999999999999	159.39597315436242	85.2953	AB	Wytham woods
Dip_idEupLati1_B	Hym_iyLasMori1_A3	19	12.040000000000001	162.25448334756618	85.25835	AB	Wytham woods
Dip_idEupLati1_B	Hym_iyMacEuro1_A	17	11.145000000000001	155.39305301645336	85.85675	AB	Wytham woods
Dip_idEupLati1_B	Hym_iyNomFabr1_A	20	15.965	127.63241863433312	85.74905000000001	AB	Wytham woods
Dip_idEupLati1_B	Hym_iyScaNigr1_A	18	11.175	165.2892561983471	85.3981	AB	other
Dip_idEupLati1_B	Hym_iySphMoni1_A1	19	11.405000000000001	171.3255184851217	85.39914999999999	AB	Wytham woods
Dip_idEupLati1_B	Hym_iySphMoni1_A2	19	12.080000000000002	162.25448334756618	85.39580000000001	AB	Wytham woods
Dip_idEupLati1_B	Hym_iyTipFemo1_A	19	11.735000000000003	165.21739130434779	85.21605	AB	Wytham woods
Dip_idEupLati1_B	Hym_iyTryClav1_A	16	10.09	162.43654822335026	85.10759999999999	AB	Wytham woods
Dip_idEupLati1_B	Lep_ilAgrStra1_B	48	65.46999999999997	73.49563619660086	96.55435	B	Wytham woods
Dip_idEupLati1_B	Lep_ilApoTurb1_B	43	59.70999999999998	72.244623655914	96.33234999999999	B	Wytham woods
Dip_idEupLati1_B	Lep_ilArcPodn1_B	48	62.694999999999986	76.75087943716024	96.48025	B	Wytham woods
Dip_idEupLati1_B	Lep_ilCalPalu1_A1	24	19.64500000000001	123.32990750256931	86.16555	AB	Wytham woods
Dip_idEupLati1_B	Lep_ilCalPalu1_A2	18	11.010000000000002	166.66666666666666	85.2464	AB	Wytham woods
Dip_idEupLati1_B	Lep_ilCamBiln1_B	47	61.67499999999998	76.42276422764229	96.63385	B	Wytham woods
Dip_idEupLati1_B	Lep_ilCamMarg1_B	27	82.20000000000002	32.963008179709426	98.8582	B	Wytham woods
Dip_idEupLati1_B	Lep_ilCatPine1_B	33	79.64500000000004	41.60887656033285	98.51745	B	Wytham woods
Dip_idEupLati1_B	Lep_ilCelArgi3_B	7	100	7	99.89945	B	other
Dip_idEupLati1_B	Lep_ilColCroc2_B	33	78.52000000000001	42.242703533026116	98.4949	B	other
Dip_idEupLati1_B	Lep_ilEmmMono1_B	24	76.64499999999998	31.44242106642212	98.57745	B	Wytham woods
Dip_idEupLati1_B	Lep_ilEndFlam1_A	24	16.965000000000003	142.94222751637878	86.07759999999999	AB	Wytham woods
Dip_idEupLati1_B	Lep_ilEndFlam1_B	46	56.96499999999998	80.98591549295777	96.44485	B	Wytham woods
Dip_idEupLati1_B	Lep_ilEpaGrot1_A1	22	14.005	159.42028985507244	85.57990000000001	AB	Wytham woods
Dip_idEupLati1_B	Lep_ilEpaGrot1_A2	26	14.555	180.68102849200835	85.56710000000001	AB	Wytham woods
Dip_idEupLati1_B	Lep_ilEpiAlte1_A	19	12.425	155.9934318555008	85.2867	AB	Wytham woods
Dip_idEupLati1_B	Lep_ilEucCana1_B	44	48.38000000000001	91.38110072689511	95.9006	B	Wytham woods
Dip_idEupLati1_B	Lep_ilEupAuri1_B	53	66.02000000000001	80.48595292331055	96.67445000000001	B	other
Dip_idEupLati1_B	Lep_ilEupTrip1_A	23	14.165000000000003	164.638511095204	85.75319999999999	AB	Wytham woods
Dip_idEupLati1_B	Lep_ilHylFasc1_B	8	99.35	8.087343307723414	99.619	B	Wytham woods
Dip_idEupLati1_B	Lep_ilLycPhla1_B	23	79.665	29.02574457344775	98.624	B	other
Dip_idEupLati1_B	Lep_ilMelGala1_B	33	78.19	42.400102788127974	98.41714999999999	B	other
Dip_idEupLati1_B	Lep_ilPamFasc1_B	26	69.41999999999999	37.64297089908789	98.1406	B	Wytham woods
Dip_idEupLati1_B	Lep_ilPanCory1_B	20	83.145	24.140012070006037	98.59435	B	Wytham woods
Dip_idEupLati1_B	Lep_ilParAegt1_B	8	100	8	99.91215	B	other
Dip_idEupLati1_B	Lep_ilParStra1_B	46	59.11	78.07196198234895	96.47325000000001	B	Wytham woods
Dip_idEupLati1_B	Lep_ilPhaBuce1_A	18	11.030000000000001	166.66666666666666	85.4065	AB	Wytham woods
Dip_idEupLati1_B	Lep_ilPheGnom1_A	25	14.575000000000003	175.31556802244037	85.85425000000001	AB	Wytham woods
Dip_idEupLati1_B	Lep_ilPheTrem1_B	9	96.17999999999998	9.400459578023817	99.7524	B	Wytham woods
Dip_idEupLati1_B	Lep_ilPolCalb1_B1	24	79.235	30.410542321338063	98.55959999999999	B	other
Dip_idEupLati1_B	Lep_ilPolCalb1_B2	22	80.675	27.424582398404386	98.85155	B	other
Dip_idEupLati1_B	Lep_ilPyrMalv3_B	24	83.96499999999999	28.68068833652008	98.6086	B	other
Dip_idEupLati1_B	Lep_ilRhoNaev1_B	46	67.51499999999999	68.29992576095026	96.87225	B	Wytham woods
Dip_idEupLati1_B	Lep_ilWatBina1_B	14	100	14	99.8965	B	Wytham woods
Dip_idEupLati1_B	Lep_ilXesCnig1_B	24	81.03	29.736092181885763	98.78965	B	other
Dip_idEupLati1_B	Odo_ioIscEleg1_B	53	49.084999999999994	108.40662712211088	96.03460000000001	B	other
Dip_idEupLati1_B	Ort_iqChoPara1_B	45	55.550000000000004	81.22743682310468	96.10835	B	Wytham woods
Dip_idEupLati1_B	R_Col_FolCan_E	4	3.745	111.42061281337047	79.16735	other	other
Dip_idEupLati1_B	R_Dip_AedAeg_A	23	14.175	166.18497109826586	85.5634	AB	other
Dip_idEupLati1_B	R_Dip_AedAlb_B	42	50.665000000000006	83.21775312066573	95.7185	B	other
Dip_idEupLati1_B	R_Dip_AnoMou_B	43	39.845000000000006	108.55844483716231	95.2234	B	other
Dip_idEupLati1_B	R_Dip_ChrMeg_B	23	80.15499999999999	28.840125391849533	98.5146	B	other
Dip_idEupLati1_B	R_Dip_CulQui_B	23	81.49000000000001	28.33559196747567	98.62295	B	other
Dip_idEupLati1_B	R_Dip_DelRad_A	26	18.835	139.4101876675603	86.1283	AB	other
Dip_idEupLati1_B	R_Dip_DroAna_A	20	14.785	138.12154696132595	85.852	AB	other
Dip_idEupLati1_B	R_Dip_DroInc_A	22	13.685000000000002	164.7940074906367	85.5036	AB	other
Dip_idEupLati1_B	R_Dip_DroMau_B	36	55.889999999999986	64.6435625785599	95.6926	B	other
Dip_idEupLati1_B	R_Dip_DroMel_A	23	14.160000000000002	166.18497109826586	85.6277	AB	other
Dip_idEupLati1_B	R_Dip_DroNik_A	20	12.850000000000001	158.73015873015873	85.62125	AB	other
Dip_idEupLati1_B	R_Dip_DroSim_A	20	14.575000000000001	140.05602240896357	85.88395	AB	other
Dip_idEupLati1_B	R_Dip_DroStu_A	19	12.645000000000003	154.09570154095698	85.93105	AB	other
Dip_idEupLati1_B	R_Dip_HaeIrr_A	18	10.995	166.97588126159556	85.6052	AB	other
Dip_idEupLati1_B	R_Dip_RhaCin_A	27	17.865000000000002	153.4963047185901	86.2092	AB	other
Dip_idEupLati1_B	R_Hem_BemTab_B	38	50.544999999999995	75.53170343868018	95.92554999999999	B	other
Dip_idEupLati1_B	R_Hem_CimLex_F	9	5.475000000000001	171.4285714285714	82.01689999999999	other	other
Dip_idEupLati1_B	R_Hem_DiaCit_B	45	56.054999999999986	80.50089445438284	95.35929999999999	B	other
Dip_idEupLati1_B	R_Hym_CerSol_A	18	11.335	162.3083859332732	85.24934999999999	AB	other
Dip_idEupLati1_B	R_Hym_TriPre_B	39	57.17	68.54130052724076	94.7216	B	other
Dip_idEupLati1_B	R_Hym_WiePum_A	20	11.790000000000003	173.01038062283735	85.32570000000001	AB	other
Dip_idEupLati1_B	R_Lep_CarSas_A	21	14.41	147.7832512315271	85.89015	AB	other
Dip_idEupLati1_B	R_Lep_SpoPic_B	31	66.565	46.72192916352675	96.39165	B	other
Dip_idEupLati1_B	R_Nem_BruMal_D	8	5.66	148.14814814814812	81.13775	other	other
Dip_idEupLati1_B	R_Nem_BruPah_D	8	5.6899999999999995	147.32965009208104	81.03115	other	other
Dip_idEupLati1_B	R_Nem_CruTub_J	1	0.765	227.27272727272725	78.32215	other	other
Dip_idEupLati1_B	R_Nem_DipCau_J	1	2.175	80.0	78.7517	other	other
Dip_idEupLati1_B	R_Nem_DirImm_C	4	2.365	194.17475728155338	79.2971	other	other
Dip_idEupLati1_B	R_Nem_LitSig_D	7	4.74	155.90200445434297	80.2983	other	other
Dip_idEupLati1_B	R_Nem_OncOch_C	4	3.46	126.18296529968454	79.48490000000001	other	other
Dip_idEupLati1_B	R_Sip_CteFel_E	4	3.365	125.78616352201257	78.2555	other	other
Dip_idEupLati1_B	R_Sip_CteFel_F	7	4.755000000000001	154.86725663716814	81.2096	other	other
Dip_idGymRotn1_A	Dip_idMelMell2_B	31	17.970000000000006	174.0595171252105	86.8184	AB	other
Dip_idGymRotn1_A	Dip_idMerWest1_A	42	46.91499999999999	90.07076989062837	97.00165	A	other
Dip_idGymRotn1_A	Dip_idProAzur1_A	33	57.22999999999999	57.925223802001064	96.98225	A	other
Dip_idGymRotn1_A	Dip_idProAzur1_B	22	13.18	169.36104695919937	86.14744999999999	AB	other
Dip_idGymRotn1_A	Dip_idSicFerr1_A	39	22.644999999999992	173.71937639198225	93.31425	A	other
Dip_idGymRotn1_A	Dip_idSphTaen1_A	40	23.674999999999997	170.28522775649213	93.5517	A	other
Dip_idGymRotn1_A	Dip_idVolInfl1_A1	37	26.42499999999999	141.32925897631785	95.388	A	other
Dip_idGymRotn1_A	Hem_ihIcePurc2_A	43	29.279999999999998	148.2247500861772	95.4101	A	other
Dip_idGymRotn1_A	Hym_iyAncNigr1_A	39	52.640000000000015	74.37070938215102	96.90455	A	other
Dip_idGymRotn1_A	Hym_iyAndDors1_A1	38	48.39999999999999	78.95283606897985	97.0459	A	other
Dip_idGymRotn1_A	Hym_iyAndDors1_A2	43	24.875000000000004	174.0186159449615	93.50059999999999	A	other
Dip_idGymRotn1_A	Hym_iyAndHaem1_A	42	53.77499999999999	78.72539831302718	96.78115	A	other
Dip_idGymRotn1_A	Hym_iyAnoNige1_A	30	20.935000000000002	145.2081316553727	93.8201	A	other
Dip_idGymRotn1_A	Hym_iyAthCord1_B	26	13.935	189.50437317784255	86.04975	AB	other
Dip_idGymRotn1_A	Hym_iyEctCont1_A	45	48.64500000000001	93.05210918114142	97.00315	A	other
Dip_idGymRotn1_A	Hym_iyHylComm1_A	49	40.269999999999996	122.28599950087349	96.27045000000001	A	other
Dip_idGymRotn1_A	Hym_iyLasCalc3_A	37	49.56000000000001	75.41785568691397	96.8586	A	other
Dip_idGymRotn1_A	Hym_iyLasMori1_A1	38	50.370000000000005	75.87859424920127	96.63795	A	other
Dip_idGymRotn1_A	Hym_iyLasMori1_A2	36	49.3	73.77049180327869	97.3477	A	other
Dip_idGymRotn1_A	Hym_iyLasMori1_A3	41	52.43499999999999	78.89166827015586	97.11205	A	other
Dip_idGymRotn1_A	Hym_iyMacEuro1_A	40	23.435000000000006	171.96904557179704	93.5231	A	other
Dip_idGymRotn1_A	Hym_iyNomFabr1_A	42	51.809999999999995	81.56923674499905	96.94454999999999	A	other
Dip_idGymRotn1_A	Hym_iyScaNigr1_A	36	33.660000000000004	107.8490113840623	97.1262	A	other
Dip_idGymRotn1_A	Hym_iySphMoni1_A2	40	44.19499999999999	91.65902841429882	97.3806	A	other
Dip_idGymRotn1_A	Hym_iyTipFemo1_A	32	21.939999999999998	147.73776546629736	93.79495	A	other
Dip_idGymRotn1_A	Hym_iyTryClav1_A	37	25.905000000000012	143.91287436795017	95.71405	A	other
Dip_idGymRotn1_A	Lep_ilAgrStra1_B	32	19.465000000000003	165.71724495080264	86.78555	AB	other
Dip_idGymRotn1_A	Lep_ilApoTurb1_B	27	16.120000000000005	169.49152542372877	86.3214	AB	other
Dip_idGymRotn1_A	Lep_ilArcPodn1_B	31	17.31	180.7580174927114	86.65684999999999	AB	other
Dip_idGymRotn1_A	Lep_ilCalPalu1_A1	50	56.995000000000005	88.43296781039972	96.5525	A	other
Dip_idGymRotn1_A	Lep_ilCalPalu1_A2	45	48.46000000000001	93.38036937123884	96.76304999999999	A	other
Dip_idGymRotn1_A	Lep_ilCamBiln1_B	30	17.775000000000002	170.45454545454544	86.55815	AB	other
Dip_idGymRotn1_A	Lep_ilCamMarg1_B	28	16.235	174.56359102244392	86.6363	AB	other
Dip_idGymRotn1_A	Lep_ilCatPine1_B	30	15.77	192.4310455420141	86.46525	AB	other
Dip_idGymRotn1_A	Lep_ilCelArgi3_B	25	14.424999999999999	176.05633802816902	86.1678	AB	other
Dip_idGymRotn1_A	Lep_ilColCroc2_B	23	13.064999999999998	178.98832684824907	86.07995	AB	other
Dip_idGymRotn1_A	Lep_ilEmmMono1_B	25	13.404999999999998	189.53752843062927	85.96055	AB	other
Dip_idGymRotn1_A	Lep_ilEndFlam1_A	46	51.11999999999999	90.74768198855791	96.46325	A	other
Dip_idGymRotn1_A	Lep_ilEndFlam1_B	26	14.395	182.71257905832746	86.4253	AB	other
Dip_idGymRotn1_A	Lep_ilEpaGrot1_A1	49	52.08	94.55808568120419	96.9007	A	other
Dip_idGymRotn1_A	Lep_ilEpaGrot1_A2	53	48.38	110.02698775171268	96.3897	A	other
Dip_idGymRotn1_A	Lep_ilEpiAlte1_A	43	49.25500000000001	88.24132977631847	96.7286	A	other
Dip_idGymRotn1_A	Lep_ilEucCana1_B	20	10.555000000000001	193.05019305019303	85.5984	AB	other
Dip_idGymRotn1_A	Lep_ilEupAuri1_B	30	17.045	177.72511848341227	86.7744	AB	other
Dip_idGymRotn1_A	Lep_ilEupTrip1_A	48	57.00000000000001	84.58149779735682	96.7877	A	other
Dip_idGymRotn1_A	Lep_ilHylFasc1_B	22	12.34	181.66804293971924	85.9527	AB	other
Dip_idGymRotn1_A	Lep_ilLycPhla1_B	26	15.345	171.95767195767195	86.11144999999999	AB	other
Dip_idGymRotn1_A	Lep_ilMelGala1_B	27	15.130000000000003	180.72289156626505	86.28710000000001	AB	other
Dip_idGymRotn1_A	Lep_ilPamFasc1_B	19	10.499999999999998	185.0048685491724	85.68205	AB	other
Dip_idGymRotn1_A	Lep_ilPanCory1_B	25	14.125000000000002	179.46877243359654	86.35565	AB	other
Dip_idGymRotn1_A	Lep_ilParAegt1_B	25	14.424999999999999	176.05633802816902	86.18885	AB	other
Dip_idGymRotn1_A	Lep_ilParStra1_B	27	15.075	181.32975151108127	86.4841	AB	other
Dip_idGymRotn1_A	Lep_ilPhaBuce1_A	45	48.19999999999999	93.92611145898562	97.05905000000001	A	other
Dip_idGymRotn1_A	Lep_ilPheGnom1_A	36	55.785000000000004	64.85317960727797	96.98655	A	other
Dip_idGymRotn1_A	Lep_ilPheTrem1_B	23	12.735	184.0	85.8649	AB	other
Dip_idGymRotn1_A	Lep_ilPolCalb1_B1	25	13.415	189.39393939393938	85.93105	AB	other
Dip_idGymRotn1_A	Lep_ilPolCalb1_B2	23	13.069999999999999	179.26734216679662	85.89755	AB	other
Dip_idGymRotn1_A	Lep_ilPyrMalv3_B	26	14.725000000000001	178.9401238816242	86.3235	AB	other
Dip_idGymRotn1_A	Lep_ilRhoNaev1_B	34	18.450000000000003	185.9956236323851	86.92695	AB	other
Dip_idGymRotn1_A	Lep_ilWatBina1_B	34	19.690000000000005	174.26960533059966	86.46885	AB	other
Dip_idGymRotn1_A	Lep_ilXesCnig1_B	26	15.074999999999998	174.9663526244953	86.1673	AB	other
Dip_idGymRotn1_A	Odo_ioIscEleg1_B	29	15.875000000000004	184.2439644218551	86.62545	AB	other
Dip_idGymRotn1_A	Ort_iqChoPara1_B	24	14.555000000000003	166.66666666666666	86.36905	AB	other
Dip_idGymRotn1_A	R_Col_FolCan_E	8	5.0649999999999995	162.93279022403257	80.70815	other	other
Dip_idGymRotn1_A	R_Dip_AedAeg_A	35	53.00500000000001	66.40106241699866	96.89955	A	other
Dip_idGymRotn1_A	R_Dip_AedAlb_B	24	13.04	186.9158878504673	85.87505	AB	other
Dip_idGymRotn1_A	R_Dip_AnoMou_B	23	11.965	196.5811965811966	85.40285	AB	other
Dip_idGymRotn1_A	R_Dip_ChrMeg_B	21	12.305000000000001	173.69727047146398	85.82589999999999	AB	other
Dip_idGymRotn1_A	R_Dip_CulQui_B	24	12.68	192.30769230769235	85.76015000000001	AB	other
Dip_idGymRotn1_A	R_Dip_DelRad_A	51	52.765000000000015	97.08737864077668	96.75805	A	other
Dip_idGymRotn1_A	R_Dip_DroAna_A	42	47.055	89.76276982261167	96.349	A	other
Dip_idGymRotn1_A	R_Dip_DroInc_A	35	50.375000000000014	69.888178913738	96.94489999999999	A	other
Dip_idGymRotn1_A	R_Dip_DroMau_B	22	12.504999999999999	179.2991035044825	85.8801	AB	other
Dip_idGymRotn1_A	R_Dip_DroNik_A	36	21.985000000000003	165.8986175115207	93.28565	A	other
Dip_idGymRotn1_A	R_Dip_DroSim_A	45	47.565	95.11731135066583	96.38845	A	other
Dip_idGymRotn1_A	R_Dip_DroSim_B	23	12.879999999999999	181.81818181818187	85.8998	AB	other
Dip_idGymRotn1_A	R_Dip_DroStu_A	36	21.77	167.28624535315984	93.10655	A	other
Dip_idGymRotn1_A	R_Dip_HaeIrr_A	45	48.41	93.38036937123884	96.70660000000001	A	other
Dip_idGymRotn1_A	R_Dip_RhaCin_A	42	58.849999999999994	71.6601262583177	96.8686	A	other
Dip_idGymRotn1_A	R_Hem_BemTab_B	19	11.33	171.17117117117118	85.89345	AB	other
Dip_idGymRotn1_A	R_Hem_CimLex_F	15	7.815	197.88918205804748	83.1723	other	other
Dip_idGymRotn1_A	R_Hem_DiaCit_B	29	16.23	180.68535825545172	86.28735	AB	other
Dip_idGymRotn1_A	R_Hym_CerSol_A	43	47.204999999999984	92.09680873848794	96.52425	A	other
Dip_idGymRotn1_A	R_Hym_TriPre_B	19	10.74	181.29770992366412	84.6364	AB	other
Dip_idGymRotn1_A	R_Hym_WiePum_A	39	46.79000000000002	83.87096774193544	97.0518	A	other
Dip_idGymRotn1_A	R_Lep_CarSas_A	48	49.575	97.68009768009767	96.39755	A	other
Dip_idGymRotn1_A	R_Lep_SpoPic_B	25	14.04	180.8972503617945	86.01249999999999	AB	other
Dip_idGymRotn1_A	R_Nem_BruMal_D	17	8.850000000000001	197.90454016298017	82.6129	other	other
Dip_idGymRotn1_A	R_Nem_BruPah_D	17	9.180000000000001	190.58295964125557	82.50835000000001	other	other
Dip_idGymRotn1_A	R_Nem_CruTub_J	5	2.99	185.87360594795538	78.6865	other	other
Dip_idGymRotn1_A	R_Nem_DipCau_J	4	3.23	152.67175572519082	78.7749	other	other
Dip_idGymRotn1_A	R_Nem_DirImm_C	6	4.145	156.65796344647518	79.9667	other	other
Dip_idGymRotn1_A	R_Nem_LitSig_D	12	6.990000000000001	178.0415430267062	81.38265	other	other
Dip_idGymRotn1_A	R_Nem_OncOch_C	6	4.1	157.48031496062993	80.0883	other	other
Dip_idGymRotn1_A	R_Sip_CteFel_E	3	2.5599999999999996	142.85714285714286	78.9235	other	other
Dip_idGymRotn1_A	R_Sip_CteFel_F	13	6.685000000000001	201.86335403726704	82.34675	other	other
Dip_idMelMell2_B	Dip_idMerWest1_A	25	11.245000000000001	230.41474654377876	85.99955	AB	Wytham woods
Dip_idMelMell2_B	Dip_idProAzur1_A	34	18.185000000000002	190.68984856982613	86.69805	AB	Wytham woods
Dip_idMelMell2_B	Dip_idProAzur1_B	45	42.22000000000001	107.62975364745273	95.9196	B	Wytham woods
Dip_idMelMell2_B	Dip_idSicFerr1_A	19	8.594999999999999	232.84313725490193	85.90355	AB	Wytham woods
Dip_idMelMell2_B	Dip_idSphTaen1_A	27	12.505000000000003	221.67487684729062	86.66995	AB	Wytham woods
Dip_idMelMell2_B	Dip_idVolInfl1_A1	17	7.839999999999998	226.6666666666667	85.56790000000001	AB	Wytham woods
Dip_idMelMell2_B	Hem_ihIcePurc2_A	21	9.129999999999999	234.89932885906046	85.85385	AB	other
Dip_idMelMell2_B	Hym_iyAncNigr1_A	27	10.885000000000005	257.63358778625945	85.7045	AB	Wytham woods
Dip_idMelMell2_B	Hym_iyAndDors1_A1	27	11.205000000000002	249.3074792243767	86.23225	AB	Wytham woods
Dip_idMelMell2_B	Hym_iyAndDors1_A2	29	12.245000000000003	242.4749163879598	86.47905	AB	Wytham woods
Dip_idMelMell2_B	Hym_iyAndHaem1_A	30	17.31	176.7825574543312	86.71315	AB	Wytham woods
Dip_idMelMell2_B	Hym_iyAnoNige1_A	20	8.825	236.6863905325444	85.45895	AB	Wytham woods
Dip_idMelMell2_B	Hym_iyAthCord1_B	57	51.50000000000002	111.69900058788943	96.9077	B	Wytham woods
Dip_idMelMell2_B	Hym_iyEctCont1_A	21	10.455000000000002	208.74751491053672	85.89745	AB	Wytham woods
Dip_idMelMell2_B	Hym_iyHylComm1_A	27	11.195	246.80073126142597	86.25155000000001	AB	Wytham woods
Dip_idMelMell2_B	Hym_iyLasCalc3_A	22	9.660000000000002	237.58099352051832	85.342	AB	other
Dip_idMelMell2_B	Hym_iyLasMori1_A1	20	8.989999999999998	230.14959723820485	85.4461	AB	Wytham woods
Dip_idMelMell2_B	Hym_iyLasMori1_A2	20	8.88	235.8490566037736	85.49035	AB	Wytham woods
Dip_idMelMell2_B	Hym_iyLasMori1_A3	23	10.585	225.71148184494598	85.32069999999999	AB	Wytham woods
Dip_idMelMell2_B	Hym_iyMacEuro1_A	21	9.195	236.22047244094486	86.3438	AB	Wytham woods
Dip_idMelMell2_B	Hym_iyNomFabr1_A	32	14.995000000000001	218.5792349726776	86.6292	AB	Wytham woods
Dip_idMelMell2_B	Hym_iyScaNigr1_A	19	8.099999999999998	248.0417754569191	85.50375	AB	other
Dip_idMelMell2_B	Hym_iySphMoni1_A1	19	8.254999999999999	238.39397741530743	85.14615	AB	Wytham woods
Dip_idMelMell2_B	Hym_iySphMoni1_A2	20	8.595	245.39877300613497	85.46445	AB	Wytham woods
Dip_idMelMell2_B	Hym_iyTipFemo1_A	20	8.79	237.81212841854932	85.46035	AB	Wytham woods
Dip_idMelMell2_B	Hym_iyTryClav1_A	16	7.305	231.54848046309698	85.5709	AB	Wytham woods
Dip_idMelMell2_B	Lep_ilAgrStra1_B	78	64.58999999999999	121.40077821011675	96.6986	B	Wytham woods
Dip_idMelMell2_B	Lep_ilApoTurb1_B	59	50.38499999999999	118.07084250550332	96.672	B	Wytham woods
Dip_idMelMell2_B	Lep_ilArcPodn1_B	73	61.18000000000001	120.00657570277822	96.42615	B	Wytham woods
Dip_idMelMell2_B	Lep_ilCalPalu1_A1	40	22.050000000000015	184.07731247123778	87.036	AB	Wytham woods
Dip_idMelMell2_B	Lep_ilCalPalu1_A2	21	9.23	237.02031602708803	86.01089999999999	AB	Wytham woods
Dip_idMelMell2_B	Lep_ilCamBiln1_B	59	53.89999999999999	110.98570353649362	96.4202	B	Wytham woods
Dip_idMelMell2_B	Lep_ilCamMarg1_B	58	50.205	116.04641856742698	96.37405000000001	B	Wytham woods
Dip_idMelMell2_B	Lep_ilCatPine1_B	67	53.925	124.88350419384902	96.1079	B	Wytham woods
Dip_idMelMell2_B	Lep_ilCelArgi3_B	49	45.49000000000002	108.52713178294569	96.59845	B	other
Dip_idMelMell2_B	Lep_ilColCroc2_B	52	43.500000000000014	120.45401899467218	96.24915	B	other
Dip_idMelMell2_B	Lep_ilEmmMono1_B	48	43.20500000000001	111.73184357541895	96.1991	B	Wytham woods
Dip_idMelMell2_B	Lep_ilEndFlam1_A	46	21.370000000000015	218.31988609397234	87.44115	AB	Wytham woods
Dip_idMelMell2_B	Lep_ilEndFlam1_B	61	50.82000000000001	120.8878319460959	96.43145000000001	B	Wytham woods
Dip_idMelMell2_B	Lep_ilEpaGrot1_A1	31	14.525000000000006	218.7720536344389	86.5801	AB	Wytham woods
Dip_idMelMell2_B	Lep_ilEpaGrot1_A2	42	16.005000000000006	267.17557251908386	86.59565	AB	Wytham woods
Dip_idMelMell2_B	Lep_ilEpiAlte1_A	22	10.035000000000004	228.92819979188337	85.5522	AB	Wytham woods
Dip_idMelMell2_B	Lep_ilEucCana1_B	48	33.540000000000006	145.67526555386945	95.02315	B	Wytham woods
Dip_idMelMell2_B	Lep_ilEupAuri1_B	59	56.650000000000034	104.83297796730625	96.77215000000001	B	other
Dip_idMelMell2_B	Lep_ilEupTrip1_A	33	13.985000000000003	241.93548387096766	86.39895	AB	Wytham woods
Dip_idMelMell2_B	Lep_ilHylFasc1_B	51	42.53500000000002	120.8817255273761	96.37925	B	Wytham woods
Dip_idMelMell2_B	Lep_ilLycPhla1_B	48	43.715	110.34482758620689	96.2739	B	other
Dip_idMelMell2_B	Lep_ilMelGala1_B	59	48.69500000000002	121.90082644628094	96.073	B	other
Dip_idMelMell2_B	Lep_ilPamFasc1_B	39	38.57000000000001	103.03830911492733	96.13159999999999	B	Wytham woods
Dip_idMelMell2_B	Lep_ilPanCory1_B	63	46.860000000000014	135.3092783505154	95.76485	B	Wytham woods
Dip_idMelMell2_B	Lep_ilParAegt1_B	52	46.39000000000003	112.92073832790439	96.49619999999999	B	other
Dip_idMelMell2_B	Lep_ilParStra1_B	46	48.05500000000001	96.53725078698845	96.58235	B	Wytham woods
Dip_idMelMell2_B	Lep_ilPhaBuce1_A	23	9.959999999999999	240.58577405857744	85.99619999999999	AB	Wytham woods
Dip_idMelMell2_B	Lep_ilPheGnom1_A	31	14.075000000000003	226.27737226277367	86.10015	AB	Wytham woods
Dip_idMelMell2_B	Lep_ilPheTrem1_B	50	43.01500000000003	117.20581340834498	96.3538	B	Wytham woods
Dip_idMelMell2_B	Lep_ilPolCalb1_B1	51	44.58500000000001	115.02029769959404	96.18785	B	other
Dip_idMelMell2_B	Lep_ilPolCalb1_B2	42	41.56500000000001	101.59651669085629	96.40365	B	other
Dip_idMelMell2_B	Lep_ilPyrMalv3_B	59	47.180000000000014	125.82640221795688	96.03614999999999	B	other
Dip_idMelMell2_B	Lep_ilRhoNaev1_B	66	62.765	106.91722015227604	97.17025000000001	B	Wytham woods
Dip_idMelMell2_B	Lep_ilWatBina1_B	73	56.06500000000001	130.84782219035665	96.1993	B	Wytham woods
Dip_idMelMell2_B	Lep_ilXesCnig1_B	48	46.81000000000001	103.09278350515463	96.48500000000001	B	other
Dip_idMelMell2_B	Odo_ioIscEleg1_B	80	47.94500000000001	167.57436112274817	96.4496	B	other
Dip_idMelMell2_B	Ort_iqChoPara1_B	56	45.24500000000002	125.08376144739776	95.3086	B	Wytham woods
Dip_idMelMell2_B	R_Col_FolCan_E	5	2.955	179.21146953405017	79.33625	other	other
Dip_idMelMell2_B	R_Dip_AedAeg_A	26	11.220000000000004	240.2957486136783	85.96705	AB	other
Dip_idMelMell2_B	R_Dip_AedAlb_B	56	32.425	174.7815230961299	95.0627	B	other
Dip_idMelMell2_B	R_Dip_AnoMou_B	46	26.744999999999997	173.65043412608534	94.85425000000001	B	other
Dip_idMelMell2_B	R_Dip_ChrMeg_B	51	40.97500000000001	125.09197939661512	96.34115	B	other
Dip_idMelMell2_B	R_Dip_CulQui_B	56	43.585	129.39001848428836	96.10525	B	other
Dip_idMelMell2_B	R_Dip_DelRad_A	42	19.200000000000006	222.457627118644	86.4674	AB	other
Dip_idMelMell2_B	R_Dip_DroAna_A	27	12.950000000000003	212.93375394321762	86.34165	AB	other
Dip_idMelMell2_B	R_Dip_DroInc_A	23	9.820000000000002	244.1613588110403	85.73855	AB	other
Dip_idMelMell2_B	R_Dip_DroMau_B	52	39.34499999999999	133.7104654152739	94.95085	B	other
Dip_idMelMell2_B	R_Dip_DroMel_A	29	12.045000000000003	248.71355060034298	86.07335	AB	other
Dip_idMelMell2_B	R_Dip_DroNik_A	17	9.030000000000001	195.1779563719862	85.9325	AB	other
Dip_idMelMell2_B	R_Dip_DroSim_A	29	14.185000000000002	208.33333333333331	86.37745000000001	AB	other
Dip_idMelMell2_B	R_Dip_DroStu_A	22	10.080000000000002	225.17911975435004	86.44030000000001	AB	other
Dip_idMelMell2_B	R_Dip_HaeIrr_A	27	10.995000000000001	249.76873265494905	85.84944999999999	AB	other
Dip_idMelMell2_B	R_Dip_RhaCin_A	45	20.690000000000012	221.02161100196452	86.79185000000001	AB	other
Dip_idMelMell2_B	R_Hem_BemTab_B	43	33.805	129.0516206482593	95.78305	B	other
Dip_idMelMell2_B	R_Hem_CimLex_F	7	3.5300000000000002	211.48036253776436	81.86449999999999	other	other
Dip_idMelMell2_B	R_Hem_DiaCit_B	56	37.79999999999998	150.29522275899095	94.60669999999999	B	other
Dip_idMelMell2_B	R_Hym_CerSol_A	21	9.53	230.5159165751921	85.27145	AB	other
Dip_idMelMell2_B	R_Hym_TriPre_B	46	36.68000000000002	128.09802283486485	94.45445	B	other
Dip_idMelMell2_B	R_Hym_WiePum_A	22	9.075	253.45622119815667	85.42295	AB	other
Dip_idMelMell2_B	R_Lep_CarSas_A	30	13.320000000000002	231.30300693909015	86.3451	AB	other
Dip_idMelMell2_B	R_Lep_SpoPic_B	45	45.605000000000004	100.11123470522803	96.05189999999999	B	other
Dip_idMelMell2_B	R_Nem_BruMal_D	8	3.9450000000000003	217.98365122615803	81.10645	other	other
Dip_idMelMell2_B	R_Nem_BruPah_D	8	3.9400000000000004	217.98365122615803	81.0076	other	other
Dip_idMelMell2_B	R_Nem_CruTub_J	1	0.625	333.3333333333333	78.15950000000001	other	other
Dip_idMelMell2_B	R_Nem_DipCau_J	3	1.73	211.26760563380284	78.69835	other	other
Dip_idMelMell2_B	R_Nem_DirImm_C	5	1.9700000000000002	297.6190476190476	79.32365	other	other
Dip_idMelMell2_B	R_Nem_LitSig_D	6	2.91	228.13688212927755	80.27645000000001	other	other
Dip_idMelMell2_B	R_Nem_OncOch_C	3	2.175	160.427807486631	79.48855	other	other
Dip_idMelMell2_B	R_Sip_CteFel_E	4	2.365	184.33179723502303	78.2166	other	other
Dip_idMelMell2_B	R_Sip_CteFel_F	6	3.01	216.60649819494586	81.09565	other	other
Dip_idMerWest1_A	Dip_idProAzur1_A	43	63.90999999999997	67.5781863900676	97.68005	A	Wytham woods
Dip_idMerWest1_A	Dip_idProAzur1_B	18	12.170000000000002	150.25041736227044	85.36965000000001	AB	Wytham woods
Dip_idMerWest1_A	Dip_idSicFerr1_A	34	22.364999999999995	153.3603969327921	93.32525	A	Wytham woods
Dip_idMerWest1_A	Dip_idSphTaen1_A	39	25.854999999999997	151.92832099727312	93.8322	A	Wytham woods
Dip_idMerWest1_A	Dip_idVolInfl1_A1	38	27.979999999999997	137.03570140641904	95.5661	A	Wytham woods
Dip_idMerWest1_A	Hem_ihIcePurc2_A	40	32.239999999999995	125.19561815336468	95.50465	A	other
Dip_idMerWest1_A	Hym_iyAncNigr1_A	39	57.62999999999997	67.90875848859484	97.59825000000001	A	Wytham woods
Dip_idMerWest1_A	Hym_iyAndDors1_A1	40	54.48499999999997	73.89617587289861	97.68539999999999	A	Wytham woods
Dip_idMerWest1_A	Hym_iyAndDors1_A2	40	26.414999999999996	152.3809523809524	93.8358	A	Wytham woods
Dip_idMerWest1_A	Hym_iyAndHaem1_A	42	59.69999999999999	70.60010085728696	97.39605	A	Wytham woods
Dip_idMerWest1_A	Hym_iyAnoNige1_A	31	21.564999999999998	145.67669172932332	93.79745	A	Wytham woods
Dip_idMerWest1_A	Hym_iyAthCord1_B	23	14.015	167.15116279069767	85.8166	AB	Wytham woods
Dip_idMerWest1_A	Hym_iyEctCont1_A	41	46.324999999999996	89.0916992611908	97.08670000000001	A	Wytham woods
Dip_idMerWest1_A	Hym_iyHylComm1_A	50	45.295	110.91393078970718	97.06925	A	Wytham woods
Dip_idMerWest1_A	Hym_iyLasCalc3_A	43	58.11999999999998	74.34301521438454	97.2783	A	other
Dip_idMerWest1_A	Hym_iyLasMori1_A1	43	55.15499999999998	78.49580138736768	97.2176	A	Wytham woods
Dip_idMerWest1_A	Hym_iyLasMori1_A2	40	54.349999999999994	73.97817643795081	97.7705	A	Wytham woods
Dip_idMerWest1_A	Hym_iyLasMori1_A3	44	59.664999999999964	74.08654655665941	97.6363	A	Wytham woods
Dip_idMerWest1_A	Hym_iyMacEuro1_A	35	23.824999999999996	147.9915433403806	93.73835	A	Wytham woods
Dip_idMerWest1_A	Hym_iyNomFabr1_A	44	57.53499999999998	76.80223424681448	97.3529	A	Wytham woods
Dip_idMerWest1_A	Hym_iyScaNigr1_A	42	43.42000000000001	98.01633605600931	97.54445000000001	A	other
Dip_idMerWest1_A	Hym_iySphMoni1_A2	40	50.445	79.77662544874353	97.70734999999999	A	Wytham woods
Dip_idMerWest1_A	Hym_iyTipFemo1_A	33	22.969999999999995	145.50264550264552	93.8829	A	Wytham woods
Dip_idMerWest1_A	Hym_iyTryClav1_A	35	26.950000000000003	130.8411214953271	95.65035	A	Wytham woods
Dip_idMerWest1_A	Lep_ilAgrStra1_B	35	20.794999999999998	169.49152542372883	86.24305000000001	AB	Wytham woods
Dip_idMerWest1_A	Lep_ilApoTurb1_B	25	15.024999999999999	168.35016835016836	86.20304999999999	AB	Wytham woods
Dip_idMerWest1_A	Lep_ilArcPodn1_B	26	17.03	154.02843601895736	86.24574999999999	AB	Wytham woods
Dip_idMerWest1_A	Lep_ilCalPalu1_A1	43	57.08	75.58446124099139	96.96405	A	Wytham woods
Dip_idMerWest1_A	Lep_ilCalPalu1_A2	45	60.894999999999996	74.24517406368587	97.82300000000001	A	Wytham woods
Dip_idMerWest1_A	Lep_ilCamBiln1_B	25	15.139999999999999	166.88918558077438	86.01474999999999	AB	Wytham woods
Dip_idMerWest1_A	Lep_ilCamMarg1_B	22	14.385000000000002	155.03875968992244	85.827	AB	Wytham woods
Dip_idMerWest1_A	Lep_ilCatPine1_B	25	15.740000000000002	160.6683804627249	85.9502	AB	Wytham woods
Dip_idMerWest1_A	Lep_ilCelArgi3_B	21	14.094999999999999	151.40591204037491	85.9752	AB	other
Dip_idMerWest1_A	Lep_ilColCroc2_B	22	13.325000000000001	167.81083142639204	85.62729999999999	AB	other
Dip_idMerWest1_A	Lep_ilEmmMono1_B	19	11.665000000000001	165.93886462882097	85.3517	AB	Wytham woods
Dip_idMerWest1_A	Lep_ilEndFlam1_A	46	54.969999999999985	83.95692644643185	97.0333	A	Wytham woods
Dip_idMerWest1_A	Lep_ilEndFlam1_B	26	15.704999999999998	167.20257234726688	86.179	AB	Wytham woods
Dip_idMerWest1_A	Lep_ilEpaGrot1_A1	44	64.60500000000002	68.39732628633607	97.934	A	Wytham woods
Dip_idMerWest1_A	Lep_ilEpaGrot1_A2	54	58.77999999999999	92.21311475409837	97.4294	A	Wytham woods
Dip_idMerWest1_A	Lep_ilEpiAlte1_A	39	52.55499999999999	74.56978967495222	97.13895	A	Wytham woods
Dip_idMerWest1_A	Lep_ilEucCana1_B	17	10.235	169.32270916334664	85.18215000000001	AB	Wytham woods
Dip_idMerWest1_A	Lep_ilEupAuri1_B	25	16.724999999999998	150.96618357487924	86.45575	AB	other
Dip_idMerWest1_A	Lep_ilEupTrip1_A	42	64.10499999999999	65.78947368421053	97.93549999999999	A	Wytham woods
Dip_idMerWest1_A	Lep_ilHylFasc1_B	20	12.26	166.2510390689942	85.8164	AB	Wytham woods
Dip_idMerWest1_A	Lep_ilLycPhla1_B	20	12.535	162.46953696181967	85.69695	AB	other
Dip_idMerWest1_A	Lep_ilMelGala1_B	22	14.170000000000002	157.36766809728184	85.89005	AB	other
Dip_idMerWest1_A	Lep_ilPamFasc1_B	17	10.559999999999999	164.5692158760891	85.44385	AB	Wytham woods
Dip_idMerWest1_A	Lep_ilPanCory1_B	23	14.075000000000003	165.70605187319882	85.86189999999999	AB	Wytham woods
Dip_idMerWest1_A	Lep_ilParAegt1_B	22	14.124999999999998	158.27338129496405	85.89385	AB	other
Dip_idMerWest1_A	Lep_ilParStra1_B	27	15.904999999999998	171.64653528289892	85.96475	AB	Wytham woods
Dip_idMerWest1_A	Lep_ilPhaBuce1_A	41	60.02000000000001	68.66521520683301	97.87	A	Wytham woods
Dip_idMerWest1_A	Lep_ilPheGnom1_A	40	62.234999999999985	64.5786244752987	97.58959999999999	A	Wytham woods
Dip_idMerWest1_A	Lep_ilPheTrem1_B	21	12.954999999999998	165.09433962264154	85.71605	AB	Wytham woods
Dip_idMerWest1_A	Lep_ilPolCalb1_B1	20	12.075000000000001	168.63406408094434	85.45785000000001	AB	other
Dip_idMerWest1_A	Lep_ilPolCalb1_B2	20	12.55	162.46953696181967	85.7885	AB	other
Dip_idMerWest1_A	Lep_ilPyrMalv3_B	21	13.075000000000001	163.04347826086956	85.7325	AB	other
Dip_idMerWest1_A	Lep_ilRhoNaev1_B	24	16.28	148.975791433892	86.3107	AB	Wytham woods
Dip_idMerWest1_A	Lep_ilWatBina1_B	26	17.32	151.69194865810968	85.8894	AB	Wytham woods
Dip_idMerWest1_A	Lep_ilXesCnig1_B	21	13.945000000000002	152.94974508375816	85.90719999999999	AB	other
Dip_idMerWest1_A	Odo_ioIscEleg1_B	24	14.835	163.26530612244895	85.918	AB	other
Dip_idMerWest1_A	Ort_iqChoPara1_B	17	11.844999999999999	145.42343883661252	85.64015	AB	Wytham woods
Dip_idMerWest1_A	R_Col_FolCan_E	7	5.145	140.2805611222445	80.85785000000001	other	other
Dip_idMerWest1_A	R_Dip_AedAeg_A	38	60.984999999999985	62.63392121312018	97.56784999999999	A	other
Dip_idMerWest1_A	R_Dip_AedAlb_B	20	12.259999999999998	165.8374792703151	85.46295	AB	other
Dip_idMerWest1_A	R_Dip_AnoMou_B	21	12.144999999999996	176.76767676767682	85.36564999999999	AB	other
Dip_idMerWest1_A	R_Dip_ChrMeg_B	20	13.045000000000002	155.88464536243177	85.93705	AB	other
Dip_idMerWest1_A	R_Dip_CulQui_B	23	14.3	163.12056737588654	85.47710000000001	AB	other
Dip_idMerWest1_A	R_Dip_DelRad_A	45	50.570000000000014	89.4276629570747	97.09085	A	other
Dip_idMerWest1_A	R_Dip_DroAna_A	45	51.08500000000001	88.68742609381158	97.14089999999999	A	other
Dip_idMerWest1_A	R_Dip_DroInc_A	42	58.56499999999997	72.10300429184554	97.5158	A	other
Dip_idMerWest1_A	R_Dip_DroMau_B	21	13.004999999999999	164.44792482380578	85.65585	AB	other
Dip_idMerWest1_A	R_Dip_DroNik_A	33	21.6	154.7842401500938	93.37155	A	other
Dip_idMerWest1_A	R_Dip_DroSim_A	46	51.90500000000001	89.19914679076982	96.9993	A	other
Dip_idMerWest1_A	R_Dip_DroSim_B	21	12.92	165.48463356973997	85.59015	AB	other
Dip_idMerWest1_A	R_Dip_DroStu_A	34	23.29	147.37754659731254	93.3623	A	other
Dip_idMerWest1_A	R_Dip_HaeIrr_A	41	85.82000000000008	47.92518994739914	99.46414999999999	A	other
Dip_idMerWest1_A	R_Dip_RhaCin_A	40	61.94999999999999	64.84033068568652	97.52615	A	other
Dip_idMerWest1_A	R_Hem_BemTab_B	18	11.469999999999999	160.14234875444842	85.87885	AB	other
Dip_idMerWest1_A	R_Hem_CimLex_F	12	7.0649999999999995	175.6954612005857	83.19220000000001	other	other
Dip_idMerWest1_A	R_Hem_DiaCit_B	20	12.21	166.25103906899415	85.59755	AB	other
Dip_idMerWest1_A	R_Hym_CerSol_A	45	52.55499999999999	86.04206500956023	97.08675	A	other
Dip_idMerWest1_A	R_Hym_TriPre_B	18	11.509999999999998	160.00000000000003	84.5671	AB	other
Dip_idMerWest1_A	R_Hym_WiePum_A	48	53.084999999999994	90.9435392194013	97.46465	A	other
Dip_idMerWest1_A	R_Lep_CarSas_A	45	51.19499999999999	88.23529411764707	97.0347	A	other
Dip_idMerWest1_A	R_Lep_SpoPic_B	24	14.27	170.81850533807827	85.67505	AB	other
Dip_idMerWest1_A	R_Nem_BruMal_D	15	9.535	161.46393972012916	82.684	other	other
Dip_idMerWest1_A	R_Nem_BruPah_D	15	9.540000000000001	161.46393972012916	82.57295	other	other
Dip_idMerWest1_A	R_Nem_CruTub_J	5	3.2699999999999996	168.35016835016836	78.71125	other	other
Dip_idMerWest1_A	R_Nem_DipCau_J	4	3.8099999999999996	130.29315960912052	78.83255	other	other
Dip_idMerWest1_A	R_Nem_DirImm_C	5	4.11	132.6259946949602	79.65995000000001	other	other
Dip_idMerWest1_A	R_Nem_LitSig_D	11	7.245	157.36766809728184	81.28819999999999	other	other
Dip_idMerWest1_A	R_Nem_OncOch_C	8	5.33	158.73015873015873	79.82275	other	other
Dip_idMerWest1_A	R_Sip_CteFel_E	3	2.7800000000000002	129.3103448275862	78.89525	other	other
Dip_idMerWest1_A	R_Sip_CteFel_F	13	7.460000000000001	179.80636237897647	82.54235	other	other
Dip_idProAzur1_A	Dip_idProAzur1_B	23	14.45	161.29032258064515	86.1713	AB	Wytham woods
Dip_idProAzur1_A	Dip_idSicFerr1_A	36	20.855000000000004	174.2497579864472	93.3343	A	Wytham woods
Dip_idProAzur1_A	Dip_idSphTaen1_A	42	26.334999999999994	160.61185468451248	93.85145	A	Wytham woods
Dip_idProAzur1_A	Dip_idVolInfl1_A1	39	27.684999999999995	142.12827988338196	95.47145	A	Wytham woods
Dip_idProAzur1_A	Hem_ihIcePurc2_A	45	33.144999999999996	136.94461351186854	95.58865	A	other
Dip_idProAzur1_A	Hym_iyAncNigr1_A	29	71.88	40.45758928571429	98.54159999999999	A	Wytham woods
Dip_idProAzur1_A	Hym_iyAndDors1_A1	33	66.08500000000001	50.15197568389057	98.2009	A	Wytham woods
Dip_idProAzur1_A	Hym_iyAndDors1_A2	45	26.395	171.55928326343883	93.62205	A	Wytham woods
Dip_idProAzur1_A	Hym_iyAndHaem1_A	28	75.5	37.29355354288759	98.12375	A	Wytham woods
Dip_idProAzur1_A	Hym_iyAnoNige1_A	31	19.935000000000002	157.76081424936388	93.9803	A	Wytham woods
Dip_idProAzur1_A	Hym_iyAthCord1_B	25	13.344999999999999	190.4036557501904	85.9787	AB	Wytham woods
Dip_idProAzur1_A	Hym_iyEctCont1_A	42	49.73500000000001	84.96864252478251	97.28110000000001	A	Wytham woods
Dip_idProAzur1_A	Hym_iyHylComm1_A	56	47.834999999999994	117.59764804703909	96.99265	A	Wytham woods
Dip_idProAzur1_A	Hym_iyLasCalc3_A	23	66.48500000000001	34.8537657220791	98.35210000000001	A	other
Dip_idProAzur1_A	Hym_iyLasMori1_A1	31	57.19999999999999	54.49112322024962	97.5496	A	Wytham woods
Dip_idProAzur1_A	Hym_iyLasMori1_A2	23	66.04500000000002	35.087719298245595	98.34965	A	Wytham woods
Dip_idProAzur1_A	Hym_iyLasMori1_A3	23	68.455	33.828504191792916	98.43459999999999	A	Wytham woods
Dip_idProAzur1_A	Hym_iyMacEuro1_A	42	25.614999999999995	165.09433962264154	93.54865	A	Wytham woods
Dip_idProAzur1_A	Hym_iyNomFabr1_A	31	71.83499999999998	43.34451901565996	98.23615000000001	A	Wytham woods
Dip_idProAzur1_A	Hym_iyScaNigr1_A	37	40.97500000000001	90.9314327844679	97.63194999999999	A	other
Dip_idProAzur1_A	Hym_iySphMoni1_A2	30	57.55	52.631578947368425	98.3034	A	Wytham woods
Dip_idProAzur1_A	Hym_iyTipFemo1_A	35	22.22	159.59872321021433	93.78835000000001	A	Wytham woods
Dip_idProAzur1_A	Hym_iyTryClav1_A	40	28.005000000000003	143.8331535418914	95.9443	A	Wytham woods
Dip_idProAzur1_A	Lep_ilAgrStra1_B	39	26.660000000000004	147.16981132075472	87.1747	AB	Wytham woods
Dip_idProAzur1_A	Lep_ilApoTurb1_B	29	17.355000000000004	168.99766899766897	86.32345000000001	AB	Wytham woods
Dip_idProAzur1_A	Lep_ilArcPodn1_B	42	26.115000000000002	161.84971098265896	86.9345	AB	Wytham woods
Dip_idProAzur1_A	Lep_ilCalPalu1_A1	43	66.36500000000001	65.64885496183206	97.013	A	Wytham woods
Dip_idProAzur1_A	Lep_ilCalPalu1_A2	42	56.41499999999999	74.82629609834315	97.3355	A	Wytham woods
Dip_idProAzur1_A	Lep_ilCamBiln1_B	30	17.615000000000002	172.0183486238532	86.4204	AB	Wytham woods
Dip_idProAzur1_A	Lep_ilCamMarg1_B	32	20.245	159.6009975062344	86.6917	AB	Wytham woods
Dip_idProAzur1_A	Lep_ilCatPine1_B	27	19.939999999999998	136.63967611336034	87.07085000000001	AB	Wytham woods
Dip_idProAzur1_A	Lep_ilCelArgi3_B	28	18.185000000000002	155.90200445434297	86.62765	AB	other
Dip_idProAzur1_A	Lep_ilColCroc2_B	22	12.514999999999999	178.8617886178862	85.87765	AB	other
Dip_idProAzur1_A	Lep_ilEmmMono1_B	25	13.704999999999997	185.3224610822832	85.9282	AB	Wytham woods
Dip_idProAzur1_A	Lep_ilEndFlam1_A	49	65.035	76.28833878250038	96.9956	A	Wytham woods
Dip_idProAzur1_A	Lep_ilEndFlam1_B	30	17.330000000000005	174.8251748251748	86.28265	AB	Wytham woods
Dip_idProAzur1_A	Lep_ilEpaGrot1_A1	46	63.80499999999999	72.40673697465765	97.40244999999999	A	Wytham woods
Dip_idProAzur1_A	Lep_ilEpaGrot1_A2	64	62.43999999999997	102.86081645773068	96.908	A	Wytham woods
Dip_idProAzur1_A	Lep_ilEpiAlte1_A	38	55.82500000000002	69.39371804236669	97.36875	A	Wytham woods
Dip_idProAzur1_A	Lep_ilEucCana1_B	20	10.465000000000002	194.7419668938656	85.42335	AB	Wytham woods
Dip_idProAzur1_A	Lep_ilEupAuri1_B	42	28.485000000000003	148.30508474576268	87.00815	AB	other
Dip_idProAzur1_A	Lep_ilEupTrip1_A	42	69.175	60.949063996517204	97.25229999999999	A	Wytham woods
Dip_idProAzur1_A	Lep_ilHylFasc1_B	23	12.899999999999999	181.53117600631415	86.10165	AB	Wytham woods
Dip_idProAzur1_A	Lep_ilLycPhla1_B	24	13.304999999999998	183.48623853211012	86.07155	AB	other
Dip_idProAzur1_A	Lep_ilMelGala1_B	31	18.18	172.3179544191217	86.49725000000001	AB	other
Dip_idProAzur1_A	Lep_ilPamFasc1_B	19	10.625	184.64528668610302	85.64605	AB	Wytham woods
Dip_idProAzur1_A	Lep_ilPanCory1_B	28	15.795	179.48717948717947	86.21855	AB	Wytham woods
Dip_idProAzur1_A	Lep_ilParAegt1_B	29	18.564999999999998	158.12431842966194	86.53899999999999	AB	other
Dip_idProAzur1_A	Lep_ilParStra1_B	29	18.879999999999995	155.16318887105405	86.43	AB	Wytham woods
Dip_idProAzur1_A	Lep_ilPhaBuce1_A	44	56.01999999999998	78.98043439238918	97.53745	A	Wytham woods
Dip_idProAzur1_A	Lep_ilPheGnom1_A	12	96.91500000000002	12.59842519685039	99.87525	A	Wytham woods
Dip_idProAzur1_A	Lep_ilPheTrem1_B	24	13.265	184.1903300076746	85.74755	AB	Wytham woods
Dip_idProAzur1_A	Lep_ilPolCalb1_B1	25	13.714999999999996	185.18518518518525	85.93039999999999	AB	other
Dip_idProAzur1_A	Lep_ilPolCalb1_B2	22	12.62	177.7059773828756	85.87764999999999	AB	other
Dip_idProAzur1_A	Lep_ilPyrMalv3_B	23	13.555	172.1556886227545	85.99485	AB	other
Dip_idProAzur1_A	Lep_ilRhoNaev1_B	36	23.080000000000005	157.13662156263638	86.93285	AB	Wytham woods
Dip_idProAzur1_A	Lep_ilWatBina1_B	38	26.41	144.8722836446817	86.65289999999999	AB	Wytham woods
Dip_idProAzur1_A	Lep_ilXesCnig1_B	28	18.424999999999997	153.76166941241078	86.7226	AB	other
Dip_idProAzur1_A	Odo_ioIscEleg1_B	34	22.115000000000002	154.68607825295723	86.60665	AB	other
Dip_idProAzur1_A	Ort_iqChoPara1_B	25	16.504999999999995	152.90519877675843	86.29095000000001	AB	Wytham woods
Dip_idProAzur1_A	R_Col_FolCan_E	7	4.494999999999999	161.29032258064515	80.71285	other	other
Dip_idProAzur1_A	R_Dip_AedAeg_A	14	86.70500000000001	16.48416342870599	99.536	A	other
Dip_idProAzur1_A	R_Dip_AedAlb_B	24	13.64	178.57142857142858	85.65225000000001	AB	other
Dip_idProAzur1_A	R_Dip_AnoMou_B	22	11.905000000000001	189.00343642611682	85.42765	AB	other
Dip_idProAzur1_A	R_Dip_ChrMeg_B	25	14.124999999999998	179.72681524083396	85.90875	AB	other
Dip_idProAzur1_A	R_Dip_CulQui_B	30	15.849999999999998	191.6932907348243	85.87495	AB	other
Dip_idProAzur1_A	R_Dip_DelRad_A	52	61.91000000000001	84.33344145313005	97.30135	A	other
Dip_idProAzur1_A	R_Dip_DroAna_A	42	59.745000000000005	70.63572149344097	97.55404999999999	A	other
Dip_idProAzur1_A	R_Dip_DroInc_A	16	81.62000000000003	20.015011258443828	99.38655	A	other
Dip_idProAzur1_A	R_Dip_DroMau_B	22	13.565000000000001	165.04126031507877	85.99655	AB	other
Dip_idProAzur1_A	R_Dip_DroNik_A	35	21.1	168.1075888568684	93.5113	A	other
Dip_idProAzur1_A	R_Dip_DroSim_A	46	63.97500000000001	72.21350078492934	97.55359999999999	A	other
Dip_idProAzur1_A	R_Dip_DroSim_B	23	14.709999999999999	158.8397790055249	86.20644999999999	AB	other
Dip_idProAzur1_A	R_Dip_DroStu_A	39	25.28	156.5008025682183	93.4915	A	other
Dip_idProAzur1_A	R_Dip_HaeIrr_A	51	57.329999999999984	89.33263268523386	97.14269999999999	A	other
Dip_idProAzur1_A	R_Dip_RhaCin_A	24	93.67499999999998	25.965595585848753	99.1816	A	other
Dip_idProAzur1_A	R_Hem_BemTab_B	21	12.120000000000001	176.61900756938604	85.83600000000001	AB	other
Dip_idProAzur1_A	R_Hem_CimLex_F	14	7.305	197.7401129943503	83.15785	other	other
Dip_idProAzur1_A	R_Hem_DiaCit_B	33	17.18	194.1176470588235	86.01065	AB	other
Dip_idProAzur1_A	R_Hym_CerSol_A	42	54.125	79.14075749010742	97.2636	A	other
Dip_idProAzur1_A	R_Hym_TriPre_B	19	10.91	178.4037558685446	84.6481	AB	other
Dip_idProAzur1_A	R_Hym_WiePum_A	33	61.989999999999995	53.49327281569136	98.4658	A	other
Dip_idProAzur1_A	R_Lep_CarSas_A	52	56.955	92.74121633672196	96.89905	A	other
Dip_idProAzur1_A	R_Lep_SpoPic_B	29	16.54	177.69607843137254	86.0212	AB	other
Dip_idProAzur1_A	R_Nem_BruMal_D	18	9.86	187.5	82.70295	other	other
Dip_idProAzur1_A	R_Nem_BruPah_D	17	9.38	186.4035087719298	82.48400000000001	other	other
Dip_idProAzur1_A	R_Nem_CruTub_J	4	2.63	173.16017316017317	78.67515	other	other
Dip_idProAzur1_A	R_Nem_DipCau_J	4	3.52	143.88489208633092	78.6959	other	other
Dip_idProAzur1_A	R_Nem_DirImm_C	6	4.095000000000001	158.31134564643799	79.79429999999999	other	other
Dip_idProAzur1_A	R_Nem_LitSig_D	11	6.590000000000001	173.50157728706623	81.38255	other	other
Dip_idProAzur1_A	R_Nem_OncOch_C	8	4.8500000000000005	175.43859649122805	79.9981	other	other
Dip_idProAzur1_A	R_Sip_CteFel_E	4	2.6599999999999993	161.29032258064518	78.8397	other	other
Dip_idProAzur1_A	R_Sip_CteFel_F	15	7.650000000000002	202.1563342318059	82.48665	other	other
Dip_idProAzur1_B	Dip_idSicFerr1_A	16	8.715000000000002	189.7983392645314	85.40815	AB	Wytham woods
Dip_idProAzur1_B	Dip_idSphTaen1_A	18	10.190000000000001	180.54162487462386	86.1884	AB	Wytham woods
Dip_idProAzur1_B	Dip_idVolInfl1_A1	15	8.485	182.9268292682927	85.2406	AB	Wytham woods
Dip_idProAzur1_B	Hem_ihIcePurc2_A	19	10.2	192.11324570273004	85.59899999999999	AB	other
Dip_idProAzur1_B	Hym_iyAncNigr1_A	22	11.105	204.27112349117922	85.43405	AB	Wytham woods
Dip_idProAzur1_B	Hym_iyAndDors1_A1	22	11.629999999999999	194.34628975265016	85.8794	AB	Wytham woods
Dip_idProAzur1_B	Hym_iyAndDors1_A2	19	10.41	185.9099804305284	86.26650000000001	AB	Wytham woods
Dip_idProAzur1_B	Hym_iyAndHaem1_A	23	14.394999999999998	163.00496102055283	85.92259999999999	AB	Wytham woods
Dip_idProAzur1_B	Hym_iyAnoNige1_A	18	9.370000000000001	196.9365426695842	84.9952	AB	Wytham woods
Dip_idProAzur1_B	Hym_iyAthCord1_B	43	46.19999999999999	93.51892127011747	96.04695	B	Wytham woods
Dip_idProAzur1_B	Hym_iyEctCont1_A	19	10.875	178.4037558685446	85.70905	AB	Wytham woods
Dip_idProAzur1_B	Hym_iyHylComm1_A	22	11.66	193.32161687170472	85.59875	AB	Wytham woods
Dip_idProAzur1_B	Hym_iyLasCalc3_A	19	10.875	180.26565464895637	85.20615000000001	AB	other
Dip_idProAzur1_B	Hym_iyLasMori1_A1	19	10.240000000000004	189.81018981018974	85.30735	AB	Wytham woods
Dip_idProAzur1_B	Hym_iyLasMori1_A2	18	10.325	180.18018018018017	85.30075	AB	Wytham woods
Dip_idProAzur1_B	Hym_iyLasMori1_A3	21	11.989999999999998	180.1029159519726	85.05969999999999	AB	Wytham woods
Dip_idProAzur1_B	Hym_iyMacEuro1_A	17	9.285000000000002	187.22466960352418	85.8105	AB	Wytham woods
Dip_idProAzur1_B	Hym_iyNomFabr1_A	24	13.464999999999996	182.23234624145792	85.8309	AB	Wytham woods
Dip_idProAzur1_B	Hym_iyScaNigr1_A	17	9.075	193.40159271899887	85.457	AB	other
Dip_idProAzur1_B	Hym_iySphMoni1_A1	19	9.625	204.0816326530612	85.04665	AB	Wytham woods
Dip_idProAzur1_B	Hym_iySphMoni1_A2	19	9.990000000000002	197.5051975051975	85.231	AB	Wytham woods
Dip_idProAzur1_B	Hym_iyTipFemo1_A	18	9.365000000000002	197.1522453450164	85.09530000000001	AB	Wytham woods
Dip_idProAzur1_B	Hym_iyTryClav1_A	17	8.57	204.08163265306123	85.04755	AB	Wytham woods
Dip_idProAzur1_B	Lep_ilAgrStra1_B	52	53.719999999999985	97.08737864077672	95.93055000000001	B	Wytham woods
Dip_idProAzur1_B	Lep_ilApoTurb1_B	42	47.10999999999997	89.51406649616374	96.06909999999999	B	Wytham woods
Dip_idProAzur1_B	Lep_ilArcPodn1_B	50	52.04499999999999	96.35767970707266	95.99705	B	Wytham woods
Dip_idProAzur1_B	Lep_ilCalPalu1_A1	22	16.214999999999996	137.24266999376172	86.5826	AB	Wytham woods
Dip_idProAzur1_B	Lep_ilCalPalu1_A2	18	9.370000000000001	196.50655021834058	85.4008	AB	Wytham woods
Dip_idProAzur1_B	Lep_ilCamBiln1_B	41	48.69500000000001	84.50123660346249	95.84535	B	Wytham woods
Dip_idProAzur1_B	Lep_ilCamMarg1_B	26	74.14999999999995	35.20173300839428	98.34995	B	Wytham woods
Dip_idProAzur1_B	Lep_ilCatPine1_B	36	65.22000000000003	55.48705302096175	97.76865000000001	B	Wytham woods
Dip_idProAzur1_B	Lep_ilCelArgi3_B	35	65.115	54.104189210078836	98.35745	B	other
Dip_idProAzur1_B	Lep_ilColCroc2_B	35	62.335	56.515420636202165	98.18684999999999	B	other
Dip_idProAzur1_B	Lep_ilEmmMono1_B	24	70.55499999999999	34.168564920273354	98.4465	B	Wytham woods
Dip_idProAzur1_B	Lep_ilEndFlam1_A	24	13.594999999999999	178.83755588673623	86.38645	AB	Wytham woods
Dip_idProAzur1_B	Lep_ilEndFlam1_B	51	48.984999999999985	104.46538303973784	96.12945	B	Wytham woods
Dip_idProAzur1_B	Lep_ilEpaGrot1_A1	20	11.205	181.8181818181818	85.63255000000001	AB	Wytham woods
Dip_idProAzur1_B	Lep_ilEpaGrot1_A2	22	11.185000000000002	199.63702359346638	85.92495	AB	Wytham woods
Dip_idProAzur1_B	Lep_ilEpiAlte1_A	19	10.844999999999999	179.24528301886795	85.4039	AB	Wytham woods
Dip_idProAzur1_B	Lep_ilEucCana1_B	47	39.489999999999995	119.71472236372898	95.44095	B	Wytham woods
Dip_idProAzur1_B	Lep_ilEupAuri1_B	52	47.9	108.94615545778338	96.04285	B	other
Dip_idProAzur1_B	Lep_ilEupTrip1_A	21	11.605	184.04907975460122	86.056	AB	Wytham woods
Dip_idProAzur1_B	Lep_ilHylFasc1_B	32	61.41499999999999	52.47622171203673	98.41335	B	Wytham woods
Dip_idProAzur1_B	Lep_ilLycPhla1_B	35	63.74499999999999	55.28352550939821	98.4311	B	other
Dip_idProAzur1_B	Lep_ilMelGala1_B	41	67.89500000000001	60.71375684880794	98.0795	B	other
Dip_idProAzur1_B	Lep_ilPamFasc1_B	32	52.54000000000001	61.314428051350816	97.78604999999999	B	Wytham woods
Dip_idProAzur1_B	Lep_ilPanCory1_B	36	64.83499999999998	55.77936163619463	98.03545	B	Wytham woods
Dip_idProAzur1_B	Lep_ilParAegt1_B	35	63.874999999999986	55.16154452324666	98.23375	B	other
Dip_idProAzur1_B	Lep_ilParStra1_B	47	49.91999999999999	94.5103559219787	96.0584	B	Wytham woods
Dip_idProAzur1_B	Lep_ilPhaBuce1_A	18	9.390000000000002	196.50655021834058	85.3764	AB	Wytham woods
Dip_idProAzur1_B	Lep_ilPheGnom1_A	22	12.415	181.8181818181818	85.79485	AB	Wytham woods
Dip_idProAzur1_B	Lep_ilPheTrem1_B	32	60.614999999999995	53.18264916071133	98.36619999999999	B	Wytham woods
Dip_idProAzur1_B	Lep_ilPolCalb1_B1	24	71.10499999999998	33.90309365729624	98.513	B	other
Dip_idProAzur1_B	Lep_ilPolCalb1_B2	35	63.180000000000014	55.80357142857142	98.53694999999999	B	other
Dip_idProAzur1_B	Lep_ilPyrMalv3_B	40	65.16499999999999	61.65228113440198	98.14	B	other
Dip_idProAzur1_B	Lep_ilRhoNaev1_B	47	49.87499999999999	94.54838060752365	96.11255	B	Wytham woods
Dip_idProAzur1_B	Lep_ilWatBina1_B	41	68.11499999999998	60.49874575770991	98.00985	B	Wytham woods
Dip_idProAzur1_B	Lep_ilXesCnig1_B	24	73.12999999999997	32.96250515039144	98.59935	B	other
Dip_idProAzur1_B	Odo_ioIscEleg1_B	49	39.11	125.93163711128243	95.2758	B	other
Dip_idProAzur1_B	Ort_iqChoPara1_B	48	48.100000000000016	100.104275286757	94.9404	B	Wytham woods
Dip_idProAzur1_B	R_Col_FolCan_E	5	3.705	140.84507042253523	79.18039999999999	other	other
Dip_idProAzur1_B	R_Dip_AedAeg_A	21	12.015	179.7945205479452	85.7213	AB	other
Dip_idProAzur1_B	R_Dip_AedAlb_B	52	43.61500000000001	119.76047904191614	95.4248	B	other
Dip_idProAzur1_B	R_Dip_AnoMou_B	47	32.565	145.3758119393752	95.0804	B	other
Dip_idProAzur1_B	R_Dip_ChrMeg_B	39	61.09000000000002	64.27158866183255	98.09105	B	other
Dip_idProAzur1_B	R_Dip_CulQui_B	40	55.88500000000002	71.99424046076311	97.87355	B	other
Dip_idProAzur1_B	R_Dip_DelRad_A	24	15.454999999999998	157.17092337917484	86.10665	AB	other
Dip_idProAzur1_B	R_Dip_DroAna_A	19	11.775	165.64952048823014	85.68005	AB	other
Dip_idProAzur1_B	R_Dip_DroInc_A	20	11.015	187.26591760299627	85.57375	AB	other
Dip_idProAzur1_B	R_Dip_DroMau_B	45	45.78999999999999	98.7058565474885	95.16105	B	other
Dip_idProAzur1_B	R_Dip_DroMel_A	21	12.0	179.7945205479452	85.69475	AB	other
Dip_idProAzur1_B	R_Dip_DroNik_A	20	11.350000000000001	180.18018018018014	85.68969999999999	AB	other
Dip_idProAzur1_B	R_Dip_DroSim_A	20	12.545	163.26530612244898	85.75245000000001	AB	other
Dip_idProAzur1_B	R_Dip_DroStu_A	19	11.385000000000002	171.63504968383015	86.25235	AB	other
Dip_idProAzur1_B	R_Dip_HaeIrr_A	19	10.225	189.81018981018983	85.50435	AB	other
Dip_idProAzur1_B	R_Dip_RhaCin_A	27	14.955	183.92370572207085	86.20394999999999	AB	other
Dip_idProAzur1_B	R_Hem_BemTab_B	38	38.64499999999999	98.93256964332208	95.83250000000001	B	other
Dip_idProAzur1_B	R_Hem_CimLex_F	9	4.535	208.81670533642688	81.8493	other	other
Dip_idProAzur1_B	R_Hem_DiaCit_B	43	41.425000000000004	104.19190695420401	94.6789	B	other
Dip_idProAzur1_B	R_Hym_CerSol_A	19	10.305	188.8667992047714	85.24265	AB	other
Dip_idProAzur1_B	R_Hym_TriPre_B	44	44.42999999999999	99.6376811594203	94.56479999999999	B	other
Dip_idProAzur1_B	R_Hym_WiePum_A	20	9.920000000000002	206.39834881320945	85.12010000000001	AB	other
Dip_idProAzur1_B	R_Lep_CarSas_A	21	11.919999999999998	179.18088737201367	85.94585000000001	AB	other
Dip_idProAzur1_B	R_Lep_SpoPic_B	38	53.14500000000001	71.79293406385791	96.09165	B	other
Dip_idProAzur1_B	R_Nem_BruMal_D	8	4.709999999999999	179.77528089887645	80.95760000000001	other	other
Dip_idProAzur1_B	R_Nem_BruPah_D	8	4.73	178.97091722595079	81.06774999999999	other	other
Dip_idProAzur1_B	R_Nem_CruTub_J	1	0.685	277.77777777777777	78.20065	other	other
Dip_idProAzur1_B	R_Nem_DipCau_J	1	1.955	97.08737864077669	78.5885	other	other
Dip_idProAzur1_B	R_Nem_DirImm_C	4	1.9949999999999999	236.6863905325444	79.31	other	other
Dip_idProAzur1_B	R_Nem_LitSig_D	7	3.9499999999999993	189.1891891891892	80.2337	other	other
Dip_idProAzur1_B	R_Nem_OncOch_C	5	3.2600000000000002	168.35016835016836	79.4925	other	other
Dip_idProAzur1_B	R_Sip_CteFel_E	4	2.805	152.67175572519082	78.19755	other	other
Dip_idProAzur1_B	R_Sip_CteFel_F	7	3.9549999999999996	188.1720430107527	81.1802	other	other
Dip_idSicFerr1_A	Dip_idSphTaen1_A	40	35.17	114.61318051575932	96.23095	A	Wytham woods
Dip_idSicFerr1_A	Dip_idVolInfl1_A1	34	20.424999999999997	167.81836130306024	92.92385	A	Wytham woods
Dip_idSicFerr1_A	Hem_ihIcePurc2_A	34	20.765000000000008	165.20894071914475	93.67815	A	other
Dip_idSicFerr1_A	Hym_iyAncNigr1_A	35	22.029999999999998	160.3298213467705	93.43424999999999	A	Wytham woods
Dip_idSicFerr1_A	Hym_iyAndDors1_A1	35	22.665	155.69395017793596	93.47135	A	Wytham woods
Dip_idSicFerr1_A	Hym_iyAndDors1_A2	47	36.56	129.40528634361232	96.12805	A	Wytham woods
Dip_idSicFerr1_A	Hym_iyAndHaem1_A	36	22.915	158.3809942806863	93.35695	A	Wytham woods
Dip_idSicFerr1_A	Hym_iyAnoNige1_A	30	22.884999999999998	132.15859030837007	94.1283	A	Wytham woods
Dip_idSicFerr1_A	Hym_iyAthCord1_B	18	11.340000000000003	161.57989228007176	85.69295	AB	Wytham woods
Dip_idSicFerr1_A	Hym_iyEctCont1_A	32	22.834999999999997	141.3427561837456	93.5789	A	Wytham woods
Dip_idSicFerr1_A	Hym_iyHylComm1_A	35	23.364999999999995	151.44958892254442	93.14615	A	Wytham woods
Dip_idSicFerr1_A	Hym_iyLasCalc3_A	33	22.11	150.61615700593336	93.27645	A	other
Dip_idSicFerr1_A	Hym_iyLasMori1_A1	34	22.445	152.80898876404495	93.46585	A	Wytham woods
Dip_idSicFerr1_A	Hym_iyLasMori1_A2	36	22.96	158.17223198594021	93.48775	A	Wytham woods
Dip_idSicFerr1_A	Hym_iyLasMori1_A3	34	22.119999999999997	155.1094890510949	93.4074	A	Wytham woods
Dip_idSicFerr1_A	Hym_iyMacEuro1_A	52	39.31500000000001	133.12852022529438	96.3559	A	Wytham woods
Dip_idSicFerr1_A	Hym_iyNomFabr1_A	38	23.525000000000002	162.88041148735533	93.4307	A	Wytham woods
Dip_idSicFerr1_A	Hym_iyScaNigr1_A	32	20.455000000000005	158.18091942659413	93.3715	A	other
Dip_idSicFerr1_A	Hym_iySphMoni1_A2	35	21.975	160.91954022988506	93.5326	A	Wytham woods
Dip_idSicFerr1_A	Hym_iyTipFemo1_A	35	25.54	138.06706114398423	94.15135	A	Wytham woods
Dip_idSicFerr1_A	Hym_iyTryClav1_A	24	16.105	150.84852294154618	93.28515	A	Wytham woods
Dip_idSicFerr1_A	Lep_ilAgrStra1_B	21	13.400000000000002	158.37104072398188	85.9427	AB	Wytham woods
Dip_idSicFerr1_A	Lep_ilApoTurb1_B	17	11.585	148.9921121822962	85.87295	AB	Wytham woods
Dip_idSicFerr1_A	Lep_ilArcPodn1_B	22	13.935000000000002	159.53589557650469	85.97775	AB	Wytham woods
Dip_idSicFerr1_A	Lep_ilCalPalu1_A1	36	24.514999999999997	147.90468364831557	93.31285	A	Wytham woods
Dip_idSicFerr1_A	Lep_ilCalPalu1_A2	35	22.889999999999997	154.11712901805373	93.08924999999999	A	Wytham woods
Dip_idSicFerr1_A	Lep_ilCamBiln1_B	20	12.910000000000002	157.85319652722967	86.1146	AB	Wytham woods
Dip_idSicFerr1_A	Lep_ilCamMarg1_B	16	10.535	154.44015444015443	86.11484999999999	AB	Wytham woods
Dip_idSicFerr1_A	Lep_ilCatPine1_B	17	10.960000000000003	157.40740740740736	85.55195	AB	Wytham woods
Dip_idSicFerr1_A	Lep_ilCelArgi3_B	17	10.865000000000002	159.3252108716026	85.8177	AB	other
Dip_idSicFerr1_A	Lep_ilColCroc2_B	17	10.990000000000002	157.40740740740736	85.4516	AB	other
Dip_idSicFerr1_A	Lep_ilEmmMono1_B	17	11.095	155.96330275229357	86.11930000000001	AB	Wytham woods
Dip_idSicFerr1_A	Lep_ilEndFlam1_A	36	25.649999999999995	141.62077104642017	93.225	A	Wytham woods
Dip_idSicFerr1_A	Lep_ilEndFlam1_B	19	12.59	153.59741309620048	86.05369999999999	AB	Wytham woods
Dip_idSicFerr1_A	Lep_ilEpaGrot1_A1	38	25.285	151.3341298287535	93.36305	A	Wytham woods
Dip_idSicFerr1_A	Lep_ilEpaGrot1_A2	37	23.58	157.84982935153585	92.97355	A	Wytham woods
Dip_idSicFerr1_A	Lep_ilEpiAlte1_A	36	24.574999999999996	147.90468364831557	93.45695	A	Wytham woods
Dip_idSicFerr1_A	Lep_ilEucCana1_B	18	10.510000000000005	174.41860465116272	85.98859999999999	AB	Wytham woods
Dip_idSicFerr1_A	Lep_ilEupAuri1_B	23	14.21	164.40314510364544	85.9761	AB	other
Dip_idSicFerr1_A	Lep_ilEupTrip1_A	34	22.64	151.31286159323543	93.27825	A	Wytham woods
Dip_idSicFerr1_A	Lep_ilHylFasc1_B	18	11.41	160.5709188224799	85.71430000000001	AB	Wytham woods
Dip_idSicFerr1_A	Lep_ilLycPhla1_B	18	10.835000000000003	169.33207902163684	85.82755	AB	other
Dip_idSicFerr1_A	Lep_ilMelGala1_B	22	13.57	164.30171769977593	85.64365000000001	AB	other
Dip_idSicFerr1_A	Lep_ilPamFasc1_B	17	10.290000000000003	168.65079365079362	85.60225	AB	Wytham woods
Dip_idSicFerr1_A	Lep_ilPanCory1_B	16	10.065000000000001	161.77957532861473	85.8031	AB	Wytham woods
Dip_idSicFerr1_A	Lep_ilParAegt1_B	17	10.865000000000002	159.3252108716026	85.86255	AB	other
Dip_idSicFerr1_A	Lep_ilParStra1_B	20	13.420000000000002	151.97568389057747	85.76965000000001	AB	Wytham woods
Dip_idSicFerr1_A	Lep_ilPhaBuce1_A	35	22.884999999999998	154.25297487880124	93.2255	A	Wytham woods
Dip_idSicFerr1_A	Lep_ilPheGnom1_A	36	23.464999999999996	154.63917525773198	93.37004999999999	A	Wytham woods
Dip_idSicFerr1_A	Lep_ilPheTrem1_B	17	10.875000000000002	159.3252108716026	85.68	AB	Wytham woods
Dip_idSicFerr1_A	Lep_ilPolCalb1_B1	17	11.095	155.96330275229357	86.1192	AB	other
Dip_idSicFerr1_A	Lep_ilPolCalb1_B2	18	10.845000000000002	169.33207902163684	85.64025000000001	AB	other
Dip_idSicFerr1_A	Lep_ilPyrMalv3_B	17	10.565000000000001	163.618864292589	85.7849	AB	other
Dip_idSicFerr1_A	Lep_ilRhoNaev1_B	20	11.660000000000002	173.76194613379667	86.0119	AB	Wytham woods
Dip_idSicFerr1_A	Lep_ilWatBina1_B	19	11.905000000000001	161.70212765957444	85.9365	AB	Wytham woods
Dip_idSicFerr1_A	Lep_ilXesCnig1_B	16	10.555000000000001	154.44015444015443	86.08615	AB	other
Dip_idSicFerr1_A	Odo_ioIscEleg1_B	23	13.535	172.15568862275447	85.76905	AB	other
Dip_idSicFerr1_A	Ort_iqChoPara1_B	20	11.550000000000002	175.43859649122805	85.7153	AB	Wytham woods
Dip_idSicFerr1_A	R_Col_FolCan_E	7	5.664999999999999	134.09961685823757	80.6666	other	other
Dip_idSicFerr1_A	R_Dip_AedAeg_A	38	23.459999999999997	163.37059329320724	93.3408	A	other
Dip_idSicFerr1_A	R_Dip_AedAlb_B	16	11.315000000000001	143.6265709156194	85.70845	AB	other
Dip_idSicFerr1_A	R_Dip_AnoMou_B	16	9.469999999999999	173.34777898158183	85.1399	AB	other
Dip_idSicFerr1_A	R_Dip_ChrMeg_B	17	10.625000000000002	162.9913710450623	86.1807	AB	other
Dip_idSicFerr1_A	R_Dip_CulQui_B	18	10.950000000000001	167.1309192200557	85.6591	AB	other
Dip_idSicFerr1_A	R_Dip_DelRad_A	33	22.799999999999997	145.75971731448766	93.58085	A	other
Dip_idSicFerr1_A	R_Dip_DroAna_A	33	22.49	147.91573285522188	93.4222	A	other
Dip_idSicFerr1_A	R_Dip_DroInc_A	38	23.299999999999997	164.5021645021645	93.2698	A	other
Dip_idSicFerr1_A	R_Dip_DroMau_B	16	9.810000000000002	166.66666666666663	85.46635	AB	other
Dip_idSicFerr1_A	R_Dip_DroNik_A	40	28.080000000000002	144.0922190201729	94.97755000000001	A	other
Dip_idSicFerr1_A	R_Dip_DroSim_A	33	22.485	147.91573285522188	93.4865	A	other
Dip_idSicFerr1_A	R_Dip_DroSim_B	16	9.805000000000001	166.66666666666663	85.44014999999999	AB	other
Dip_idSicFerr1_A	R_Dip_DroStu_A	37	28.349999999999994	131.9543509272468	94.8434	A	other
Dip_idSicFerr1_A	R_Dip_HaeIrr_A	34	23.78	144.80408858603067	93.2501	A	other
Dip_idSicFerr1_A	R_Dip_RhaCin_A	34	22.384999999999998	153.01530153015304	93.32499999999999	A	other
Dip_idSicFerr1_A	R_Hem_BemTab_B	17	10.120000000000001	171.37096774193546	85.6017	AB	other
Dip_idSicFerr1_A	R_Hem_CimLex_F	11	7.045	161.29032258064518	83.19749999999999	other	other
Dip_idSicFerr1_A	R_Hem_DiaCit_B	16	10.950000000000003	148.28544949026875	85.6756	AB	other
Dip_idSicFerr1_A	R_Hym_CerSol_A	35	24.06499999999999	146.87368862778018	93.39670000000001	A	other
Dip_idSicFerr1_A	R_Hym_TriPre_B	20	11.72	174.06440382941688	84.73655	AB	other
Dip_idSicFerr1_A	R_Hym_WiePum_A	35	21.634999999999998	163.24626865671644	93.35855000000001	A	other
Dip_idSicFerr1_A	R_Lep_CarSas_A	37	24.919999999999995	150.10141987829618	93.19800000000001	A	other
Dip_idSicFerr1_A	R_Lep_SpoPic_B	20	11.955000000000002	170.06802721088434	85.66145	AB	other
Dip_idSicFerr1_A	R_Nem_BruMal_D	16	10.46	159.52143569292122	82.7765	other	other
Dip_idSicFerr1_A	R_Nem_BruPah_D	16	10.385000000000002	160.8040201005025	82.75200000000001	other	other
Dip_idSicFerr1_A	R_Nem_CruTub_J	3	2.8150000000000004	137.61467889908258	78.78395	other	other
Dip_idSicFerr1_A	R_Nem_DipCau_J	4	3.9349999999999996	132.89036544850498	78.88305	other	other
Dip_idSicFerr1_A	R_Nem_DirImm_C	4	4.205	119.76047904191617	79.82925	other	other
Dip_idSicFerr1_A	R_Nem_LitSig_D	9	7.005000000000001	140.84507042253517	81.50229999999999	other	other
Dip_idSicFerr1_A	R_Nem_OncOch_C	5	4.63	131.57894736842107	80.24465000000001	other	other
Dip_idSicFerr1_A	R_Sip_CteFel_E	4	3.13	143.88489208633095	78.8611	other	other
Dip_idSicFerr1_A	R_Sip_CteFel_F	10	6.575	157.2327044025157	82.36845	other	other
Dip_idSphTaen1_A	Dip_idVolInfl1_A1	30	19.214999999999993	157.48031496062995	93.39445	A	Wytham woods
Dip_idSphTaen1_A	Hem_ihIcePurc2_A	30	19.475	155.52099533437013	93.4025	A	other
Dip_idSphTaen1_A	Hym_iyAncNigr1_A	38	24.590000000000003	155.80155801558013	93.81045	A	Wytham woods
Dip_idSphTaen1_A	Hym_iyAndDors1_A1	37	23.955000000000005	155.65839293226756	93.81055	A	Wytham woods
Dip_idSphTaen1_A	Hym_iyAndDors1_A2	39	60.72000000000001	64.5268034414295	97.73345	A	Wytham woods
Dip_idSphTaen1_A	Hym_iyAndHaem1_A	38	23.405000000000005	163.5815755488592	93.55985000000001	A	Wytham woods
Dip_idSphTaen1_A	Hym_iyAnoNige1_A	29	23.085	126.63755458515283	94.7567	A	Wytham woods
Dip_idSphTaen1_A	Hym_iyAthCord1_B	24	13.965	174.54545454545453	86.25890000000001	AB	Wytham woods
Dip_idSphTaen1_A	Hym_iyEctCont1_A	38	24.195	158.33333333333334	93.64025000000001	A	Wytham woods
Dip_idSphTaen1_A	Hym_iyHylComm1_A	34	22.429999999999993	152.94646873594246	93.37729999999999	A	Wytham woods
Dip_idSphTaen1_A	Hym_iyLasCalc3_A	35	22.955	153.84615384615384	93.4924	A	other
Dip_idSphTaen1_A	Hym_iyLasMori1_A1	35	24.005000000000003	146.9970600587988	93.5316	A	Wytham woods
Dip_idSphTaen1_A	Hym_iyLasMori1_A2	39	24.475	160.6922126081582	93.7779	A	Wytham woods
Dip_idSphTaen1_A	Hym_iyLasMori1_A3	34	21.955	156.3218390804598	93.79435000000001	A	Wytham woods
Dip_idSphTaen1_A	Hym_iyMacEuro1_A	42	61.735000000000014	68.35937499999999	97.74085	A	Wytham woods
Dip_idSphTaen1_A	Hym_iyNomFabr1_A	36	21.604999999999997	168.06722689075633	93.5042	A	Wytham woods
Dip_idSphTaen1_A	Hym_iyScaNigr1_A	33	20.569999999999997	162.56157635467983	94.01245	A	other
Dip_idSphTaen1_A	Hym_iySphMoni1_A2	35	21.549999999999997	164.16510318949346	94.01565	A	Wytham woods
Dip_idSphTaen1_A	Hym_iyTipFemo1_A	33	25.17	132.1056845476381	94.3357	A	Wytham woods
Dip_idSphTaen1_A	Hym_iyTryClav1_A	25	15.595	162.33766233766235	93.60085000000001	A	Wytham woods
Dip_idSphTaen1_A	Lep_ilAgrStra1_B	40	23.255000000000003	173.16017316017314	86.95635	AB	Wytham woods
Dip_idSphTaen1_A	Lep_ilApoTurb1_B	30	17.309999999999995	175.23364485981313	86.71039999999999	AB	Wytham woods
Dip_idSphTaen1_A	Lep_ilArcPodn1_B	32	20.660000000000004	156.09756097560972	86.8551	AB	Wytham woods
Dip_idSphTaen1_A	Lep_ilCalPalu1_A1	47	31.35	150.8828250401284	93.91065	A	Wytham woods
Dip_idSphTaen1_A	Lep_ilCalPalu1_A2	42	25.690000000000005	164.641317130537	93.74665	A	Wytham woods
Dip_idSphTaen1_A	Lep_ilCamBiln1_B	30	16.845	179.9640071985603	86.48525000000001	AB	Wytham woods
Dip_idSphTaen1_A	Lep_ilCamMarg1_B	20	12.970000000000002	156.7398119122257	86.25975	AB	Wytham woods
Dip_idSphTaen1_A	Lep_ilCatPine1_B	26	15.450000000000003	170.38007863695935	86.49005	AB	Wytham woods
Dip_idSphTaen1_A	Lep_ilCelArgi3_B	19	11.920000000000002	162.39316239316236	86.06275	AB	other
Dip_idSphTaen1_A	Lep_ilColCroc2_B	19	11.595000000000002	167.1064204045734	86.15875	AB	other
Dip_idSphTaen1_A	Lep_ilEmmMono1_B	17	11.365000000000002	152.60323159784556	85.9359	AB	Wytham woods
Dip_idSphTaen1_A	Lep_ilEndFlam1_A	51	33.405000000000015	153.52197471402764	93.7541	A	Wytham woods
Dip_idSphTaen1_A	Lep_ilEndFlam1_B	33	20.095	165.57952834922227	86.8185	AB	Wytham woods
Dip_idSphTaen1_A	Lep_ilEpaGrot1_A1	40	25.405000000000005	158.54141894569955	93.6314	A	Wytham woods
Dip_idSphTaen1_A	Lep_ilEpaGrot1_A2	52	33.769999999999996	154.62384775498072	93.67779999999999	A	Wytham woods
Dip_idSphTaen1_A	Lep_ilEpiAlte1_A	41	27.42	150.95729013254785	93.93860000000001	A	Wytham woods
Dip_idSphTaen1_A	Lep_ilEucCana1_B	21	11.885000000000002	180.10291595197253	85.9529	AB	Wytham woods
Dip_idSphTaen1_A	Lep_ilEupAuri1_B	37	22.54	165.32618409294014	86.8937	AB	other
Dip_idSphTaen1_A	Lep_ilEupTrip1_A	44	29.230000000000004	151.410874053682	93.86445	A	Wytham woods
Dip_idSphTaen1_A	Lep_ilHylFasc1_B	20	13.135000000000002	154.91866769945776	86.3329	AB	Wytham woods
Dip_idSphTaen1_A	Lep_ilLycPhla1_B	21	12.670000000000002	168.67469879518072	86.14994999999999	AB	other
Dip_idSphTaen1_A	Lep_ilMelGala1_B	22	15.235000000000001	146.37391882900863	86.4413	AB	other
Dip_idSphTaen1_A	Lep_ilPamFasc1_B	17	10.460000000000003	166.50342801175316	86.08805000000001	AB	Wytham woods
Dip_idSphTaen1_A	Lep_ilPanCory1_B	24	14.690000000000001	165.74585635359114	86.23945	AB	Wytham woods
Dip_idSphTaen1_A	Lep_ilParAegt1_B	22	13.650000000000002	163.81236038719285	85.95525	AB	other
Dip_idSphTaen1_A	Lep_ilParStra1_B	27	16.839999999999996	162.1621621621622	86.30525	AB	Wytham woods
Dip_idSphTaen1_A	Lep_ilPhaBuce1_A	40	25.285000000000004	159.42606616181746	93.84809999999999	A	Wytham woods
Dip_idSphTaen1_A	Lep_ilPheGnom1_A	41	27.655	149.2537313432836	94.04695000000001	A	Wytham woods
Dip_idSphTaen1_A	Lep_ilPheTrem1_B	20	12.590000000000003	161.8122977346278	85.94695	AB	Wytham woods
Dip_idSphTaen1_A	Lep_ilPolCalb1_B1	18	11.780000000000003	155.8441558441558	85.93635	AB	other
Dip_idSphTaen1_A	Lep_ilPolCalb1_B2	20	11.985	170.2127659574468	85.95975	AB	other
Dip_idSphTaen1_A	Lep_ilPyrMalv3_B	25	14.455000000000002	175.43859649122805	86.3006	AB	other
Dip_idSphTaen1_A	Lep_ilRhoNaev1_B	32	19.825	162.76703967446593	86.77765	AB	Wytham woods
Dip_idSphTaen1_A	Lep_ilWatBina1_B	28	17.475	161.84971098265893	86.1817	AB	Wytham woods
Dip_idSphTaen1_A	Lep_ilXesCnig1_B	17	11.480000000000002	151.1111111111111	86.12635	AB	other
Dip_idSphTaen1_A	Odo_ioIscEleg1_B	33	19.985	166.24685138539044	86.953	AB	other
Dip_idSphTaen1_A	Ort_iqChoPara1_B	21	12.200000000000001	174.7088186356073	86.20525	AB	Wytham woods
Dip_idSphTaen1_A	R_Col_FolCan_E	6	4.594999999999999	134.83146067415734	80.59795	other	other
Dip_idSphTaen1_A	R_Dip_AedAeg_A	42	26.470000000000002	159.87818804720212	93.9783	A	other
Dip_idSphTaen1_A	R_Dip_AedAlb_B	20	12.740000000000002	159.61691939345567	85.745	AB	other
Dip_idSphTaen1_A	R_Dip_AnoMou_B	16	8.559999999999999	192.7710843373494	85.39425	AB	other
Dip_idSphTaen1_A	R_Dip_ChrMeg_B	21	12.340000000000002	173.41040462427745	86.03059999999999	AB	other
Dip_idSphTaen1_A	R_Dip_CulQui_B	20	12.770000000000003	159.2356687898089	86.08625	AB	other
Dip_idSphTaen1_A	R_Dip_DelRad_A	45	28.850000000000005	156.8490763332171	93.85595	A	other
Dip_idSphTaen1_A	R_Dip_DroAna_A	35	24.490000000000006	143.97367338543805	93.4015	A	other
Dip_idSphTaen1_A	R_Dip_DroInc_A	39	24.230000000000004	162.2971285892634	93.7873	A	other
Dip_idSphTaen1_A	R_Dip_DroMau_B	17	10.170000000000002	171.02615694164987	85.92705	AB	other
Dip_idSphTaen1_A	R_Dip_DroNik_A	36	27.935	130.38754074610648	95.42405	A	other
Dip_idSphTaen1_A	R_Dip_DroSim_A	35	24.485000000000007	143.97367338543805	93.3571	A	other
Dip_idSphTaen1_A	R_Dip_DroSim_B	17	10.955	158.43429636533085	86.1327	AB	other
Dip_idSphTaen1_A	R_Dip_DroStu_A	41	32.34000000000001	128.0449718925671	95.23445000000001	A	other
Dip_idSphTaen1_A	R_Dip_HaeIrr_A	36	25.180000000000003	144.2885771543086	93.69495	A	other
Dip_idSphTaen1_A	R_Dip_RhaCin_A	40	25.655	156.9242840329541	93.5326	A	other
Dip_idSphTaen1_A	R_Hem_BemTab_B	19	11.855	163.3705932932072	85.94375	AB	other
Dip_idSphTaen1_A	R_Hem_CimLex_F	14	7.51	191.78082191780823	83.33775	other	other
Dip_idSphTaen1_A	R_Hem_DiaCit_B	25	15.23	166.22340425531914	86.466	AB	other
Dip_idSphTaen1_A	R_Hym_CerSol_A	36	26.119999999999997	139.69732246798603	93.88335000000001	A	other
Dip_idSphTaen1_A	R_Hym_TriPre_B	17	10.745000000000001	162.05910390848425	84.94030000000001	AB	other
Dip_idSphTaen1_A	R_Hym_WiePum_A	36	21.875	166.05166051660518	93.60585	A	other
Dip_idSphTaen1_A	R_Lep_CarSas_A	44	28.395000000000003	156.13910574875797	93.7629	A	other
Dip_idSphTaen1_A	R_Lep_SpoPic_B	19	12.379999999999999	156.25000000000003	86.18355	AB	other
Dip_idSphTaen1_A	R_Nem_BruMal_D	17	9.860000000000003	177.63845350052242	82.8562	other	other
Dip_idSphTaen1_A	R_Nem_BruPah_D	17	9.805000000000003	178.75920084121972	83.06875	other	other
Dip_idSphTaen1_A	R_Nem_CruTub_J	4	3.085	163.26530612244898	78.87514999999999	other	other
Dip_idSphTaen1_A	R_Nem_DipCau_J	4	3.755	141.34275618374556	78.9077	other	other
Dip_idSphTaen1_A	R_Nem_DirImm_C	6	4.359999999999999	149.25373134328362	79.87195	other	other
Dip_idSphTaen1_A	R_Nem_LitSig_D	11	6.9	166.66666666666666	81.48065	other	other
Dip_idSphTaen1_A	R_Nem_OncOch_C	7	4.75	158.3710407239819	80.50120000000001	other	other
Dip_idSphTaen1_A	R_Sip_CteFel_E	6	3.83	172.41379310344828	79.1369	other	other
Dip_idSphTaen1_A	R_Sip_CteFel_F	12	7.875	158.10276679841897	82.7653	other	other
Dip_idVolInfl1_A1	Hem_ihIcePurc2_A	41	24.425000000000004	169.77225672877844	95.17824999999999	A	other
Dip_idVolInfl1_A1	Hym_iyAncNigr1_A	36	25.460000000000004	143.02741358760426	95.6209	A	Wytham woods
Dip_idVolInfl1_A1	Hym_iyAndDors1_A1	39	24.2	162.97534475553698	95.57675	A	Wytham woods
Dip_idVolInfl1_A1	Hym_iyAndDors1_A2	30	16.984999999999996	178.35909631391206	93.41794999999999	A	Wytham woods
Dip_idVolInfl1_A1	Hym_iyAndHaem1_A	37	24.225	156.51438240270727	95.3023	A	Wytham woods
Dip_idVolInfl1_A1	Hym_iyAnoNige1_A	31	17.815000000000005	176.73888255416188	94.37075	A	Wytham woods
Dip_idVolInfl1_A1	Hym_iyAthCord1_B	16	9.91	172.41379310344826	85.36275	AB	Wytham woods
Dip_idVolInfl1_A1	Hym_iyEctCont1_A	37	23.335	160.52060737527114	95.40809999999999	A	Wytham woods
Dip_idVolInfl1_A1	Hym_iyHylComm1_A	37	23.41	159.41404566996985	95.26675	A	Wytham woods
Dip_idVolInfl1_A1	Hym_iyLasCalc3_A	37	25.17	151.14379084967317	95.77385000000001	A	other
Dip_idVolInfl1_A1	Hym_iyLasMori1_A1	37	23.519999999999996	159.2767972449419	95.4371	A	Wytham woods
Dip_idVolInfl1_A1	Hym_iyLasMori1_A2	37	24.71	154.0383014154871	95.6603	A	Wytham woods
Dip_idVolInfl1_A1	Hym_iyLasMori1_A3	38	24.98	156.37860082304528	95.77244999999999	A	Wytham woods
Dip_idVolInfl1_A1	Hym_iyMacEuro1_A	29	17.344999999999995	168.89924286546307	93.3256	A	Wytham woods
Dip_idVolInfl1_A1	Hym_iyNomFabr1_A	38	24.65	158.06988352745424	95.4688	A	Wytham woods
Dip_idVolInfl1_A1	Hym_iyScaNigr1_A	34	21.555	160.075329566855	95.625	A	other
Dip_idVolInfl1_A1	Hym_iySphMoni1_A2	37	24.345	156.91263782866838	95.83785	A	Wytham woods
Dip_idVolInfl1_A1	Hym_iyTipFemo1_A	31	17.57	179.29438982070562	93.72704999999999	A	Wytham woods
Dip_idVolInfl1_A1	Hym_iyTryClav1_A	43	24.640000000000004	176.5913757700205	96.48635	A	Wytham woods
Dip_idVolInfl1_A1	Lep_ilAgrStra1_B	20	10.879999999999999	192.1229586935639	85.46325	AB	Wytham woods
Dip_idVolInfl1_A1	Lep_ilApoTurb1_B	15	9.530000000000001	167.41071428571425	85.443	AB	Wytham woods
Dip_idVolInfl1_A1	Lep_ilArcPodn1_B	18	10.55	178.7487586891758	85.53049999999999	AB	Wytham woods
Dip_idVolInfl1_A1	Lep_ilCalPalu1_A1	34	23.85	146.1736887360275	95.2884	A	Wytham woods
Dip_idVolInfl1_A1	Lep_ilCalPalu1_A2	40	25.400000000000006	159.17230401910064	95.28915	A	Wytham woods
Dip_idVolInfl1_A1	Lep_ilCamBiln1_B	18	10.105	187.49999999999997	85.4305	AB	Wytham woods
Dip_idVolInfl1_A1	Lep_ilCamMarg1_B	17	9.565000000000001	181.4300960512273	85.3456	AB	Wytham woods
Dip_idVolInfl1_A1	Lep_ilCatPine1_B	19	10.230000000000002	189.05472636815918	85.40825000000001	AB	Wytham woods
Dip_idVolInfl1_A1	Lep_ilCelArgi3_B	16	9.145000000000001	179.372197309417	85.27195	AB	other
Dip_idVolInfl1_A1	Lep_ilColCroc2_B	17	9.555000000000001	182.01284796573873	85.2479	AB	other
Dip_idVolInfl1_A1	Lep_ilEmmMono1_B	16	9.225	177.58046614872364	85.3125	AB	Wytham woods
Dip_idVolInfl1_A1	Lep_ilEndFlam1_A	34	24.115000000000002	144.31239388794566	95.18995	A	Wytham woods
Dip_idVolInfl1_A1	Lep_ilEndFlam1_B	16	9.790000000000001	170.57569296375266	85.35425000000001	AB	Wytham woods
Dip_idVolInfl1_A1	Lep_ilEpaGrot1_A1	40	25.610000000000007	157.7909270216962	95.4104	A	Wytham woods
Dip_idVolInfl1_A1	Lep_ilEpaGrot1_A2	40	25.45	158.4786053882726	95.26865000000001	A	Wytham woods
Dip_idVolInfl1_A1	Lep_ilEpiAlte1_A	35	23.990000000000002	150.79707022834984	95.42345	A	Wytham woods
Dip_idVolInfl1_A1	Lep_ilEucCana1_B	18	9.645	190.4761904761905	85.37355	AB	Wytham woods
Dip_idVolInfl1_A1	Lep_ilEupAuri1_B	17	9.215	187.8453038674033	85.4279	AB	other
Dip_idVolInfl1_A1	Lep_ilEupTrip1_A	40	24.930000000000007	162.07455429497563	95.35605000000001	A	Wytham woods
Dip_idVolInfl1_A1	Lep_ilHylFasc1_B	16	9.150000000000002	179.372197309417	85.32480000000001	AB	Wytham woods
Dip_idVolInfl1_A1	Lep_ilLycPhla1_B	17	9.625	180.85106382978722	85.3077	AB	other
Dip_idVolInfl1_A1	Lep_ilMelGala1_B	17	9.34	185.79234972677597	85.4365	AB	other
Dip_idVolInfl1_A1	Lep_ilPamFasc1_B	16	9.4	183.27605956471936	85.36779999999999	AB	Wytham woods
Dip_idVolInfl1_A1	Lep_ilPanCory1_B	16	9.045	180.7909604519774	85.30574999999999	AB	Wytham woods
Dip_idVolInfl1_A1	Lep_ilParAegt1_B	16	9.145000000000001	179.372197309417	85.15495	AB	other
Dip_idVolInfl1_A1	Lep_ilParStra1_B	17	9.885	182.40343347639484	85.5681	AB	Wytham woods
Dip_idVolInfl1_A1	Lep_ilPhaBuce1_A	41	25.720000000000002	161.22689736531655	95.6027	A	Wytham woods
Dip_idVolInfl1_A1	Lep_ilPheGnom1_A	40	26.455000000000005	152.78838808250572	95.6349	A	Wytham woods
Dip_idVolInfl1_A1	Lep_ilPheTrem1_B	16	9.155000000000001	179.372197309417	85.17760000000001	AB	Wytham woods
Dip_idVolInfl1_A1	Lep_ilPolCalb1_B1	16	9.225	177.58046614872364	85.33705	AB	other
Dip_idVolInfl1_A1	Lep_ilPolCalb1_B2	17	9.64	180.85106382978722	85.17165	AB	other
Dip_idVolInfl1_A1	Lep_ilPyrMalv3_B	16	9.045	180.7909604519774	85.36824999999999	AB	other
Dip_idVolInfl1_A1	Lep_ilRhoNaev1_B	18	9.580000000000002	191.2858660998937	85.67734999999999	AB	Wytham woods
Dip_idVolInfl1_A1	Lep_ilWatBina1_B	17	9.46	183.18965517241378	85.29740000000001	AB	Wytham woods
Dip_idVolInfl1_A1	Lep_ilXesCnig1_B	16	9.225	177.58046614872364	85.4026	AB	other
Dip_idVolInfl1_A1	Odo_ioIscEleg1_B	18	10.075000000000001	181.0865191146881	85.4314	AB	other
Dip_idVolInfl1_A1	Ort_iqChoPara1_B	17	9.274999999999999	186.40350877192984	85.3046	AB	Wytham woods
Dip_idVolInfl1_A1	R_Col_FolCan_E	6	4.455	149.62593516209478	80.69825	other	other
Dip_idVolInfl1_A1	R_Dip_AedAeg_A	39	25.95	151.98752922837102	95.4183	A	other
Dip_idVolInfl1_A1	R_Dip_AedAlb_B	17	9.32	186.4035087719298	85.05525	AB	other
Dip_idVolInfl1_A1	R_Dip_AnoMou_B	16	8.145000000000001	203.04568527918775	84.71625	AB	other
Dip_idVolInfl1_A1	R_Dip_ChrMeg_B	17	9.555000000000001	182.01284796573873	85.10615	AB	other
Dip_idVolInfl1_A1	R_Dip_CulQui_B	19	10.620000000000001	182.34165067178503	85.33064999999999	AB	other
Dip_idVolInfl1_A1	R_Dip_DelRad_A	36	24.145	150.56461731493098	95.42775	A	other
Dip_idVolInfl1_A1	R_Dip_DroAna_A	34	23.584999999999997	145.79759862778732	95.13929999999999	A	other
Dip_idVolInfl1_A1	R_Dip_DroInc_A	39	25.54	154.45544554455446	95.3591	A	other
Dip_idVolInfl1_A1	R_Dip_DroMau_B	17	9.595000000000002	181.62393162393158	85.38725	AB	other
Dip_idVolInfl1_A1	R_Dip_DroNik_A	29	16.78	181.1367895065584	92.9887	A	other
Dip_idVolInfl1_A1	R_Dip_DroSim_A	35	23.945	147.74166314900805	95.1173	A	other
Dip_idVolInfl1_A1	R_Dip_DroSim_B	17	9.590000000000002	181.62393162393158	85.37514999999999	AB	other
Dip_idVolInfl1_A1	R_Dip_DroStu_A	27	14.95	189.73998594518622	92.75450000000001	A	other
Dip_idVolInfl1_A1	R_Dip_HaeIrr_A	39	23.640000000000008	166.5243381725021	95.40645	A	other
Dip_idVolInfl1_A1	R_Dip_RhaCin_A	39	25.770000000000003	152.76145710928319	95.5041	A	other
Dip_idVolInfl1_A1	R_Hem_BemTab_B	15	8.350000000000001	184.72906403940885	85.30420000000001	AB	other
Dip_idVolInfl1_A1	R_Hem_CimLex_F	10	5.734999999999999	191.57088122605364	83.0091	other	other
Dip_idVolInfl1_A1	R_Hem_DiaCit_B	16	8.62	189.57345971563984	85.083	AB	other
Dip_idVolInfl1_A1	R_Hym_CerSol_A	34	23.655	148.60139860139859	95.53524999999999	A	other
Dip_idVolInfl1_A1	R_Hym_TriPre_B	15	8.63	179.21146953405017	84.30005	AB	other
Dip_idVolInfl1_A1	R_Hym_WiePum_A	36	22.965000000000003	158.80017644464047	95.6087	A	other
Dip_idVolInfl1_A1	R_Lep_CarSas_A	33	21.835	155.29411764705884	95.19409999999999	A	other
Dip_idVolInfl1_A1	R_Lep_SpoPic_B	18	9.600000000000001	191.89765458422173	85.21725	AB	other
Dip_idVolInfl1_A1	R_Nem_BruMal_D	14	7.77	195.25801952580196	82.61045	other	other
Dip_idVolInfl1_A1	R_Nem_BruPah_D	15	8.184999999999999	197.88918205804748	82.57249999999999	other	other
Dip_idVolInfl1_A1	R_Nem_CruTub_J	5	3.1950000000000003	195.3125	78.60265	other	other
Dip_idVolInfl1_A1	R_Nem_DipCau_J	4	2.975	171.67381974248926	78.9199	other	other
Dip_idVolInfl1_A1	R_Nem_DirImm_C	6	4.465	166.66666666666666	79.80754999999999	other	other
Dip_idVolInfl1_A1	R_Nem_LitSig_D	13	7.175000000000001	198.17073170731706	81.37434999999999	other	other
Dip_idVolInfl1_A1	R_Nem_OncOch_C	7	4.79	176.7676767676768	80.1717	other	other
Dip_idVolInfl1_A1	R_Sip_CteFel_E	5	3.03	186.5671641791045	78.91755	other	other
Dip_idVolInfl1_A1	R_Sip_CteFel_F	12	6.220000000000001	211.26760563380282	82.1256	other	other
Hem_ihIcePurc2_A	Hym_iyAncNigr1_A	46	33.129999999999995	140.11574779165397	95.6478	A	other
Hem_ihIcePurc2_A	Hym_iyAndDors1_A1	43	30.575	141.9610432485969	95.62	A	other
Hem_ihIcePurc2_A	Hym_iyAndDors1_A2	32	20.245000000000005	159.36254980079676	93.4017	A	other
Hem_ihIcePurc2_A	Hym_iyAndHaem1_A	43	32.41	134.375	95.31965	A	other
Hem_ihIcePurc2_A	Hym_iyAnoNige1_A	36	23.435000000000002	155.50755939524836	93.8309	A	other
Hem_ihIcePurc2_A	Hym_iyAthCord1_B	20	11.115000000000002	183.48623853211004	85.59975	AB	other
Hem_ihIcePurc2_A	Hym_iyEctCont1_A	42	31.519999999999996	134.5291479820628	95.42825	A	other
Hem_ihIcePurc2_A	Hym_iyHylComm1_A	41	27.865	148.28209764918628	95.23845	A	other
Hem_ihIcePurc2_A	Hym_iyLasCalc3_A	42	30.360000000000003	140.56224899598394	95.55475	A	other
Hem_ihIcePurc2_A	Hym_iyLasMori1_A1	49	32.754999999999995	151.00154083204933	95.3382	A	other
Hem_ihIcePurc2_A	Hym_iyLasMori1_A2	42	29.97	142.42115971515767	95.66104999999999	A	other
Hem_ihIcePurc2_A	Hym_iyLasMori1_A3	44	31.225000000000005	142.71813168991238	95.60759999999999	A	other
Hem_ihIcePurc2_A	Hym_iyMacEuro1_A	33	19.36500000000001	171.9645648775403	93.422	A	other
Hem_ihIcePurc2_A	Hym_iyNomFabr1_A	45	31.915000000000006	142.90250873293107	95.31565	A	other
Hem_ihIcePurc2_A	Hym_iyScaNigr1_A	38	26.959999999999994	142.6962072850169	95.80955	A	other
Hem_ihIcePurc2_A	Hym_iySphMoni1_A2	40	28.315000000000005	143.47202295552364	96.0335	A	other
Hem_ihIcePurc2_A	Hym_iyTipFemo1_A	41	24.40999999999999	169.98341625207303	93.8001	A	other
Hem_ihIcePurc2_A	Hym_iyTryClav1_A	40	25.85500000000001	156.49452269170573	95.12295	A	other
Hem_ihIcePurc2_A	Lep_ilAgrStra1_B	21	12.895	164.83516483516485	85.8993	AB	other
Hem_ihIcePurc2_A	Lep_ilApoTurb1_B	19	11.719999999999999	166.08391608391608	85.69205	AB	other
Hem_ihIcePurc2_A	Lep_ilArcPodn1_B	21	12.549999999999999	169.49152542372883	85.80879999999999	AB	other
Hem_ihIcePurc2_A	Lep_ilCalPalu1_A1	42	32.12500000000001	131.41426783479346	95.44229999999999	A	other
Hem_ihIcePurc2_A	Lep_ilCalPalu1_A2	42	28.785000000000004	147.36842105263156	95.48140000000001	A	other
Hem_ihIcePurc2_A	Lep_ilCamBiln1_B	19	11.465	169.4915254237288	85.61564999999999	AB	other
Hem_ihIcePurc2_A	Lep_ilCamMarg1_B	20	12.294999999999998	165.28925619834712	85.7586	AB	other
Hem_ihIcePurc2_A	Lep_ilCatPine1_B	21	12.31	173.12448474855728	85.59049999999999	AB	other
[truncated: 4,101 more rows]

## Sheet: Figure3B
supergroup	species	skewI	GC	label
A	Lep_ilPhaBuce1_A	0.283061	0.35332	New
A	R_Dip_DroSim_A	0.331979	0.351646	Reference
A	R_Hym_WiePum_A	0.437946	0.352463	Reference
A	R_Dip_RhaCin_A	0.312022	0.351192	Reference
A	Lep_ilEndFlam1_A	0.307354	0.350907	New
A	Col_icPhiCogn1_A	0.176666	0.349901	New
A	Hym_iyHylComm1_A	0.104787	0.352841	New
A	R_Lep_CarSas_A	0.193191	0.349872	Reference
A	Lep_ilEupTrip1_A	0.432807	0.351541	New
A	Hym_iyLasMori1_A3	0.186859	0.351099	New
A	Dip_idSicFerr1_A	0.423882	0.349388	New
A	Dip_idProAzur1_A	0.250996	0.352079	New
A	Lep_ilEpaGrot1_A1	0.335196	0.351601	New
A	Hym_iySphMoni1_A1	0.41187	0.355657	New
A	R_Hym_CerSol_A	0.497114	0.350403	Reference
A	Lep_ilCalPalu1_A2	0.261191	0.352996	New
A	Dip_idGymRotn1_A	0.307364	0.350248	New
A	Dip_idMerWest1_A	0.154386	0.353214	New
A	Hym_iyLasMori1_A2	0.251831	0.352253	New
A	Hym_iyScaNigr1_A	0.278043	0.351349	New
A	Dip_idAnoPurm1_A	0.255756	0.350534	New
A	Hym_iyAndDors1_A1	0.292645	0.350944	New
A	Lep_ilEpaGrot1_A2	0.202067	0.346436	New
A	R_Dip_DroMel_A	0.240483	0.352253	Reference
A	R_Dip_DroNik_A	0.175478	0.353042	Reference
A	Hym_iyTryClav1_A	0.310736	0.353287	New
A	Lep_ilPheGnom1_A	0.29548	0.352203	New
A	Dip_idEpiGros1_A1	0.269564	0.353056	New
A	Hym_iyAncNigr1_A	0.284552	0.351964	New
A	Dip_idVolInfl1_A1	0.372627	0.353113	New
A	Hym_iyLasMori1_A1	0.218292	0.352133	New
A	Dip_idCorMarg1_A	0.201824	0.352504	New
A	Dip_idSphTaen1_A	0.295294	0.351612	New
A	Col_icRhiConi1_A	0.281705	0.350201	New
A	Hem_ihIcePurc2_A	0.320692	0.35054	New
A	Lep_ilEpiAlte1_A	0.200433	0.350343	New
A	R_Dip_DroInc_A	0.315497	0.352577	Reference
A	Dip_idAcrOrbc1_A	0.202452	0.352649	New
A	Col_icApoCory1_A	0.208442	0.353048	New
A	R_Dip_HaeIrr_A	0.207046	0.352897	Reference
A	Hym_iyEctCont1_A	0.215514	0.352191	New
A	Hym_iyAnoNige1_A	0.237776	0.352952	New
A	Dip_idCheSoro1_A1	0.350844	0.351195	New
A	Hym_iyLasCalc3_A	0.314703	0.352009	New
A	Dip_idBomMajo1_A	0.205578	0.351563	New
A	R_Dip_DroAna_A	0.299687	0.351934	Reference
A	Hym_iyAndHaem1_A	0.160642	0.351245	New
A	Hym_iyNomFabr1_A	0.305773	0.351446	New
A	Hym_iySphMoni1_A2	0.245201	0.3521	New
A	R_Dip_DelRad_A	0.35296	0.35183	Reference
A	R_Dip_AedAeg_A	0.252408	0.352348	Reference
A	Dip_idBibMarc1_A	0.236101	0.349612	New
A	Hym_iyAndDors1_A2	0.260814	0.355363	New
A	Hym_iyMacEuro1_A	0.194565	0.354485	New
A	Hym_iyTipFemo1_A	0.150357	0.352643	New
A	R_Dip_DroStu_A	0.472433	0.353103	Reference
A	Lep_ilCalPalu1_A1	0.326159	0.350096	New
B	Lep_ilEucCana1_B	0.227339	0.335913	New
B	Dip_idProAzur1_B	0.309607	0.340541	New
B	Lep_ilPolCalb1_B1	0.3474	0.340143	New
B	Lep_ilParAegt1_B	0.390125	0.339672	New
B	Lep_ilParStra1_B	0.258831	0.341215	New
B	Dip_idMelMell2_B	0.405129	0.341519	New
B	Lep_ilWatBina1_B	0.363342	0.340824	New
B	Lep_ilCamMarg1_B	0.397962	0.341232	New
B	Lep_ilXesCnig1_B	0.349758	0.340365	New
B	Dip_idEupLati1_B	0.345296	0.33984	New
B	Lep_ilColCroc2_B	0.171816	0.339264	New
B	Lep_ilLycPhla1_B	0.335287	0.339376	New
B	Ort_iqChoPara1_B	0.434667	0.338815	New
B	Lep_ilPheTrem1_B	0.409842	0.339603	New
B	R_Dip_CulQui_B	0.35077	0.341926	Reference
B	R_Dip_ChrMeg_B	0.261463	0.339513	Reference
B	Lep_ilEmmMono1_B	0.202058	0.340186	New
B	R_Lep_SpoPic_B	0.388141	0.338673	Reference
B	Lep_ilHylFasc1_B	0.336438	0.340205	New
B	R_Dip_DroSim_B	0.276535	0.340106	Reference
B	Lep_ilApoTurb1_B	0.340815	0.340675	New
B	Lep_ilCatPine1_B	0.167931	0.341052	New
B	Lep_ilEndFlam1_B	0.228883	0.341016	New
B	R_Hem_BemTab_B	0.260238	0.338995	Reference
B	Odo_ioIscEleg1_B	0.25544	0.344286	New
B	R_Dip_AnoMou_B	0.21394	0.336673	Reference
B	Lep_ilRhoNaev1_B	0.338603	0.343461	New
B	Lep_ilMelGala1_B	0.309539	0.340373	New
B	R_Dip_AedAlb_B	0.242587	0.344254	Reference
B	Hym_iyAthCord1_B	0.416097	0.340077	New
B	Lep_ilEupAuri1_B	0.199725	0.341548	New
B	Lep_ilPanCory1_B	0.344311	0.341231	New
B	Lep_ilCamBiln1_B	0.263757	0.341	New
B	Dip_idEpiBalt1_B	0.228198	0.340962	New
B	Lep_ilPyrMalv3_B	0.284813	0.34117	New
B	Lep_ilPamFasc1_B	0.489352	0.340193	New
B	R_Hym_TriPre_B	0.493911	0.336782	Reference
B	R_Hem_DiaCit_B	0.458858	0.339927	Reference
B	Lep_ilArcPodn1_B	0.265721	0.341079	New
B	Lep_ilAgrStra1_B	0.366317	0.340857	New
B	R_Dip_DroMau_B	0.408314	0.33997	Reference
B	Lep_ilCelArgi3_B	0.511645	0.339476	New
B	Lep_ilPolCalb1_B2	0.355916	0.339036	New
C	R_Nem_DirImm_C	0.912922	0.327016	Reference
C	R_Nem_OncOch_C	0.501049	0.3207	Reference
D	R_Nem_BruPah_D	0.633757	0.341732	Reference
D	R_Nem_BruMal_D	0.518478	0.341791	Reference
D	R_Nem_LitSig_D	0.573722	0.321152	Reference
E	R_Col_FolCan_E	0.244224	0.34351	Reference
E	R_Sip_CteFel_E	0.21397	0.351819	Reference
F	R_Sip_CteFel_F	0.366164	0.355675	Reference
F	R_Hem_CimLex_F	0.191991	0.362505	Reference
J	R_Nem_CruTub_J	0.787049	0.322843	Reference
J	R_Nem_DipCau_J	0.787559	0.282242	Reference

## Sheet: Figure4A
Orthogroup	Col_icApoCory1_A	Col_icPhiCogn1_A	Col_icPhiCogn1_B	Col_icRhiConi1_A	Dip_idAcrOrbc1_A	Dip_idAnoPurm1_A	Dip_idBibMarc1_A	Dip_idBomMajo1_A	Dip_idCheSoro1_A1	Dip_idCheSoro1_A2	Dip_idCorMarg1_A	Dip_idEpiBalt1_A	Dip_idEpiGros1_A1	Dip_idEpiGros1_A2	Dip_idEupLati1_B	Dip_idGymRotn1_A	Dip_idMelMell2_B	Dip_idMerWest1_A	Dip_idPlaAlba1_A	Dip_idProAzur1_A	Dip_idProAzur1_B	Dip_idSicFerr1_A	Dip_idSphTaen1_A	Dip_idSphTaen1_B	Dip_idVolInfl1_A1	Dip_idVolInfl1_A2	Hem_ihIcePurc2_A	Hym_iyAncNigr1_A	Hym_iyAndDors1_A1	Hym_iyAndDors1_A2	Hym_iyAndHaem1_A	Hym_iyAndHatt1_A	Hym_iyAnoNige1_A	Hym_iyAthCord1_B	Hym_iyDolMedi1_B	Hym_iyEctCont1_A	Hym_iyHylComm1_A	Hym_iyLasCalc3_A	Hym_iyLasLatv2_A	Hym_iyLasMala1_A1	Hym_iyLasMala1_A2	Hym_iyLasMori1_A1	Hym_iyLasMori1_A2	Hym_iyLasMori1_A3	Hym_iyMacEuro1_A	Hym_iyMyrRugi1_A	Hym_iyNomFabr1_A	Hym_iyScaNigr1_A	Hym_iySphEphi1_A
OG0000000	36	38	22	17	35	16	34	41	38	45	35	13	38	41	16	43	25	32	33	40	30	17	18	18	37	38	27	38	40	14	40	24	32	11	20	34	30	33	35	40	36	31	34	36	15	17	39	37	37
OG0000001	15	37	25	41	23	18	74	3	26	3	15	20	6	12	29	25	32	21	21	17	22	8	25	31	2	26	3	17	22	6	17	14	55	28	19	33	21	15	23	13	24	13	23	15	5	1	15	21	16
OG0000002	11	33	2	1	8	1	11	11	4	97	7	2	1	12	1	10	3	42	7	11	3	2	1	12	114	4	2	18	44	6	40	15	77	2	2	40	28	29	27	40	42	3	23	31	1	1	42	3	37
OG0000003	0	4	23	2	2	2	3	55	1	6	1	21	35	1	7	4	29	2	1	1	46	0	0	52	7	1	12	1	1	40	2	0	12	22	4	2	2	2	1	2	1	1	1	2	31	17	2	2	3
OG0000004	18	43	4	2	7	1	11	3	4	5	7	2	2	12	2	11	3	46	7	11	3	1	2	10	2	4	2	18	46	3	37	5	45	4	1	36	54	28	15	43	42	20	14	8	1	2	39	3	36
OG0000005	8	23	17	21	4	10	6	10	8	7	11	14	15	4	3	16	23	1	3	11	12	4	16	14	6	9	10	6	4	18	12	12	1	8	16	4	14	4	4	6	3	7	2	7	8	6	6	4	5
OG0000006	7	14	9	15	10	11	8	11	12	13	12	4	11	9	2	12	8	6	8	11	5	9	12	5	10	13	12	10	10	14	12	13	8	5	9	8	16	11	9	11	10	10	9	10	12	5	11	8	11
OG0000007	6	15	5	14	55	1	3	3	4	4	4	15	1	38	4	6	11	29	3	3	31	64	0	10	21	4	1	2	3	1	12	0	5	3	2	13	33	3	2	30	2	8	2	5	1	0	11	7	4
OG0000008	5	31	2	5	4	18	3	11	6	15	5	0	1	5	1	6	39	4	5	6	1	1	0	27	9	6	13	5	4	1	6	1	8	0	6	32	7	5	4	6	4	4	4	5	0	10	6	6	5
OG0000009	7	5	4	3	32	3	6	5	4	4	6	12	3	41	4	7	13	29	5	5	6	5	2	13	21	4	1	5	6	3	12	5	3	1	2	4	30	5	4	32	4	6	4	7	3	0	13	9	6
OG0000010	7	7	10	10	4	11	3	6	5	7	7	7	6	6	4	8	9	3	2	5	12	7	10	2	6	5	9	3	6	8	8	23	3	2	15	2	20	3	2	5	3	2	2	3	7	14	7	3	3
OG0000011	9	14	14	8	6	19	10	8	6	5	9	0	2	9	0	13	15	7	9	9	2	0	5	9	31	6	3	5	9	3	8	28	4	0	7	6	4	7	9	7	9	6	9	7	2	7	7	9	10
OG0000012	7	9	10	7	6	6	3	5	3	3	4	7	5	3	4	7	11	2	2	5	7	1	5	10	5	4	6	3	3	7	6	2	2	3	8	3	7	3	2	4	1	2	2	5	1	3	5	1	2
OG0000013	3	4	4	4	4	3	3	5	6	4	6	3	4	6	4	6	3	7	6	6	3	5	5	4	5	4	5	7	6	4	7	6	5	3	3	5	7	6	6	7	6	6	6	6	4	4	7	5	6
OG0000014	5	4	5	2	4	5	3	4	4	6	5	4	3	3	6	4	8	3	3	4	5	4	2	7	7	4	3	4	3	2	4	4	2	5	8	3	4	3	3	3	3	1	3	3	2	2	4	4	3
OG0000015	4	3	6	3	3	5	4	5	3	5	2	7	6	2	6	3	8	2	3	3	6	7	8	7	3	2	5	3	2	5	2	7	1	5	6	3	2	2	3	2	3	2	3	2	6	2	2	4	3
OG0000016	4	9	1	1	12	2	7	0	13	8	12	0	2	12	0	10	0	8	12	12	0	2	2	0	2	13	5	12	12	2	10	3	0	1	0	9	9	11	12	11	12	11	11	11	2	0	11	1	11
OG0000017	11	3	6	10	2	4	1	9	4	0	4	5	13	3	0	1	23	2	2	6	0	0	18	18	0	4	7	2	2	18	2	5	3	0	5	8	6	1	4	1	4	1	4	1	15	24	2	0	1
OG0000018	11	4	16	0	0	1	2	3	2	28	3	9	1	1	0	7	0	3	0	1	0	0	0	20	3	1	2	4	1	6	0	2	0	2	16	2	22	0	4	1	4	3	4	0	1	22	1	1	0
OG0000019	7	10	1	2	8	0	8	3	8	5	10	0	2	11	0	11	0	8	11	13	1	2	2	0	5	8	11	8	9	2	12	3	4	1	0	9	6	13	12	12	13	14	12	13	2	0	13	7	13
OG0000020	8	5	4	28	2	4	9	3	3	5	2	2	8	2	1	8	3	3	2	3	17	8	8	5	2	3	7	2	4	9	4	13	1	0	7	5	2	2	2	2	2	3	2	2	7	4	4	4	2
OG0000021	5	6	8	7	1	1	2	3	3	2	3	3	3	3	3	4	12	1	1	4	4	2	6	2	0	2	2	2	0	7	3	6	1	3	5	2	0	1	2	2	2	1	0	1	5	5	3	1	0
OG0000022	3	7	6	6	2	4	3	2	2	1	3	4	5	2	2	7	16	0	1	4	10	0	5	10	1	1	5	2	0	7	4	1	0	2	7	2	6	0	0	1	0	1	0	2	0	2	3	0	1
OG0000023	8	2	7	2	2	6	6	17	3	3	2	3	0	3	2	2	3	3	2	2	3	4	0	2	1	3	101	3	3	0	3	0	4	1	6	3	2	3	2	3	2	0	2	3	0	0	3	3	3
OG0000024	1	5	3	7	7	7	4	6	2	9	7	2	7	5	2	6	1	6	6	7	2	3	4	2	7	2	6	3	7	6	3	5	2	1	6	5	4	3	5	4	6	6	5	3	5	2	4	4	3
OG0000025	4	11	9	9	4	3	3	3	3	1	4	4	3	3	3	5	9	2	0	5	2	3	3	3	4	2	5	2	2	7	4	4	1	4	9	2	2	1	1	1	1	1	0	0	5	2	2	1	1
OG0000026	4	2	1	2	5	2	4	3	6	2	5	3	2	6	2	5	4	8	5	5	3	4	3	4	3	6	6	4	6	3	5	3	5	1	2	4	5	5	6	5	7	4	6	5	2	5	5	8	5
OG0000027	1	12	0	0	4	56	1	2	5	1	12	0	0	6	0	2	1	2	0	6	0	2	0	3	5	7	0	0	0	0	2	0	0	0	1	5	15	2	1	2	1	0	1	0	0	2	2	5	4
OG0000028	2	0	6	0	0	0	2	37	2	0	0	0	2	0	0	1	0	0	0	0	1	0	0	0	0	2	0	0	12	0	18	0	0	7	9	0	0	22	15	25	18	0	18	28	0	0	25	1	25
OG0000029	5	8	3	8	0	1	3	5	4	5	4	5	6	4	1	5	8	2	0	5	2	2	3	5	0	2	6	2	1	7	4	8	0	4	8	2	7	0	2	2	2	0	1	0	6	5	3	0	0
OG0000030	3	7	8	7	4	2	2	5	4	1	3	4	4	2	4	4	7	2	0	4	3	5	2	3	1	3	4	2	0	6	5	4	0	3	8	2	4	2	1	2	2	1	0	0	3	3	3	2	1
OG0000031	2	1	4	1	2	3	2	1	2	1	2	3	1	2	5	3	5	1	2	2	6	2	2	4	1	2	2	3	2	1	2	2	3	5	4	1	2	2	2	2	2	2	2	2	1	1	2	3	3
OG0000032	5	7	8	7	1	1	2	5	3	2	3	3	3	3	4	3	7	1	1	4	2	2	5	3	0	2	1	2	0	6	4	5	0	3	6	2	0	3	1	2	1	1	0	1	7	5	3	0	0
OG0000033	6	5	10	4	3	1	0	2	3	8	4	4	1	4	2	2	8	0	1	3	4	2	3	3	4	2	2	2	1	2	3	5	0	5	4	0	1	2	2	3	3	1	1	2	3	9	3	2	0
OG0000034	4	7	8	7	1	1	2	5	3	2	3	3	3	3	3	4	7	1	1	4	2	2	4	3	0	2	1	2	0	6	4	5	0	3	5	2	0	2	1	2	1	2	0	1	5	5	3	0	0
OG0000035	4	7	8	7	3	2	2	3	3	1	3	3	2	2	3	4	6	2	0	4	2	4	2	3	2	2	3	2	1	7	4	4	0	3	6	2	1	1	1	1	1	1	0	0	4	2	2	1	2
OG0000036	4	6	11	10	2	1	2	4	3	1	3	3	6	2	2	4	6	2	0	4	2	3	4	3	1	2	0	2	1	10	5	7	2	3	6	2	1	2	1	1	1	1	0	0	7	2	1	1	2
OG0000037	3	3	5	2	3	4	0	3	4	7	5	6	2	2	1	3	9	1	1	4	4	0	1	5	5	3	0	5	3	0	2	5	1	4	6	4	0	0	3	1	5	1	4	0	0	0	2	2	0
OG0000038	4	7	8	8	2	2	1	3	2	1	2	4	2	2	1	5	8	2	0	4	5	2	3	2	1	1	2	1	1	1	3	3	0	4	7	2	4	0	1	2	1	0	0	0	1	3	2	2	0
OG0000039	2	3	3	7	3	6	5	3	1	5	5	3	7	4	2	2	2	4	4	5	2	3	4	2	4	1	4	2	5	4	2	4	1	1	4	2	3	2	3	3	4	3	3	2	3	2	3	3	2
OG0000040	0	3	6	13	12	1	0	10	1	18	3	1	2	3	0	3	10	6	3	3	0	0	0	14	16	1	1	4	5	0	4	3	11	4	3	1	8	4	5	4	5	9	5	2	0	11	4	5	1
OG0000041	5	6	10	6	2	1	3	3	3	1	4	4	3	2	2	4	6	2	0	5	2	2	4	3	2	2	0	2	0	6	4	6	1	3	6	2	0	1	1	1	1	1	0	0	5	2	2	1	1
OG0000042	4	6	8	7	2	1	2	3	3	1	3	4	5	2	3	4	6	2	0	4	2	2	2	3	1	2	1	3	1	9	4	4	1	3	6	2	1	1	1	1	1	1	0	0	6	2	1	1	1
OG0000043	4	7	2	7	2	1	4	4	3	3	3	4	2	2	1	4	9	1	0	4	4	2	2	6	0	2	3	2	1	2	4	3	0	1	8	2	4	1	2	2	2	3	2	3	3	3	4	0	3
OG0000044	5	6	7	7	2	1	3	3	3	1	3	3	3	3	2	5	6	2	0	4	2	2	4	3	2	2	0	2	0	6	4	5	1	3	6	2	0	1	1	1	1	3	0	0	5	2	2	1	1
OG0000045	4	6	10	7	1	1	2	3	3	1	3	3	3	3	2	4	6	1	1	4	2	2	4	3	0	2	0	2	0	6	4	5	1	3	6	2	0	1	1	1	1	2	0	0	5	5	2	1	0
OG0000046	1	11	2	16	2	0	0	1	2	0	0	0	2	0	0	0	0	3	0	0	28	113	2	0	0	2	4	0	0	2	0	2	1	0	0	10	1	0	0	0	0	4	0	0	3	0	0	0	0
OG0000047	4	5	10	7	2	2	2	2	3	4	3	3	5	3	1	2	7	1	1	3	3	3	4	2	1	2	1	2	1	7	2	4	0	3	4	1	2	1	2	2	2	1	1	1	4	3	2	1	0
OG0000048	4	6	10	6	1	1	3	3	3	1	3	3	3	3	2	4	6	1	0	4	2	2	4	3	0	2	0	2	0	6	4	5	1	3	6	2	0	1	1	1	1	2	0	0	5	2	2	1	0
OG0000049	3	7	8	7	3	3	2	3	3	1	3	3	4	2	2	3	7	2	0	4	2	3	2	3	2	2	3	2	0	6	4	4	0	3	8	2	3	1	1	1	1	1	0	0	3	2	2	0	1
OG0000050	4	5	6	4	4	8	0	6	0	2	0	5	0	0	4	4	9	0	0	4	9	0	0	11	2	0	2	0	4	0	8	1	0	1	5	4	4	0	1	4	0	0	0	0	0	8	8	0	0
OG0000051	7	4	4	7	2	6	3	5	3	3	2	3	4	4	0	4	10	0	0	3	5	1	4	4	1	3	2	3	4	4	5	2	0	2	12	9	4	1	1	3	2	2	1	1	4	4	4	4	0
OG0000052	0	0	0	5	8	2	1	1	2	0	9	0	4	0	1	3	0	4	7	7	0	0	1	0	0	1	0	0	7	4	0	0	0	0	2	0	4	0	9	0	8	0	9	0	4	0	0	0	0
OG0000053	5	4	3	2	1	2	3	1	3	1	1	5	4	1	2	3	4	2	1	1	4	1	2	4	6	2	1	2	2	3	3	4	1	3	2	3	2	2	2	3	3	1	3	2	4	4	3	1	3
OG0000054	1	1	1	7	4	2	1	1	1	2	10	1	2	1	1	4	0	4	8	8	0	0	0	0	1	1	2	1	8	2	1	0	1	0	2	1	1	1	6	1	6	1	6	1	2	5	1	1	1
OG0000055	3	7	7	6	2	2	2	4	3	4	3	4	3	2	1	4	7	1	0	4	2	2	3	2	1	3	2	2	1	5	4	3	0	3	7	2	3	1	1	2	2	2	0	0	2	4	3	1	0
OG0000056	4	5	10	5	1	3	1	2	2	5	2	4	1	2	1	2	7	1	0	2	4	2	4	2	2	1	2	2	0	2	1	6	0	3	4	1	2	1	1	1	2	0	0	1	3	0	1	2	0
OG0000057	3	8	2	7	1	2	2	3	3	4	3	4	4	2	1	3	7	1	0	4	2	2	3	6	2	3	2	3	1	5	5	4	0	3	8	2	4	1	0	2	1	2	0	0	3	3	3	0	0
OG0000058	4	6	8	7	1	1	2	3	3	1	3	3	3	3	2	3	5	1	1	3	2	2	3	3	0	2	0	2	0	6	3	5	1	3	5	1	0	2	1	2	1	2	0	1	5	5	2	0	0
OG0000059	4	5	5	5	1	4	2	5	2	7	2	2	4	2	1	1	7	1	0	3	4	1	4	2	1	1	3	1	5	4	3	2	2	2	6	2	0	0	1	6	3	0	1	0	7	3	4	0	0
OG0000060	4	4	7	4	2	1	0	3	3	6	3	3	1	3	2	2	7	0	1	3	3	1	3	2	3	2	1	2	1	2	2	4	0	3	4	0	1	1	2	2	2	1	1	1	3	3	2	1	0
OG0000061	2	2	2	2	2	4	2	2	2	2	2	3	2	2	2	2	4	2	2	2	2	2	2	4	4	2	2	2	2	2	2	3	3	2	4	2	3	2	3	2	2	2	2	2	2	2	2	2	2
OG0000062	2	6	6	6	2	1	3	2	5	5	3	3	3	2	0	3	5	1	0	3	1	2	3	2	1	4	3	2	0	4	2	4	0	3	7	1	2	1	0	2	1	3	0	0	2	2	2	1	0
OG0000063	0	7	0	0	0	0	0	0	0	0	0	2	4	2	0	19	7	1	0	0	6	0	0	5	18	0	0	22	11	9	6	1	5	0	25	0	17	6	2	6	2	0	2	2	4	11	6	2	7
OG0000064	3	4	4	4	4	2	1	3	2	3	2	2	4	2	1	0	7	0	0	3	6	1	3	2	1	1	2	1	3	4	3	2	3	2	4	2	0	0	1	2	2	0	1	0	4	5	3	0	0
OG0000065	3	3	2	3	2	2	2	2	2	2	2	2	3	2	2	3	2	2	2	2	2	3	4	2	2	2	2	3	2	3	2	4	3	2	2	2	2	2	2	2	2	2	2	2	4	3	2	2	2
OG0000066	4	5	4	5	1	3	1	5	2	3	2	2	4	2	1	2	8	0	0	3	3	1	4	3	2	1	2	1	4	4	4	2	0	2	5	2	2	0	1	3	1	0	1	0	4	3	3	1	0
OG0000067	2	2	2	2	2	2	2	2	2	2	2	2	2	2	2	2	2	2	2	2	2	2	2	2	2	2	2	2	2	2	2	2	2	2	2	2	2	2	2	2	2	2	2	2	2	2	2	2	2
OG0000068	3	4	5	4	2	2	1	3	3	3	2	2	5	2	1	0	6	0	0	3	4	1	3	2	1	1	1	1	3	4	4	2	1	2	4	2	0	0	1	2	2	0	1	0	4	3	3	0	0
OG0000069	2	4	2	4	1	3	1	3	2	4	2	2	4	2	1	1	9	0	0	3	2	2	2	2	1	1	2	1	0	3	3	2	0	2	4	2	2	0	1	1	2	0	1	0	4	3	2	0	0
OG0000070	2	3	2	3	2	2	4	2	2	2	2	2	2	2	2	2	2	2	2	2	2	2	2	2	2	2	2	2	3	2	2	2	2	2	2	2	2	2	3	2	3	2	4	2	2	4	2	2	2
OG0000071	2	3	2	2	2	3	1	3	2	2	2	2	3	2	2	2	2	1	2	2	2	2	2	2	1	2	4	2	4	2	3	2	2	2	5	1	2	2	2	2	2	2	2	2	1	2	3	1	1
OG0000072	5	7	0	1	0	0	1	0	9	0	8	0	0	7	0	8	0	8	12	8	0	0	0	0	0	9	0	10	11	0	8	1	0	0	0	3	0	9	9	9	9	1	8	8	0	0	9	2	9
OG0000073	3	2	2	2	2	2	2	2	2	3	2	2	2	2	2	2	2	2	2	2	2	2	2	2	2	2	2	2	2	2	2	3	2	2	2	2	2	2	2	2	2	2	2	2	2	2	2	2	2
OG0000074	3	4	4	5	2	4	1	5	2	3	2	2	4	2	0	3	7	0	0	3	4	1	4	3	1	1	2	1	4	4	4	2	0	2	4	2	1	0	1	2	2	0	1	0	4	3	3	2	0
OG0000075	4	4	4	11	1	2	1	3	2	3	2	2	4	2	1	0	6	1	0	3	3	1	3	2	1	1	2	1	4	4	3	2	2	2	4	2	0	0	1	2	2	0	1	0	4	4	3	0	0
OG0000076	0	2	0	0	2	0	0	7	2	5	2	0	0	2	0	2	19	2	2	2	0	0	0	0	2	2	1	2	2	0	2	0	2	14	0	2	2	2	2	2	2	2	2	2	0	46	2	2	0
OG0000077	2	4	6	4	1	2	1	3	2	4	2	2	3	2	1	1	7	0	0	3	2	1	2	2	0	1	2	1	2	3	4	2	0	2	4	2	0	0	1	1	2	0	1	0	4	4	2	0	0
OG0000078	2	4	3	5	0	1	1	3	2	5	2	3	3	2	1	3	7	1	0	3	2	1	3	4	0	1	3	1	1	5	3	5	0	2	5	2	3	0	1	1	1	0	0	0	3	3	2	0	0
OG0000079	2	4	5	4	2	4	1	3	3	3	2	2	4	3	1	1	6	0	0	3	2	1	2	2	2	2	1	1	2	3	3	2	1	2	4	2	0	0	1	1	3	0	1	0	4	4	3	0	0
OG0000080	4	4	4	5	1	1	1	5	2	3	2	2	4	3	1	1	6	0	0	3	3	1	3	3	2	1	2	1	3	4	3	2	0	2	4	2	0	0	1	2	1	0	1	0	4	3	3	1	0
OG0000081	2	3	2	2	3	2	3	2	2	2	2	2	2	3	2	3	2	2	2	2	2	2	2	2	2	2	2	2	2	2	2	2	2	2	2	2	2	2	2	2	2	2	2	2	3	4	2	3	2
OG0000082	2	2	2	2	2	2	2	2	2	2	2	2	2	2	2	2	2	2	2	2	2	2	2	2	2	2	2	2	3	2	2	2	2	2	2	2	2	2	2	2	2	2	2	2	2	2	2	2	2
OG0000083	2	2	1	2	2	2	1	4	2	2	2	2	3	2	1	3	2	2	2	2	2	3	2	2	2	2	4	3	2	3	2	3	3	2	1	2	2	2	2	2	2	2	2	2	4	3	2	3	2
OG0000084	2	3	3	5	0	3	1	4	2	2	2	2	4	2	1	2	5	0	0	2	3	1	4	2	1	1	2	1	3	4	2	2	0	2	4	2	0	0	1	1	2	0	1	0	5	1	1	1	0
OG0000085	1	3	2	3	2	3	3	2	2	2	2	1	3	2	1	2	1	2	2	2	1	3	3	1	2	2	6	2	2	3	2	4	2	3	2	4	4	2	2	2	2	2	2	2	3	5	2	2	2
OG0000086	0	3	0	5	5	1	0	0	2	2	2	0	0	5	0	2	0	2	2	2	0	3	0	0	4	2	2	2	0	0	6	0	0	0	5	2	11	2	0	2	0	0	0	0	0	0	2	2	2
OG0000087	3	1	2	2	1	3	1	4	1	1	3	3	2	2	1	3	3	2	1	3	3	1	1	1	1	1	4	0	3	2	4	12	0	0	4	1	10	1	0	3	2	1	0	1	1	3	3	0	1
OG0000088	2	4	2	4	0	0	2	3	2	4	4	2	3	4	1	1	6	0	0	7	2	1	2	2	1	1	3	1	0	3	3	5	0	2	6	1	2	0	1	1	2	0	0	0	3	3	3	0	0
OG0000089	1	2	0	0	6	0	2	0	7	0	5	0	0	6	0	4	0	6	8	8	0	0	0	0	0	11	0	4	8	0	9	0	0	0	0	1	0	9	8	7	8	6	8	7	0	0	8	1	8
OG0000090	2	4	3	4	0	1	1	3	2	4	2	3	3	2	1	3	6	1	0	3	2	1	2	4	0	1	2	1	1	3	3	4	0	2	3	2	3	0	1	1	1	0	0	0	3	3	2	0	0
OG0000091	1	2	2	1	1	1	1	1	1	1	1	2	1	1	2	2	2	2	1	2	2	2	2	2	1	1	2	2	1	1	1	2	1	3	2	1	1	1	1	1	1	1	1	1	1	0	2	1	1
OG0000092	1	3	5	3	1	2	2	1	2	1	1	2	2	1	1	3	3	2	1	1	2	1	3	3	1	1	1	1	1	2	1	1	1	2	3	1	1	1	1	1	1	1	1	1	1	1	1	1	1
OG0000093	4	2	4	1	1	1	3	1	2	1	1	1	1	4	2	1	1	2	1	2	1	2	1	2	2	2	4	2	4	2	2	3	1	3	1	1	7	1	3	2	5	2	3	1	3	1	3	2	1
OG0000094	2	4	3	5	0	1	1	3	2	2	2	3	3	2	1	3	6	2	0	3	2	1	2	4	0	1	1	1	1	3	3	5	0	2	5	2	3	0	1	1	2	0	0	0	3	3	2	0	0
OG0000095	2	5	4	3	1	2	1	1	2	1	2	2	2	1	1	2	2	2	1	2	2	1	1	2	1	3	2	1	2	2	3	1	1	1	1	1	2	2	1	3	1	3	1	4	1	1	3	1	4
OG0000096	2	2	2	1	2	2	3	4	2	2	2	2	1	2	2	2	2	1	2	2	2	3	1	2	2	2	3	2	2	1	2	1	2	2	2	2	1	3	2	2	2	3	2	2	3	1	2	2	2
OG0000097	4	3	1	1	3	0	4	2	3	1	3	1	1	3	1	4	1	3	3	3	2	2	1	1	3	3	1	3	3	1	3	1	3	1	1	3	1	3	3	3	3	3	3	3	1	1	3	3	3
OG0000098	4	2	1	0	2	5	1	3	3	2	3	1	1	4	1	2	2	2	3	3	1	1	0	1	3	3	1	3	2	1	3	0	3	0	0	2	2	3	2	3	2	5	3	3	1	3	3	4	3
OG0000099	0	0	4	2	0	19	0	0	0	0	0	1	3	0	1	0	2	1	0	0	3	1	2	1	1	0	0	0	0	3	0	1	1	1	0	0	0	0	0	0	0	0	0	0	0	0	0	2	0
OG0000100	2	4	5	4	2	2	1	3	2	3	2	2	3	2	1	1	6	0	0	3	2	1	1	2	0	1	1	1	2	3	3	2	0	2	4	2	0	0	1	1	2	0	1	0	4	2	2	0	0
OG0000101	1	2	2	2	1	2	1	2	1	2	1	2	2	1	2	1	2	2	1	1	2	3	2	2	2	1	2	1	1	2	1	2	3	2	2	1	1	1	1	1	1	1	1	1	2	2	1	2	1
OG0000102	1	2	3	1	1	3	1	1	1	2	1	2	1	1	2	1	3	1	1	1	2	1	2	3	1	1	0	2	1	2	1	4	3	2	5	2	2	1	1	1	1	1	1	1	3	3	1	2	1
OG0000103	0	0	7	0	0	0	0	0	0	0	0	11	0	0	9	0	9	0	0	0	1	0	0	6	0	0	0	0	0	0	0	0	0	0	0	0	0	0	0	0	0	0	0	0	0	0	0	0	0
OG0000104	2	4	5	4	2	2	0	3	2	3	2	2	2	2	1	0	5	0	0	3	2	1	3	2	1	1	1	1	3	4	3	2	0	2	4	2	0	0	1	1	2	0	1	0	4	4	3	0	0
OG0000105	0	0	1	0	0	0	0	0	0	1	0	3	0	0	3	0	2	0	0	0	8	0	0	1	0	0	0	0	0	0	0	0	0	1	2	0	0	0	0	0	0	0	0	0	0	2	0	0	0
OG0000106	2	3	3	1	1	1	2	2	1	1	2	2	1	2	2	1	2	1	1	2	2	0	1	3	0	2	0	3	2	1	1	1	1	2	3	3	1	1	2	1	2	1	2	1	1	1	1	4	4
OG0000107	2	1	2	2	1	3	3	2	1	1	2	2	1	1	2	3	3	1	3	2	1	1	1	2	1	1	3	1	1	1	1	1	5	1	1	1	1	1	1	1	1	1	1	1	1	1	1	0	1
OG0000108	3	5	1	3	1	1	0	3	1	2	1	2	1	0	1	3	6	0	0	2	2	4	1	4	1	0	1	0	1	2	4	4	0	1	5	2	2	1	0	2	2	1	0	0	2	2	4	0	1
OG0000109	1	2	2	3	2	2	1	1	2	1	1	2	2	2	1	3	4	2	1	1	3	1	3	1	2	1	1	1	2	3	1	1	1	2	1	1	1	1	2	1	2	1	2	2	3	2	1	2	1
OG0000110	0	0	8	0	0	0	0	0	0	0	0	9	0	0	15	0	9	0	0	0	0	0	0	9	0	0	0	0	0	0	0	0	0	7	0	0	0	0	0	0	0	0	0	0	0	0	0	0	0
OG0000111	2	1	2	1	2	2	3	4	2	2	1	2	1	2	1	2	3	3	2	1	1	1	1	2	3	2	1	1	1	1	1	1	4	3	1	2	2	1	1	2	1	2	1	1	1	1	2	4	2
OG0000112	0	4	0	7	3	0	0	5	2	5	2	1	1	2	0	2	0	2	2	2	1	1	1	0	5	2	3	2	3	2	3	2	8	0	2	2	2	2	3	2	3	2	3	3	1	7	3	2	2
OG0000113	1	5	3	3	3	2	2	1	3	1	1	1	1	1	1	1	1	3	1	1	1	3	2	1	2	2	4	1	2	1	2	5	0	1	4	2	3	2	1	2	1	2	1	1	1	2	1	3	2
OG0000114	2	1	1	2	2	4	2	1	3	1	1	1	3	2	1	2	1	1	1	1	1	1	1	1	1	9	1	1	1	5	3	6	1	1	1	2	2	3	2	3	1	6	1	3	3	3	2	1	3
OG0000115	1	1	1	2	1	1	3	1	1	4	1	1	1	2	2	2	0	1	1	1	2	1	1	2	2	1	3	1	2	1	1	1	1	2	1	1	2	4	2	1	2	1	1	1	1	1	2	2	3
OG0000116	1	1	2	2	1	2	1	1	1	2	1	2	2	1	2	1	2	1	1	1	2	1	1	2	2	1	1	1	1	1	1	1	1	2	3	1	1	1	1	1	1	1	1	1	1	1	2	1	1
OG0000117	0	0	3	0	0	0	0	0	0	1	0	3	0	0	4	0	2	0	0	0	4	0	0	3	0	0	0	0	0	0	0	0	0	3	3	0	0	0	0	0	0	0	0	0	0	0	0	0	0
OG0000118	2	3	3	1	1	1	1	3	1	2	1	1	2	1	1	3	2	1	1	1	1	3	2	1	1	1	1	1	1	2	2	2	0	1	2	1	2	2	3	2	2	2	1	1	2	2	2	1	1
OG0000119	1	1	2	1	1	1	1	1	1	1	1	2	1	1	2	1	2	1	1	1	2	1	1	2	1	1	1	1	1	1	1	1	2	2	2	1	1	1	1	1	1	1	1	1	1	1	1	1	1
OG0000120	1	1	2	1	1	2	1	1	2	1	1	2	1	1	2	2	2	2	1	1	2	1	1	2	1	2	3	1	2	1	1	1	1	2	2	1	1	1	2	1	2	1	2	1	1	2	1	1	1
OG0000121	2	3	1	3	0	1	0	2	1	2	0	2	0	0	1	3	7	0	0	2	2	1	1	4	3	0	1	0	2	2	5	3	0	2	4	3	4	1	0	2	1	1	0	0	2	2	4	0	0
OG0000122	1	2	4	3	1	2	1	1	1	1	1	1	1	1	1	2	3	1	1	1	2	1	3	1	3	1	1	1	1	1	1	2	1	2	2	1	1	1	1	1	1	2	1	2	1	1	1	1	2
OG0000123	2	2	1	2	2	3	2	3	2	2	2	1	2	2	1	2	1	2	2	2	1	2	2	1	1	2	2	2	2	1	2	2	2	1	1	2	2	2	2	2	2	2	2	2	2	2	2	2	2
OG0000124	1	1	2	1	1	2	1	0	1	1	1	2	1	1	2	1	2	1	1	1	2	0	1	2	0	1	1	1	1	1	1	1	1	2	2	1	1	1	1	2	1	1	1	1	1	1	1	1	1
OG0000125	0	2	0	0	0	0	0	0	0	0	0	0	0	0	13	0	0	0	0	0	10	0	0	0	0	0	0	0	0	0	0	0	0	0	0	0	0	0	0	0	0	0	0	0	0	0	0	0	0
OG0000126	1	1	1	1	3	1	1	1	2	1	1	1	2	1	1	1	1	1	1	1	1	0	1	1	2	2	3	1	1	2	2	3	1	1	3	1	0	1	1	2	2	1	3	1	2	2	1	3	1
OG0000127	1	2	1	1	2	1	1	1	2	1	2	1	1	2	1	2	1	1	2	2	1	1	1	1	1	2	1	2	2	1	2	1	1	1	1	1	2	2	2	2	2	2	2	2	1	1	2	1	2
OG0000128	1	1	1	1	1	2	1	2	1	1	1	1	2	1	1	1	3	1	2	2	1	1	2	1	4	1	1	1	2	2	1	2	1	1	1	1	1	1	2	1	2	1	2	1	2	1	1	3	1
OG0000129	10	1	1	0	2	1	2	2	0	3	1	1	0	1	2	2	1	1	1	1	2	0	0	1	2	1	2	1	1	0	1	0	1	1	2	2	1	1	1	1	1	1	1	1	0	1	1	1	1
OG0000130	1	1	1	1	1	1	1	2	1	1	2	1	1	1	1	1	1	1	1	2	1	2	1	1	1	1	1	1	2	1	1	1	1	1	2	1	3	1	1	1	1	1	1	1	1	1	1	1	1
OG0000131	2	1	1	1	2	2	3	3	2	2	1	1	1	2	1	2	1	2	1	1	1	1	1	1	2	2	2	1	1	1	1	1	2	1	1	2	2	1	1	1	1	2	1	1	1	1	1	2	1
OG0000132	1	1	1	1	1	1	1	1	1	2	2	1	1	3	1	2	2	1	1	2	1	1	1	1	1	1	2	1	3	1	1	1	1	1	1	1	1	1	2	1	1	1	1	1	1	3	1	3	1
OG0000133	1	0	0	0	0	0	0	0	0	0	0	2	0	0	1	1	0	0	0	0	0	0	0	0	0	0	0	0	0	0	0	0	0	0	0	0	0	0	0	0	0	0	0	0	0	0	0	0	0
OG0000134	1	1	1	1	1	1	2	0	2	2	1	1	1	1	1	1	1	1	2	1	2	1	1	1	1	2	1	1	1	1	1	4	1	1	1	1	1	1	1	1	1	1	1	1	1	1	1	1	1
OG0000135	1	1	1	1	1	1	2	1	1	1	1	1	1	1	1	1	1	1	1	1	1	2	1	2	1	1	2	1	1	1	1	2	1	1	1	1	1	1	1	1	1	1	1	1	1	2	1	4	1
OG0000136	0	1	1	0	1	0	0	0	1	0	1	1	2	1	2	1	2	1	1	1	4	0	1	2	0	1	2	1	1	2	1	1	0	1	2	1	1	1	1	1	1	1	1	1	1	0	1	1	2
OG0000137	0	1	0	1	1	0	0	1	1	1	1	0	4	1	0	1	0	1	1	1	0	2	3	0	40	1	1	3	2	4	2	3	1	0	0	1	1	1	2	2	2	1	2	1	3	1	2	0	1
OG0000138	1	1	1	1	2	2	2	2	1	1	2	1	1	1	1	1	1	2	2	2	1	1	2	1	0	1	2	2	2	1	2	1	1	1	1	1	2	2	2	2	2	2	2	2	1	1	2	2	2
OG0000139	0	2	1	0	1	2	0	1	2	1	1	1	0	1	1	1	2	1	2	2	2	0	0	1	1	2	1	2	0	0	1	0	1	1	1	2	1	1	1	1	1	1	1	1	0	0	1	2	1
OG0000140	1	2	0	1	0	0	4	0	0	0	1	0	0	0	0	1	5	0	0	1	3	0	3	0	0	1	0	1	0	0	1	0	0	1	5	0	3	1	0	1	0	0	0	0	0	0	1	0	0
OG0000141	2	4	4	2	0	3	1	2	1	1	1	1	1	1	0	1	3	1	0	1	1	0	0	1	0	2	2	0	2	1	3	2	0	0	0	0	1	2	0	3	0	3	0	4	0	1	3	3	5
OG0000142	1	2	2	2	1	1	1	2	1	2	1	1	1	1	1	1	1	1	1	1	1	1	3	1	1	1	0	1	2	2	1	3	2	1	1	1	1	1	2	2	2	1	2	1	1	2	1	3	1
OG0000143	1	1	1	2	1	1	1	0	0	0	1	1	3	2	2	1	1	0	1	1	2	1	2	1	0	0	0	0	0	3	0	3	2	1	2	0	0	1	1	0	1	1	0	1	2	1	0	0	1
OG0000144	1	2	1	3	1	2	1	1	1	2	1	1	1	1	1	2	1	1	1	1	1	3	1	1	1	1	1	1	2	1	1	2	3	1	1	1	1	1	1	1	1	1	1	1	1	1	1	3	1
OG0000145	0	1	0	2	4	2	3	0	3	0	3	0	1	14	0	3	0	3	3	3	0	2	1	0	4	3	1	3	4	1	4	1	0	0	1	0	3	4	3	3	3	1	3	4	1	1	4	0	4
OG0000146	1	1	1	1	1	1	1	1	1	1	1	1	1	1	2	1	1	1	1	1	2	1	1	1	1	1	1	1	1	1	1	1	1	1	1	1	1	1	1	1	1	1	1	1	1	1	1	1	1
OG0000147	0	1	1	3	1	1	0	1	1	1	1	1	3	1	1	1	2	1	1	1	1	2	2	1	2	1	1	1	1	2	1	3	1	1	2	1	1	1	1	1	1	2	1	1	2	2	1	1	1
OG0000148	1	1	1	1	1	1	1	1	1	1	2	1	2	1	1	1	1	1	2	2	1	1	1	1	1	1	2	1	1	2	2	2	3	1	1	1	1	1	1	1	1	1	1	2	1	1	1	1	1
OG0000149	2	1	1	1	2	2	3	1	2	1	1	1	1	1	1	2	1	1	1	1	1	1	1	1	2	2	1	1	1	1	1	1	2	1	1	1	1	1	1	1	1	1	1	1	1	1	1	2	1
OG0000150	2	1	1	2	1	3	1	1	2	2	1	1	2	1	1	2	1	1	1	1	1	1	1	1	1	3	2	1	1	3	2	1	1	1	1	2	1	2	1	2	1	3	1	1	2	1	2	1	3
OG0000151	1	2	0	1	2	2	2	3	3	4	3	0	1	12	0	2	0	4	3	3	0	0	0	0	0	3	2	3	4	1	4	0	0	0	0	2	3	4	4	4	4	4	4	4	1	0	4	0	4
OG0000152	2	1	1	1	1	2	1	1	1	1	1	1	1	1	1	1	1	2	1	1	1	0	0	1	3	1	0	1	2	1	1	2	1	1	1	1	1	1	2	1	2	1	2	1	1	1	1	1	1
OG0000153	1	1	1	1	2	1	1	1	1	1	2	1	2	2	1	1	1	2	1	1	1	1	2	1	1	1	1	3	1	2	1	1	2	1	1	1	0	1	1	2	1	2	1	1	2	2	2	3	2
OG0000154	1	0	1	2	1	1	1	1	2	3	2	1	2	1	1	1	1	0	1	1	1	2	1	1	3	4	1	1	1	2	2	3	0	1	1	0	1	2	1	2	2	1	1	2	2	1	2	0	2
OG0000155	1	1	1	1	1	2	2	2	1	2	1	1	2	1	1	1	1	1	1	1	1	2	1	2	0	1	1	1	2	1	2	1	2	1	1	1	2	1	2	2	2	1	2	1	1	2	1	1	2
OG0000156	1	4	2	4	2	2	0	1	3	1	2	0	1	2	0	1	2	1	0	1	2	2	3	1	0	3	2	1	0	1	2	1	0	0	3	0	0	1	0	0	0	0	0	1	2	2	1	0	1
OG0000157	1	1	1	1	1	1	1	2	1	1	1	1	2	1	1	1	2	1	1	1	1	1	1	1	1	1	0	1	1	1	1	1	1	1	1	1	1	1	1	1	1	1	1	1	1	1	1	3	1
OG0000158	2	2	2	2	1	2	1	1	1	12	2	0	5	2	0	0	0	0	1	3	1	1	3	0	0	1	2	2	1	6	1	6	3	0	3	1	2	1	0	1	0	2	0	1	4	0	1	0	0
OG0000159	2	2	0	0	0	2	0	2	0	1	0	0	0	0	0	0	0	0	0	0	0	0	0	0	0	0	1	0	0	4	0	1	0	0	15	0	18	0	1	1	1	0	0	0	0	13	0	0	0
OG0000160	1	2	1	1	1	1	1	1	1	1	1	1	2	2	1	1	1	1	1	1	2	1	1	1	2	1	1	2	1	1	1	1	1	1	1	2	1	2	1	1	1	1	1	1	1	1	1	1	1
OG0000161	1	1	1	1	1	1	1	1	1	3	1	1	1	1	1	2	1	1	1	1	1	1	1	1	1	1	1	1	1	1	1	1	1	1	1	1	1	1	1	1	1	1	1	1	1	1	1	1	1
OG0000162	1	1	1	1	1	1	1	1	1	1	1	1	1	1	1	1	1	1	1	1	1	0	1	1	1	1	1	2	1	1	2	1	1	1	1	1	1	2	1	2	1	1	1	2	1	1	2	2	2
OG0000163	1	1	1	1	1	2	1	1	1	1	1	1	1	1	1	1	1	0	1	1	1	1	1	1	1	1	1	1	1	1	1	1	1	1	1	1	1	1	1	1	1	1	1	1	1	2	1	1	1
OG0000164	1	1	1	1	1	1	1	1	1	1	1	1	1	1	1	1	1	1	1	1	1	1	1	1	1	1	1	1	1	1	1	1	1	1	1	1	1	1	1	1	1	1	1	1	1	1	1	1	1
OG0000165	1	1	1	1	1	1	1	1	2	2	1	1	1	1	1	1	2	1	1	1	1	1	2	1	1	2	1	1	1	1	1	1	2	1	1	1	1	1	1	1	1	1	1	1	1	1	1	1	1
OG0000166	1	1	1	1	1	1	1	1	1	1	1	1	1	1	1	1	1	1	1	1	1	1	1	1	1	1	1	2	1	1	1	1	2	1	1	1	2	1	1	1	1	1	1	1	1	1	1	1	1
OG0000167	1	1	3	1	0	0	2	1	0	1	0	2	3	0	2	0	3	1	0	0	2	4	1	4	1	0	1	0	0	2	0	2	1	2	1	0	1	0	0	0	0	1	0	0	2	2	0	0	0
OG0000168	1	1	1	1	1	2	1	1	2	1	1	1	1	1	1	1	1	1	1	1	1	1	1	1	1	2	2	1	1	1	1	2	2	1	1	1	1	1	1	1	1	1	1	1	1	1	1	1	1
OG0000169	1	1	1	1	1	1	1	1	1	1	1	2	1	1	1	1	1	1	1	1	1	1	1	1	1	1	1	1	1	1	2	1	1	1	1	1	1	2	1	2	1	1	1	2	1	1	2	1	2
OG0000170	1	1	1	1	1	1	1	2	1	1	1	1	1	1	1	1	1	1	1	1	1	1	1	1	1	1	1	1	1	1	1	1	1	1	3	1	1	1	1	1	1	1	1	1	1	1	1	1	1
OG0000171	2	1	1	1	1	1	2	1	1	1	1	1	1	1	1	1	1	1	1	1	1	1	2	1	1	1	1	1	1	1	1	2	2	1	1	1	1	1	1	1	1	1	1	1	1	1	1	1	1
OG0000172	1	1	1	1	1	0	1	1	1	1	1	1	1	1	1	1	1	2	1	1	1	2	1	1	1	1	0	2	1	1	1	1	2	1	2	1	1	1	1	1	1	1	1	1	1	0	1	1	1
OG0000173	1	1	1	1	1	1	1	1	1	1	1	1	1	1	1	1	1	1	1	1	1	1	1	1	1	1	1	1	1	1	1	1	1	1	1	1	1	1	1	1	1	1	1	1	1	1	1	1	1
OG0000174	1	1	1	1	1	2	1	1	1	1	1	1	1	1	1	1	1	1	1	1	1	2	1	2	0	1	1	1	1	2	1	2	2	1	1	1	1	1	1	1	1	2	1	1	2	2	2	2	1
OG0000175	1	1	2	1	1	1	1	1	1	1	1	1	1	1	1	1	1	1	1	1	1	1	1	1	1	1	1	1	1	1	1	1	1	1	1	1	1	1	1	1	1	1	1	1	1	1	1	1	1
OG0000176	1	2	1	2	1	1	1	1	1	2	1	1	1	2	1	1	1	1	1	1	1	1	0	2	1	1	1	1	1	1	1	1	1	1	1	2	1	1	1	1	1	1	1	1	1	0	1	1	1
OG0000177	1	0	3	1	0	0	1	0	0	0	0	3	1	0	2	0	3	0	0	0	3	1	1	3	0	0	0	0	0	1	0	2	0	4	3	0	0	0	0	0	0	0	0	0	1	2	0	0	0
OG0000178	1	3	1	1	1	1	1	1	1	1	1	1	1	1	1	1	1	1	1	1	1	1	1	1	1	1	1	1	1	1	1	1	1	1	1	1	1	1	1	1	1	1	1	1	1	1	1	1	1
OG0000179	1	1	1	1	1	1	1	1	1	2	1	1	2	1	2	1	1	1	1	1	1	1	1	1	0	1	1	1	1	1	1	1	1	1	2	1	1	1	1	1	1	1	1	1	1	1	1	1	1
OG0000180	1	1	1	1	1	1	1	1	1	1	1	1	1	1	1	1	1	1	1	1	1	1	1	1	1	1	1	1	1	1	1	2	1	1	1	1	1	1	1	1	1	1	1	1	1	1	1	1	1
OG0000181	1	1	1	2	2	1	1	1	1	1	1	1	1	1	1	1	1	1	1	1	1	1	1	1	1	1	2	1	2	1	1	3	0	1	1	1	1	1	2	1	2	1	2	1	1	2	1	1	1
OG0000182	1	1	1	1	1	1	1	1	1	1	1	1	1	1	1	1	1	1	1	1	1	1	1	1	1	1	3	1	1	1	1	1	1	1	1	1	1	1	1	1	1	1	1	1	1	1	1	1	1
OG0000183	1	1	1	2	1	1	1	1	1	1	1	1	1	1	1	1	1	1	1	1	1	1	1	1	1	1	2	1	1	2	1	1	1	1	1	1	1	1	1	1	1	1	1	1	1	2	1	1	1
OG0000184	1	1	1	1	1	1	1	1	1	1	1	1	1	1	1	1	1	1	1	1	1	1	1	1	1	1	1	2	1	1	1	1	1	1	1	1	1	1	1	1	1	1	1	1	1	2	1	1	1
OG0000185	1	1	1	1	1	1	1	1	1	1	1	1	1	1	1	1	1	1	2	1	1	1	1	1	1	1	1	1	1	1	1	2	1	1	1	1	1	1	1	1	1	1	1	1	1	1	1	1	1
OG0000186	1	2	1	1	1	2	1	1	1	0	1	1	2	1	1	1	1	1	1	1	1	1	0	1	3	1	1	0	1	1	2	1	2	1	1	1	2	1	1	1	1	1	1	1	1	2	0	2	1
OG0000187	1	4	1	1	1	1	1	1	1	1	1	1	1	1	1	1	1	1	1	1	1	1	1	1	1	1	1	1	1	1	1	1	1	1	1	1	1	1	1	1	1	1	1	1	1	1	1	1	1
OG0000188	1	1	1	1	1	1	1	1	1	1	1	1	1	1	1	1	1	1	1	1	1	1	1	1	1	1	2	2	1	1	1	1	1	1	1	1	1	1	1	2	2	1	1	1	1	2	1	1	1
OG0000189	1	1	1	1	1	2	1	1	1	1	1	1	2	1	1	1	1	1	1	1	1	1	1	1	1	1	1	1	1	2	1	1	1	1	1	2	1	1	1	1	1	1	1	1	1	1	1	0	1
OG0000190	1	1	1	1	1	2	1	3	1	1	1	1	1	1	1	1	1	1	1	1	1	1	1	1	1	2	1	1	1	1	1	2	1	1	1	1	3	1	1	1	1	1	1	1	1	1	1	4	1
OG0000191	1	1	1	1	1	1	1	1	1	1	1	1	1	1	1	1	1	1	1	1	1	1	1	1	1	1	1	1	1	1	1	1	1	1	1	1	1	1	1	1	1	1	1	1	1	1	1	1	1
OG0000192	1	1	1	1	1	1	1	1	1	1	1	1	1	1	1	1	1	1	1	1	1	1	1	1	1	1	1	1	1	1	1	1	1	1	1	1	1	1	1	1	1	1	1	1	1	1	1	1	1
OG0000193	1	1	1	1	1	1	1	1	1	1	1	1	1	1	1	1	1	1	1	1	1	1	1	1	1	1	1	1	1	1	1	3	1	1	1	1	1	1	1	1	1	1	1	1	1	1	1	1	1
OG0000194	1	1	2	1	1	1	1	1	1	1	1	2	1	1	1	1	2	1	1	1	1	1	1	2	1	1	1	1	1	1	1	1	1	2	1	1	1	1	1	1	1	1	1	1	1	1	1	1	1
OG0000195	1	1	1	1	1	1	2	2	1	1	1	1	1	2	1	1	1	1	1	1	1	2	1	1	1	1	1	1	2	1	1	1	1	0	1	1	1	1	1	1	1	1	1	1	1	1	1	1	1
OG0000196	0	0	2	0	0	0	0	3	0	1	1	2	0	0	1	0	2	1	1	1	1	1	0	1	0	0	1	1	1	0	1	2	2	3	4	0	1	1	2	1	2	1	2	1	0	0	1	0	1
OG0000197	1	1	1	2	1	1	1	1	1	1	1	1	1	1	1	1	1	1	1	1	1	1	1	1	1	1	1	1	1	1	1	1	1	1	1	1	1	1	1	1	1	1	1	1	1	1	1	1	1
OG0000198	1	1	1	1	1	1	1	1	1	1	1	1	1	1	1	1	2	2	1	2	1	1	1	1	1	1	1	1	1	1	2	1	1	1	1	1	1	1	1	1	1	1	1	1	1	1	1	1	1
OG0000199	1	1	1	1	1	1	1	1	1	1	1	1	1	1	1	1	1	1	1	1	1	1	2	1	1	1	2	1	1	1	1	1	1	1	2	1	1	1	1	1	1	1	1	1	1	1	1	1	1
OG0000200	1	1	1	1	1	1	1	1	1	1	1	1	1	1	1	1	1	1	1	1	1	2	1	1	1	1	1	1	1	1	1	1	1	1	1	1	1	1	1	1	1	1	1	1	1	1	1	1	1
OG0000201	1	1	1	1	2	1	1	1	1	1	1	1	1	1	1	1	1	1	1	1	1	1	1	1	1	1	1	1	1	1	1	1	2	1	1	1	1	1	2	1	2	1	1	1	1	1	1	2	1
OG0000202	1	1	1	1	1	1	1	1	1	1	1	1	1	1	1	1	1	1	1	1	1	1	1	1	1	1	1	1	1	1	1	1	1	1	1	1	1	1	1	1	1	1	1	1	1	1	1	1	1
OG0000203	1	1	1	1	1	1	1	1	1	1	1	2	1	1	1	1	3	1	1	1	1	1	1	3	1	1	1	1	1	1	1	1	1	2	1	1	1	1	1	1	1	1	1	1	1	1	1	1	1
OG0000204	1	1	1	1	2	1	1	1	1	1	1	1	1	1	1	1	1	1	1	1	1	1	2	1	1	1	1	1	1	1	1	2	1	1	1	1	1	1	1	1	1	1	1	1	1	1	1	1	1
OG0000205	1	1	1	1	1	1	1	1	1	1	1	1	1	1	1	1	1	1	1	1	1	1	1	1	1	1	1	1	1	1	1	1	2	1	1	1	2	1	1	1	1	1	1	1	1	1	1	1	1
OG0000206	1	1	2	1	1	1	1	1	1	1	1	1	1	1	1	1	1	1	1	1	1	1	1	1	1	1	1	1	1	1	1	1	1	1	1	1	1	1	1	1	1	1	1	1	1	1	1	1	1
OG0000207	1	1	2	1	1	1	1	1	1	1	1	1	1	1	1	1	1	2	1	1	1	1	1	1	1	1	1	1	1	1	1	1	1	1	1	1	1	2	1	1	1	1	1	1	1	1	1	1	1
OG0000208	1	1	1	1	2	1	1	1	1	2	1	0	1	1	2	1	0	1	1	1	1	1	1	0	1	1	1	1	1	2	1	2	2	0	1	1	1	1	1	1	1	1	1	3	1	1	1	1	1
OG0000209	1	1	1	1	1	1	1	1	1	2	1	1	1	1	1	1	1	1	1	1	1	1	1	1	1	1	1	1	1	1	1	1	1	1	1	1	1	1	1	1	1	1	1	1	1	1	1	1	1
OG0000210	1	1	1	1	1	1	1	1	1	1	1	1	1	1	1	1	1	1	1	1	1	1	1	1	1	1	1	1	1	1	1	1	1	1	1	1	1	1	1	1	1	1	1	1	1	1	1	1	1
OG0000211	1	1	1	1	1	1	1	2	1	1	1	1	1	1	1	1	2	1	1	1	1	1	1	2	1	1	1	1	1	1	1	1	1	1	1	1	1	1	1	1	1	2	1	1	1	1	1	1	2
OG0000212	1	1	1	1	1	1	1	1	1	1	1	1	1	1	1	1	1	1	1	1	1	1	1	1	1	1	1	1	1	1	1	1	1	1	1	1	1	1	1	1	1	1	1	1	1	1	1	1	1
OG0000213	1	1	1	1	1	1	1	1	1	1	1	1	1	1	1	1	1	1	1	1	1	1	1	1	1	1	1	1	1	1	1	1	1	1	1	1	1	1	1	1	1	1	1	1	1	1	1	1	1
OG0000214	1	1	1	1	1	1	1	1	1	1	1	1	1	1	1	1	1	1	1	1	1	1	1	1	1	1	1	1	1	1	1	1	1	1	1	1	1	1	1	1	1	1	1	1	1	1	1	1	1
OG0000215	1	1	1	1	0	1	1	1	1	1	2	1	2	1	1	0	1	1	1	1	1	1	1	1	1	1	1	1	1	1	1	1	2	1	1	1	1	1	1	2	1	1	1	1	1	1	1	1	1
OG0000216	1	1	1	1	1	1	1	1	1	1	1	1	1	1	1	1	1	1	1	1	1	1	1	1	1	1	1	1	1	1	1	1	1	1	1	1	1	1	1	1	1	1	1	1	1	1	1	1	1
OG0000217	1	1	1	1	1	1	1	1	1	1	1	1	1	1	1	1	1	1	1	1	1	1	1	1	1	1	1	1	1	1	1	1	1	1	1	1	1	1	1	1	1	1	1	1	1	1	1	1	1
OG0000218	1	1	1	1	1	1	1	1	1	1	1	1	1	1	1	1	1	1	1	1	1	1	1	1	1	1	1	1	1	1	1	1	1	1	1	1	1	1	1	1	1	1	1	1	1	1	1	1	1
OG0000219	1	1	1	1	1	1	2	1	1	1	1	1	1	1	1	2	1	1	1	1	1	1	1	1	1	1	3	1	1	1	1	3	1	1	1	1	1	1	1	1	1	1	1	1	1	1	1	1	1
OG0000220	1	1	1	1	1	1	1	1	1	1	1	1	1	1	1	1	1	1	1	1	1	1	1	1	1	1	1	1	1	1	1	1	1	1	1	1	1	1	1	1	1	1	1	1	1	1	1	1	1
OG0000221	16	0	0	0	0	0	6	0	0	0	0	0	0	3	0	0	0	0	0	0	0	0	0	0	0	0	39	0	14	0	0	0	11	0	0	0	0	0	7	0	5	0	5	0	0	0	0	0	0
OG0000222	1	1	1	2	1	1	1	1	1	1	1	1	1	1	1	1	1	1	1	1	1	1	1	1	1	1	1	1	1	1	1	1	1	1	1	1	1	1	1	1	1	1	1	1	1	1	1	1	1
OG0000223	1	1	1	1	1	1	1	1	1	1	1	1	1	1	1	1	1	1	1	1	1	1	1	1	1	1	1	1	1	1	1	1	1	1	1	1	1	1	1	2	2	1	1	1	1	1	1	1	1
OG0000224	1	1	1	1	1	1	1	1	1	1	1	1	1	1	1	1	1	1	1	1	1	1	1	1	1	1	1	1	1	1	1	1	1	1	1	1	1	1	1	1	1	1	1	1	1	1	1	1	1
OG0000225	1	1	1	1	1	1	1	1	1	1	1	1	1	1	1	1	1	1	1	1	1	1	1	1	1	1	1	1	1	1	1	1	1	1	1	1	1	1	1	1	1	1	1	1	1	1	1	1	1
OG0000226	1	1	1	1	1	1	1	1	1	1	1	1	1	1	1	1	1	1	1	1	1	1	1	1	1	1	1	1	1	1	1	2	1	1	1	1	1	1	1	1	1	1	1	1	1	1	1	1	1
OG0000227	1	1	1	1	1	1	1	1	1	1	1	1	1	1	1	1	1	1	1	1	1	1	1	1	1	1	1	1	1	1	1	1	1	1	1	1	1	1	1	1	1	1	1	1	1	1	1	1	1
OG0000228	1	1	1	1	1	1	1	1	1	1	1	1	1	1	1	1	1	1	1	1	1	1	1	1	1	1	1	1	1	1	1	1	1	1	1	1	1	1	1	1	1	1	1	1	1	1	1	1	1
OG0000229	1	1	1	1	1	1	1	1	1	1	1	1	1	1	1	1	1	1	1	1	1	1	1	1	1	1	1	1	1	1	1	1	1	1	1	1	1	1	1	1	1	1	1	1	1	1	1	1	1
OG0000230	1	1	1	1	1	1	2	1	1	1	1	1	1	2	1	1	1	1	1	1	1	1	1	1	1	1	1	1	1	1	1	1	1	1	1	1	1	1	1	1	1	1	1	1	1	1	1	1	1
OG0000231	1	1	1	1	1	1	2	1	1	1	1	1	1	1	1	1	1	1	1	1	1	1	1	1	1	1	1	1	1	1	1	1	1	1	1	1	1	1	1	1	1	1	1	1	1	1	1	1	1
OG0000232	1	1	1	1	1	1	1	1	1	1	1	1	1	1	1	1	1	1	1	1	1	1	1	1	1	1	1	1	1	1	1	1	1	1	1	1	1	1	1	1	1	1	1	1	1	1	1	1	1
OG0000233	1	1	1	1	1	1	1	1	1	1	1	1	1	1	1	1	1	1	1	1	1	1	1	1	1	1	1	1	1	1	1	1	1	1	1	1	1	1	1	1	1	1	1	1	1	1	1	1	1
OG0000234	1	1	1	1	1	1	1	1	1	1	1	1	1	1	1	1	1	1	1	1	1	1	1	1	1	1	1	1	1	1	1	1	1	1	1	1	1	1	1	1	1	1	1	1	1	1	1	1	1
OG0000235	1	1	1	1	1	1	1	1	1	1	1	1	1	1	1	1	1	1	1	1	1	1	1	1	1	1	1	1	1	1	1	1	1	1	1	1	1	1	1	1	1	1	1	1	1	1	1	1	1
OG0000236	1	1	1	1	1	1	1	1	1	1	1	1	1	1	1	1	1	1	1	1	1	1	1	1	1	1	1	1	1	1	1	1	1	1	1	1	1	1	1	1	1	1	1	1	1	1	1	1	1
OG0000237	1	1	1	1	1	1	1	1	1	2	1	1	1	1	1	1	1	1	1	1	1	1	1	1	1	1	1	1	1	1	1	1	1	1	1	1	1	1	1	1	1	1	1	1	1	1	1	1	1
OG0000238	1	1	1	1	1	1	1	1	1	1	1	1	1	1	1	1	1	1	1	1	1	1	1	1	1	1	1	1	2	1	1	1	1	1	1	1	1	1	1	1	1	1	1	1	1	1	1	1	2
OG0000239	1	1	1	1	1	1	1	1	1	1	1	1	1	1	1	1	1	1	1	1	1	1	1	1	1	1	1	1	1	1	1	1	1	1	1	1	1	1	1	1	1	1	1	1	1	1	1	1	1
OG0000240	1	1	1	1	1	1	1	1	1	1	1	1	1	1	1	1	1	1	1	1	1	1	1	1	1	1	1	1	1	1	1	1	1	1	1	1	1	1	1	1	1	1	1	1	1	1	1	1	1
OG0000241	1	1	1	1	1	1	1	1	1	1	1	1	1	1	1	1	1	1	1	1	1	1	1	1	1	1	1	1	1	1	1	1	1	1	1	1	1	1	1	1	1	1	1	1	1	1	1	1	1
OG0000242	1	1	1	1	1	1	1	1	1	1	1	1	1	1	1	1	1	1	1	1	1	1	1	1	1	1	2	1	1	1	2	1	1	1	1	1	2	1	1	1	1	1	1	1	1	1	1	1	1
OG0000243	1	1	1	1	1	1	1	1	1	1	1	1	1	1	1	1	1	1	2	1	1	1	1	1	1	1	1	1	1	1	1	1	1	1	1	1	1	1	1	1	1	1	1	1	1	1	1	1	1
OG0000244	1	1	1	1	1	1	1	1	1	1	1	1	1	1	1	1	1	1	1	1	1	1	1	1	1	1	1	1	1	1	1	1	1	1	1	1	1	1	1	1	1	1	1	1	1	1	1	1	1
OG0000245	1	1	1	1	1	1	1	1	1	1	1	1	1	1	1	1	1	1	1	1	1	1	1	1	1	1	2	1	1	1	1	1	1	1	1	1	1	1	1	1	1	1	1	1	1	1	1	1	1
OG0000246	1	1	1	1	1	1	1	1	1	1	1	1	1	1	1	1	1	1	1	1	1	1	1	1	1	1	1	1	1	1	1	1	1	1	1	1	1	1	1	1	1	1	1	1	1	1	1	1	1
OG0000247	1	1	1	1	1	1	1	1	1	1	1	1	1	1	1	1	1	1	1	1	1	1	1	1	1	1	1	1	1	1	1	1	1	1	1	1	1	1	1	1	1	1	1	1	1	1	1	1	1
OG0000248	1	1	1	1	1	1	1	1	1	1	1	1	1	1	1	1	1	1	1	1	1	1	1	1	1	1	1	1	1	1	1	1	1	1	1	1	1	1	1	1	1	1	1	1	1	1	1	1	1
OG0000249	1	1	1	1	1	1	1	1	1	1	1	1	1	1	1	1	1	1	1	1	1	1	1	1	1	1	1	1	1	1	1	1	1	1	1	1	1	2	1	1	1	1	1	1	1	1	1	1	1
OG0000250	1	1	1	1	1	1	1	1	1	1	1	1	1	1	1	1	1	1	1	1	1	1	1	1	1	1	1	1	1	1	1	1	1	1	1	1	1	1	1	1	1	1	1	1	1	1	1	1	1
OG0000251	1	1	1	1	1	1	1	1	1	1	1	1	1	1	1	1	1	1	1	1	1	1	1	1	1	1	1	1	1	1	1	1	1	1	1	1	1	1	1	1	1	1	1	1	1	1	1	1	1
OG0000252	1	1	1	1	1	1	1	1	1	1	1	1	1	1	1	1	1	1	1	1	1	1	1	1	1	1	1	1	1	1	1	1	1	1	1	1	1	1	1	1	1	1	1	1	1	1	1	1	1
OG0000253	1	1	1	1	1	1	1	1	1	1	1	1	1	1	1	1	1	1	1	1	1	1	1	1	2	1	1	1	1	1	1	1	1	1	1	1	1	1	1	1	1	1	1	1	1	1	1	1	1
OG0000254	1	1	1	1	1	1	1	1	1	1	1	1	1	1	1	1	1	1	1	1	1	1	1	1	1	1	1	1	1	1	1	1	1	1	1	1	1	1	1	1	1	1	1	1	1	1	1	1	1
OG0000255	1	1	1	1	1	1	1	1	1	1	1	1	1	1	1	1	1	1	1	1	1	1	1	1	1	1	1	1	1	1	1	1	1	1	1	1	1	1	1	1	1	1	1	1	1	1	1	1	1
OG0000256	1	1	1	1	1	1	1	1	1	1	1	1	1	1	1	1	1	1	1	1	1	1	1	1	1	1	1	1	1	1	1	1	1	1	1	1	1	1	1	1	1	1	1	1	1	1	1	1	1
OG0000257	1	1	1	1	1	1	1	1	1	1	1	1	1	1	1	1	1	1	1	1	1	1	1	1	1	1	1	1	1	1	1	1	1	1	1	1	1	1	1	1	1	1	1	1	1	1	1	1	1
OG0000258	2	5	4	2	0	2	0	1	1	0	1	1	1	0	1	1	2	1	1	1	1	0	0	1	0	2	2	1	2	1	2	0	0	0	0	0	1	1	0	3	0	2	0	1	0	0	2	2	2
OG0000259	1	1	1	1	1	1	1	1	1	1	1	1	1	1	1	1	1	1	1	1	1	1	1	1	1	1	1	1	1	1	1	1	1	1	1	1	1	1	1	1	1	1	1	1	1	1	1	1	1
OG0000260	1	1	1	1	1	1	1	1	1	1	1	1	1	1	1	1	1	1	1	1	1	1	1	1	1	1	1	1	1	1	1	1	1	1	1	1	1	1	1	1	1	1	1	1	1	1	1	1	1
OG0000261	1	1	1	1	1	1	1	2	1	1	1	1	1	1	1	1	1	1	1	1	1	1	1	1	1	1	1	1	1	1	1	1	1	1	1	1	1	1	1	1	1	1	1	1	1	1	1	1	1
OG0000262	1	1	1	1	1	1	1	1	1	1	1	1	1	1	1	1	1	1	1	1	1	1	1	1	1	1	1	1	1	1	1	1	1	2	1	1	1	1	1	1	1	1	1	1	1	1	1	1	1
OG0000263	1	1	1	1	1	1	1	1	1	1	1	1	1	1	1	1	1	1	1	1	1	1	1	1	1	1	1	1	1	1	1	1	1	1	1	1	1	1	1	1	1	1	1	1	1	1	1	1	1
OG0000264	1	1	1	1	1	1	1	1	1	1	1	1	1	1	1	1	1	1	1	1	1	1	1	1	1	1	1	1	1	1	1	1	1	1	1	1	1	1	1	1	1	1	1	1	1	1	1	1	1
OG0000265	1	1	1	1	1	1	1	1	1	1	1	1	1	1	1	1	1	1	1	1	1	1	1	1	1	2	1	1	1	1	1	1	1	1	1	1	1	1	1	1	1	1	1	1	1	1	1	1	1
OG0000266	1	1	1	1	1	1	1	1	1	1	1	1	1	1	1	1	1	1	1	1	1	1	1	1	1	1	1	1	1	1	1	1	1	1	1	1	1	1	1	1	1	1	1	1	1	1	1	1	1
OG0000267	1	1	1	1	1	1	1	1	1	1	1	1	1	1	1	1	1	1	1	1	1	1	1	1	1	1	1	1	1	1	1	1	1	1	1	1	1	1	1	1	1	1	1	1	1	1	1	1	1
OG0000268	1	1	1	1	1	1	1	1	1	1	1	1	1	1	1	1	1	1	1	1	1	1	1	1	1	1	1	1	1	1	1	1	1	1	1	1	1	1	1	1	1	1	1	1	1	1	1	1	1
OG0000269	1	1	1	1	1	1	1	1	1	1	1	1	1	1	1	1	1	1	1	1	1	1	1	1	1	1	1	1	1	1	1	1	1	1	1	1	1	1	1	1	1	1	1	1	1	1	1	1	1
OG0000270	1	1	1	1	1	1	1	1	1	1	1	1	1	1	1	1	1	1	1	1	1	1	1	1	1	1	1	1	1	1	1	1	1	1	1	1	1	1	1	1	1	1	1	1	1	1	1	1	1
OG0000271	1	1	1	1	1	1	1	1	1	1	1	1	1	1	1	1	1	1	1	1	1	1	1	1	1	1	1	1	1	1	1	1	1	1	1	1	1	1	1	1	1	1	1	1	1	1	1	1	1
OG0000272	1	1	1	1	1	1	1	1	1	1	1	1	1	1	1	1	1	1	1	1	1	1	1	1	1	1	1	1	1	1	1	1	1	1	1	1	1	1	1	1	1	1	2	1	1	1	1	1	2
OG0000273	1	1	1	1	1	1	1	1	1	1	1	1	1	1	1	1	1	1	1	1	1	1	1	1	1	1	1	1	1	1	1	1	1	1	1	1	1	1	1	1	1	1	1	1	1	1	1	1	1
OG0000274	1	1	1	1	1	1	1	1	1	1	1	1	1	1	1	1	1	1	1	1	1	1	1	1	1	1	1	1	1	1	1	1	1	1	1	1	1	1	1	1	1	1	1	1	1	1	1	1	1
OG0000275	1	1	1	1	1	1	1	1	1	1	1	1	1	1	1	1	1	1	1	1	1	1	1	1	1	1	1	1	1	1	1	1	1	1	1	1	1	1	1	1	1	1	1	1	1	1	1	1	1
OG0000276	1	1	1	1	1	1	1	1	1	1	1	1	1	1	1	1	1	1	1	1	1	1	1	1	1	1	1	1	1	1	1	1	1	1	1	1	1	1	1	1	1	1	1	1	1	1	1	1	1
OG0000277	1	1	1	1	1	1	1	1	1	1	1	1	1	1	1	1	1	1	1	1	1	1	1	1	1	1	1	1	1	1	1	1	1	1	1	1	1	1	1	1	1	1	1	1	1	1	1	1	1
OG0000278	1	1	1	1	1	1	1	1	1	1	1	1	1	2	1	1	1	1	1	1	1	1	1	1	1	1	1	1	1	1	1	1	2	1	1	1	1	1	1	1	1	1	1	1	1	1	1	1	1
OG0000279	1	1	1	1	1	1	1	1	1	1	1	1	1	1	1	1	1	1	1	1	1	1	1	1	1	1	1	1	1	1	1	1	1	1	1	1	1	1	1	1	1	1	1	1	1	1	1	1	1
OG0000280	1	1	1	1	1	1	1	1	1	1	1	1	1	1	1	1	1	1	1	1	1	1	1	1	1	1	1	1	1	1	1	1	1	1	1	1	1	1	1	1	1	1	1	1	1	1	1	1	1
OG0000281	1	1	1	1	1	1	1	1	1	1	1	1	1	1	1	1	1	1	1	1	1	1	1	1	2	1	1	1	1	1	1	1	1	1	1	1	1	1	1	1	1	1	1	1	1	1	1	1	1
OG0000282	1	1	1	1	1	1	1	1	1	1	1	1	1	1	1	1	1	1	1	1	1	1	1	1	1	1	1	1	1	1	1	1	1	1	1	1	1	1	1	1	1	1	1	1	1	1	1	1	1
OG0000283	1	1	1	1	1	1	1	1	1	1	1	1	1	1	1	1	1	1	1	1	1	1	1	1	1	1	1	1	1	1	1	1	1	1	1	1	1	1	1	1	1	1	1	1	1	1	1	1	1
OG0000284	1	1	1	1	1	1	1	1	1	1	1	1	1	1	1	1	1	1	1	1	1	1	1	1	1	1	1	1	1	1	1	1	1	1	1	1	1	1	1	1	1	1	1	1	1	1	1	1	1
OG0000285	1	1	1	1	1	1	1	1	1	1	1	1	1	1	1	1	1	1	1	1	1	1	1	1	1	1	1	1	1	1	1	1	1	1	1	1	1	1	1	1	1	1	1	1	1	1	2	1	1
OG0000286	1	1	1	1	1	1	1	1	1	1	1	1	1	1	1	1	1	1	1	1	1	1	1	1	2	1	1	1	1	1	1	1	1	1	1	1	2	1	1	1	1	1	1	1	1	1	1	1	1
OG0000287	1	1	1	1	2	2	1	2	2	1	1	1	1	1	1	2	1	1	2	1	1	2	2	1	2	2	1	2	1	1	1	4	1	2	1	1	1	1	2	1	1	1	1	1	1	1	1	1	1
OG0000288	1	1	1	1	1	1	1	1	1	1	1	1	1	1	1	1	1	1	1	1	1	1	1	1	1	1	1	1	1	1	1	1	1	1	1	1	1	1	1	1	1	1	1	1	1	1	1	1	1
OG0000289	1	1	1	1	1	1	1	1	1	1	1	1	1	1	1	1	1	1	1	1	1	1	1	1	1	1	1	1	1	1	1	1	1	1	1	1	1	1	1	1	1	1	1	1	1	1	1	1	1
OG0000290	1	1	1	1	1	1	1	1	1	1	1	1	1	1	1	1	1	1	1	1	2	1	1	1	1	1	1	1	1	1	1	1	1	1	1	1	1	1	1	1	1	1	1	1	1	1	1	1	1
OG0000291	1	1	1	1	1	1	1	1	1	1	1	1	1	1	1	1	1	1	1	1	1	1	1	1	2	1	1	1	1	1	1	1	1	1	1	1	1	1	1	1	1	1	1	1	1	1	1	1	1
OG0000292	1	1	1	1	1	1	1	1	1	1	1	1	1	1	1	1	1	1	1	1	1	1	1	1	1	1	1	1	1	1	1	1	1	1	2	1	1	1	1	1	1	1	1	1	1	1	1	1	1
OG0000293	1	1	1	1	1	1	1	1	1	1	1	1	1	1	1	1	1	1	1	1	1	1	1	1	1	1	1	1	1	1	1	1	1	1	1	1	1	1	1	1	1	1	1	1	1	1	1	1	1
OG0000294	1	1	1	1	1	1	1	1	1	1	1	1	1	1	1	1	1	1	1	1	1	1	1	1	1	1	1	1	2	1	1	1	1	1	1	1	1	1	1	1	1	1	1	1	1	1	1	1	1
OG0000295	1	1	1	1	1	1	1	1	1	1	1	1	1	1	1	1	1	1	1	1	1	1	1	1	1	1	1	1	1	1	1	1	1	1	1	1	1	1	1	1	1	1	1	1	1	1	1	1	1
OG0000296	1	1	1	1	1	1	1	1	1	1	1	1	1	1	1	1	1	1	1	1	1	1	1	1	1	1	1	1	1	1	1	1	1	1	1	1	1	2	1	1	1	1	1	1	1	1	1	1	1
OG0000297	1	1	1	1	1	1	1	1	1	1	1	1	1	1	1	1	1	1	1	1	1	1	1	1	1	1	1	1	1	1	1	1	1	1	1	1	1	1	1	1	1	1	1	1	1	1	1	1	1
OG0000298	1	1	1	1	1	1	1	1	1	1	1	1	1	1	1	1	1	1	1	1	1	1	1	1	1	1	1	1	1	1	1	1	1	1	1	1	1	1	1	1	1	1	1	1	1	1	1	1	1
OG0000299	1	2	1	1	1	1	1	1	1	1	1	1	1	1	1	1	1	1	1	1	1	1	1	1	1	1	1	1	1	1	1	1	1	1	1	1	1	1	1	1	1	1	1	1	1	1	1	1	1
OG0000300	1	1	1	1	1	1	1	1	1	1	1	1	1	1	1	1	1	1	1	1	1	1	1	1	1	1	2	1	1	1	1	1	1	1	1	1	1	1	1	1	1	1	1	1	1	1	1	1	1
OG0000301	1	1	1	1	1	1	1	1	1	1	1	1	1	1	1	1	1	1	1	1	1	1	1	1	1	1	1	1	1	1	1	1	1	1	1	1	1	1	1	1	1	1	1	1	1	1	1	1	1
OG0000302	1	1	1	1	1	1	1	1	1	1	1	1	1	1	1	1	1	1	1	1	1	1	1	1	1	1	1	1	1	1	1	1	1	1	1	1	1	1	1	1	1	1	1	1	1	1	1	1	1
OG0000303	1	1	1	1	1	1	1	1	1	1	1	1	1	1	1	1	1	1	1	1	1	1	1	1	1	1	1	1	1	1	1	1	1	1	1	1	1	1	1	1	1	1	1	1	1	1	1	1	1
OG0000304	1	1	1	1	1	1	1	1	1	1	1	1	1	1	1	1	1	1	1	1	1	1	1	1	1	1	1	1	1	1	1	1	1	1	1	1	1	1	1	1	1	1	1	1	1	1	1	1	1
OG0000305	1	1	1	1	1	1	1	1	1	1	1	1	1	1	1	1	1	1	1	1	1	1	1	1	1	1	1	1	1	1	1	1	1	1	1	1	1	1	1	1	1	1	1	1	1	1	1	1	1
OG0000306	1	1	1	1	1	1	1	1	1	1	1	1	1	1	1	1	1	1	1	1	1	1	1	1	1	1	1	1	1	1	1	1	1	1	1	1	1	1	1	1	1	1	1	1	1	1	1	1	1
OG0000307	1	1	1	1	1	1	1	1	1	1	1	1	1	1	1	1	1	1	1	1	1	1	1	1	2	1	1	1	1	1	1	1	1	1	1	1	1	1	1	1	1	1	1	1	1	1	1	1	1
OG0000308	1	1	1	1	1	1	1	1	1	1	1	1	1	1	1	1	1	1	1	1	1	1	1	1	1	1	1	1	1	1	1	1	1	1	1	1	1	1	1	1	1	1	1	1	1	1	1	1	1
OG0000309	1	1	1	1	1	1	1	1	1	1	1	1	1	1	1	1	1	1	1	1	1	1	1	1	1	1	1	1	1	1	1	1	1	1	1	1	1	1	1	1	1	1	1	1	1	1	1	1	1
OG0000310	1	1	1	1	1	1	1	1	1	1	1	1	1	1	1	1	1	1	1	1	1	1	1	1	1	1	1	1	1	1	1	1	1	1	1	1	1	1	1	1	1	1	1	1	1	1	1	1	1
OG0000311	1	1	1	1	1	1	1	1	1	1	1	1	1	1	1	1	1	1	1	1	1	1	1	1	1	1	1	1	1	1	1	1	1	1	1	1	1	1	1	1	1	1	1	1	1	1	1	1	1
OG0000312	1	1	1	1	1	1	1	1	1	1	1	1	1	1	1	1	1	1	1	1	1	1	1	1	1	1	1	1	1	1	1	1	1	1	1	1	1	1	1	1	1	1	1	1	1	1	1	1	1
OG0000313	1	1	1	1	1	1	1	1	1	1	1	1	1	1	1	1	1	1	1	1	1	1	1	1	1	1	1	1	1	1	1	1	1	1	1	1	1	1	1	1	1	1	1	1	1	1	1	1	1
OG0000314	1	1	1	1	1	1	1	1	1	1	1	1	1	1	1	1	1	1	1	1	1	1	1	1	1	1	1	1	1	1	1	1	1	1	1	1	1	1	1	1	1	1	1	1	1	1	1	1	1
OG0000315	1	1	1	1	1	1	1	1	1	1	1	1	1	1	1	1	1	1	1	1	1	1	1	1	1	1	1	1	1	1	1	1	1	1	1	1	1	1	1	1	1	1	1	1	1	1	1	1	1
OG0000316	1	1	1	1	1	1	1	1	1	1	1	1	1	1	1	1	1	1	1	1	1	1	1	1	1	1	1	1	1	1	1	2	1	1	1	1	1	1	1	1	1	1	1	1	1	1	1	1	1
OG0000317	1	1	1	1	1	1	1	1	1	1	1	1	1	1	1	1	1	1	1	1	1	1	1	1	1	1	1	1	1	1	1	1	1	1	1	1	1	1	1	1	1	1	1	1	1	1	1	1	1
OG0000318	1	1	1	1	1	1	1	1	1	1	1	1	1	1	1	1	1	1	1	1	1	1	1	1	1	1	1	1	1	1	1	1	1	1	1	1	1	1	1	1	1	1	1	1	1	1	1	1	1
OG0000319	1	1	1	1	1	1	1	1	1	1	1	1	1	1	1	1	1	1	1	1	1	1	1	1	2	1	1	1	1	1	1	1	1	1	1	1	1	1	1	1	1	1	1	1	1	1	1	1	1
OG0000320	1	1	1	1	1	1	1	1	1	1	1	1	1	1	1	1	1	1	1	1	1	1	1	1	1	1	1	1	1	1	1	1	1	1	1	1	1	1	1	1	1	1	1	1	1	1	1	1	1
OG0000321	1	1	2	1	1	1	1	1	1	1	1	1	1	1	1	1	1	1	1	1	1	1	1	1	1	1	1	1	1	1	1	1	1	1	1	1	1	1	1	1	1	1	1	1	1	1	1	1	1
OG0000322	1	1	1	1	1	1	1	1	1	1	1	1	1	1	1	1	1	1	1	1	1	1	1	1	1	1	1	1	1	1	1	1	1	1	1	1	1	1	1	1	1	1	1	1	1	1	1	1	1
OG0000323	1	1	1	1	1	1	1	1	1	1	1	1	1	1	1	1	1	1	1	1	1	1	1	1	1	1	1	1	1	1	1	1	1	1	1	1	1	1	1	1	1	1	1	1	1	1	1	1	1
OG0000324	1	1	1	1	1	1	1	1	1	1	1	1	1	1	1	1	1	1	1	1	1	1	1	1	1	1	1	1	1	1	1	1	1	1	1	1	1	1	1	1	1	1	1	1	1	1	1	1	1
OG0000325	1	1	1	1	1	1	1	1	1	1	1	1	1	1	1	1	1	1	1	1	1	1	1	1	1	1	1	1	1	1	1	1	1	1	1	1	1	1	1	1	1	1	1	1	1	1	1	1	1
OG0000326	1	1	1	1	1	1	1	1	1	1	1	1	1	1	1	1	1	1	1	1	1	1	1	1	1	1	1	1	1	1	1	1	2	1	1	1	1	1	1	1	1	1	1	1	1	1	1	1	1
OG0000327	1	1	1	1	1	1	1	1	1	1	1	1	1	1	1	1	1	1	1	1	1	1	1	1	1	1	1	1	1	1	1	1	1	1	1	1	1	1	1	1	1	1	1	1	1	1	1	1	1
OG0000328	1	1	1	1	1	1	1	1	1	1	1	1	1	1	1	1	1	1	1	1	1	1	1	1	1	1	1	1	1	1	1	1	1	1	1	1	1	1	1	1	1	1	1	1	1	1	1	1	1
OG0000329	1	1	1	1	1	1	1	1	1	1	1	1	1	1	1	1	1	1	1	1	1	1	1	1	2	1	1	1	1	1	1	1	1	1	1	1	1	1	1	1	1	1	1	1	1	1	1	1	1
OG0000330	1	1	1	1	1	1	1	1	1	1	1	1	1	1	1	1	1	1	1	1	1	1	1	1	1	1	1	1	1	1	1	1	1	1	1	1	1	1	1	1	1	1	1	1	1	1	1	1	1
OG0000331	1	1	1	1	1	1	1	1	1	1	1	1	1	1	1	1	1	1	1	1	1	1	1	1	2	1	1	1	1	1	1	1	1	1	1	1	2	1	1	1	1	1	1	1	1	1	1	1	1
OG0000332	1	1	1	1	1	1	1	1	1	1	1	1	1	1	1	1	1	1	1	1	1	1	1	1	1	1	1	1	1	1	1	1	1	1	1	1	1	1	1	1	1	1	1	1	1	1	1	1	1
OG0000333	1	1	1	1	1	1	1	1	1	1	1	1	1	1	1	1	1	1	1	1	1	1	1	1	1	1	1	1	1	1	1	1	1	1	1	1	1	1	1	1	1	1	1	1	1	1	1	1	1
OG0000334	1	1	1	1	1	1	1	1	1	1	1	1	1	1	1	1	1	1	1	1	1	1	1	1	1	1	1	1	1	1	1	1	1	1	1	1	1	1	1	1	1	1	1	1	1	1	1	1	1
OG0000335	1	1	1	1	1	1	1	1	1	1	1	1	1	1	1	1	1	1	1	1	1	1	1	1	1	1	1	1	1	1	1	1	1	1	1	1	1	1	1	1	1	1	1	1	1	1	1	1	1
OG0000336	1	1	1	1	1	1	1	1	1	1	1	1	1	1	1	1	1	1	1	1	1	1	1	1	1	1	1	1	1	1	1	2	1	1	1	1	1	1	1	1	1	1	1	1	1	1	1	1	1
OG0000337	1	1	1	1	1	1	1	1	1	1	1	1	1	1	1	1	1	1	1	1	1	1	1	1	1	1	1	1	1	1	1	2	1	1	1	1	1	1	1	1	1	1	1	1	1	1	1	1	1
OG0000338	1	1	1	1	1	1	1	1	1	1	1	1	1	1	1	1	1	1	1	1	1	1	1	1	1	1	1	1	1	1	1	1	1	1	1	1	1	1	1	1	1	1	1	1	1	1	1	3	1
OG0000339	1	1	1	1	1	1	1	1	1	1	1	1	1	1	1	1	1	1	1	1	1	1	1	1	1	1	1	1	1	1	1	1	1	1	1	1	1	1	1	1	1	1	1	1	1	1	1	1	1
OG0000340	1	1	1	1	1	1	1	1	1	1	1	1	1	1	1	1	1	1	1	1	1	1	1	1	1	1	1	1	1	1	1	1	1	1	1	1	1	2	1	1	1	1	1	1	1	1	1	1	1
OG0000341	1	1	1	1	1	1	1	1	1	1	1	1	1	1	1	1	1	1	1	1	1	1	1	1	1	1	1	1	1	1	1	1	1	1	1	1	1	1	1	1	1	1	1	1	1	1	1	1	1
OG0000342	1	1	1	1	1	1	1	2	1	1	1	1	1	1	1	1	1	1	1	1	1	1	1	1	1	1	1	1	1	1	1	1	1	1	1	1	1	1	1	1	1	1	1	1	1	1	1	1	1
OG0000343	1	1	1	1	1	1	1	2	1	1	1	1	1	1	1	1	1	1	1	1	1	1	1	1	1	1	1	1	1	1	1	1	1	1	1	1	1	1	1	1	1	1	1	1	1	1	1	1	1
OG0000344	1	1	1	1	1	1	1	2	1	1	1	1	1	1	1	1	1	1	1	1	1	1	1	1	1	1	1	1	1	1	1	1	1	1	1	1	1	1	1	1	1	1	1	1	1	1	1	1	1
OG0000345	1	1	1	1	1	1	1	1	1	1	1	1	1	1	1	1	1	1	1	1	1	1	1	1	1	1	1	1	1	1	1	1	1	1	1	1	1	1	1	1	1	1	1	1	1	1	1	1	1
OG0000346	1	1	1	1	1	1	1	1	1	1	1	1	1	1	1	1	1	1	1	1	1	1	1	1	1	1	1	1	1	1	1	1	1	1	1	1	1	1	1	1	1	1	1	1	1	1	1	1	1
OG0000347	1	1	1	1	1	1	1	1	1	1	1	1	1	1	1	1	1	1	1	1	1	1	1	1	1	1	1	1	1	1	1	1	1	1	1	1	1	1	1	1	1	1	1	1	1	1	1	1	1
OG0000348	1	1	1	1	1	1	1	1	1	1	1	1	1	1	1	1	1	1	1	1	1	1	1	1	1	1	1	1	1	1	1	1	1	1	1	1	1	1	1	1	1	1	1	1	1	1	1	1	1
OG0000349	1	1	1	1	1	1	1	1	1	1	1	1	1	1	1	1	1	1	1	1	1	1	1	1	1	1	1	1	1	1	1	1	1	1	1	1	1	1	1	1	1	1	1	1	1	1	1	1	1
OG0000350	1	1	1	1	1	1	1	1	1	1	1	1	1	1	1	1	1	1	1	1	1	1	1	1	1	1	1	1	1	1	1	1	1	1	1	1	1	1	1	1	1	1	1	1	1	1	1	1	1
OG0000351	1	1	1	1	1	1	1	1	1	1	1	1	1	1	1	1	1	1	1	1	1	1	1	1	2	1	1	1	1	1	1	1	1	1	1	1	1	1	1	1	1	1	1	1	1	1	1	1	1
OG0000352	1	1	1	1	1	1	1	1	1	1	1	1	1	1	1	1	1	1	1	1	1	1	1	1	1	1	1	1	1	1	1	1	1	1	1	1	1	1	1	1	1	1	1	1	1	1	1	1	1
OG0000353	1	1	1	1	1	1	1	1	1	1	1	1	1	1	1	1	1	1	1	1	1	1	1	1	1	1	1	1	1	1	1	1	1	1	1	1	1	1	1	1	1	1	1	1	1	1	1	1	1
OG0000354	1	1	1	1	1	1	1	1	1	1	1	1	1	1	1	1	1	1	1	1	1	1	1	1	1	1	1	1	1	1	1	1	1	1	1	1	1	1	1	1	1	1	1	1	1	1	1	1	1
OG0000355	1	1	1	1	1	1	1	1	1	1	1	1	1	1	1	1	1	1	1	1	1	1	1	1	1	1	1	1	1	1	1	1	1	1	1	1	1	1	1	1	1	1	1	1	1	1	1	1	1
OG0000356	1	1	1	1	1	1	1	1	1	1	1	1	1	1	1	1	1	1	1	1	1	1	1	1	1	1	1	1	1	1	1	1	1	1	1	1	1	1	1	1	1	1	1	1	1	1	1	1	1
OG0000357	1	1	1	1	1	1	1	1	1	1	1	1	1	1	1	1	1	1	1	1	1	1	1	1	1	1	1	1	1	1	1	1	1	1	1	1	1	1	1	1	1	1	1	1	1	1	1	1	1
OG0000358	1	1	1	1	1	1	1	1	1	1	1	1	1	1	1	1	1	1	1	1	1	1	1	1	1	1	1	1	1	1	1	1	1	1	1	1	1	1	1	1	1	1	1	1	1	1	1	1	1
OG0000359	1	1	1	1	1	1	1	1	1	1	1	1	1	1	1	1	1	1	1	1	1	1	1	1	1	1	1	1	1	1	1	1	1	1	1	1	1	1	1	1	1	1	1	1	1	1	1	1	1
OG0000360	1	1	1	1	1	1	1	1	1	1	1	1	1	1	1	1	1	1	1	1	1	1	1	1	1	1	1	1	1	1	1	1	1	1	1	1	1	1	1	1	1	1	1	1	1	1	1	1	1
OG0000361	1	1	1	1	1	1	1	1	1	1	1	1	1	1	1	1	1	1	1	1	1	1	1	1	1	1	1	1	1	1	1	1	1	1	1	1	1	1	1	1	1	1	1	1	1	1	1	1	1
OG0000362	1	1	2	1	1	1	1	1	1	1	1	1	1	1	1	1	1	1	1	1	1	1	1	1	1	1	1	1	1	1	1	1	1	1	1	1	1	1	1	1	1	1	1	1	1	1	1	1	1
OG0000363	1	1	1	1	1	1	1	1	1	1	1	1	1	1	1	1	1	1	1	1	1	1	1	1	1	1	1	1	1	1	1	1	1	1	1	1	1	1	1	1	1	1	1	1	1	1	1	1	1
OG0000364	1	1	1	1	1	1	1	1	1	1	1	1	1	1	1	1	1	1	1	1	1	1	1	1	1	1	1	1	1	1	1	1	1	1	1	1	1	1	1	1	1	1	1	1	1	1	1	1	1
OG0000365	1	1	1	1	1	1	1	1	1	1	1	1	1	1	1	1	1	1	1	1	1	1	1	1	1	1	1	1	1	1	1	1	1	1	1	1	1	1	1	1	1	1	1	1	1	1	1	1	1
OG0000366	1	1	1	1	1	1	1	1	1	1	1	1	1	1	1	1	1	1	1	1	1	1	1	1	1	1	1	1	1	1	1	1	1	1	1	1	1	1	1	1	1	1	1	1	1	1	1	1	1
OG0000367	1	1	1	1	1	1	1	1	1	1	1	1	1	1	1	1	1	1	1	1	1	1	1	1	1	1	1	1	1	1	1	1	1	1	1	1	1	1	1	1	1	1	1	1	1	1	1	1	1
OG0000368	1	1	1	1	1	1	1	1	1	1	1	1	1	1	1	1	1	1	1	1	1	1	1	1	1	1	2	1	1	1	1	1	1	1	1	1	1	1	1	1	1	1	1	1	1	1	1	2	1
OG0000369	1	1	1	1	1	1	1	1	1	1	1	1	1	1	1	1	1	1	1	1	1	1	1	1	1	1	1	1	1	1	1	1	1	1	1	1	1	1	1	1	1	1	1	1	1	1	1	1	1
OG0000370	1	1	1	1	1	1	1	1	1	1	1	2	1	1	1	1	1	1	1	1	1	1	1	1	1	1	1	1	1	1	1	1	1	1	1	1	1	1	1	1	1	1	1	1	1	1	1	1	1
OG0000371	1	1	1	1	1	1	1	1	1	1	1	1	1	1	1	1	1	1	1	1	1	1	1	1	1	1	1	1	1	1	1	2	1	1	1	1	1	1	1	1	1	1	1	1	1	1	1	1	1
OG0000372	1	1	1	1	1	1	1	1	1	1	1	1	1	1	1	1	1	1	1	1	1	1	1	1	1	1	1	1	1	1	1	1	1	1	1	1	1	1	1	1	1	1	1	1	1	1	1	1	1
OG0000373	1	1	1	1	1	1	1	1	1	1	1	1	1	1	1	1	1	1	1	1	1	1	1	1	1	1	1	1	1	1	1	1	1	1	1	1	1	1	1	1	1	1	1	1	1	1	1	1	1
OG0000374	1	1	1	1	1	1	1	1	1	1	1	1	1	1	1	1	1	1	1	1	1	1	1	1	1	1	1	1	1	1	1	1	1	1	1	1	1	1	1	1	1	1	1	1	1	1	1	1	1
OG0000375	1	1	1	1	1	1	1	1	1	1	1	1	1	1	1	1	1	1	1	1	1	1	1	1	1	1	1	1	1	1	1	1	1	1	1	1	1	1	1	1	1	1	1	1	1	1	1	1	1
OG0000376	1	1	1	1	1	1	1	1	1	1	1	1	1	1	1	1	1	1	1	1	1	1	1	1	1	1	1	1	1	1	1	1	1	1	1	1	1	1	1	1	1	1	1	1	1	1	1	1	1
OG0000377	1	1	1	1	1	1	1	1	1	1	1	1	1	1	1	1	1	1	1	1	1	1	1	1	1	1	1	1	1	1	1	1	1	1	1	1	1	1	1	1	1	1	1	1	1	1	1	1	1
OG0000378	1	1	1	1	1	1	1	1	1	1	1	1	1	1	1	1	1	1	1	1	1	1	1	1	1	1	1	1	1	1	1	1	1	1	1	1	1	1	1	1	1	1	1	1	1	1	1	1	1
OG0000379	1	1	1	1	1	1	1	1	1	1	1	1	1	1	1	1	1	1	1	1	1	1	1	1	1	1	1	1	1	1	1	1	1	1	1	1	1	1	1	1	1	1	1	2	1	1	1	1	1
OG0000380	1	1	1	1	1	1	1	1	1	1	1	1	1	1	1	1	1	1	1	1	1	1	1	1	1	1	1	1	1	1	1	1	1	1	1	1	1	1	1	1	1	1	1	1	1	1	1	1	1
OG0000381	1	1	1	1	1	1	1	1	1	1	1	1	1	1	1	1	1	1	1	1	1	1	1	1	1	1	1	1	1	1	1	1	1	1	1	1	1	1	1	1	1	1	1	1	1	1	1	1	1
OG0000382	1	1	1	1	1	1	1	1	1	1	1	1	1	1	1	1	1	1	1	1	1	1	1	1	1	1	1	1	1	1	1	1	1	1	1	1	1	1	1	1	1	1	1	1	1	1	1	1	1
OG0000383	1	1	1	1	1	1	1	1	1	1	1	1	1	1	1	1	1	1	1	1	1	1	1	1	1	1	1	1	1	1	1	1	1	1	1	1	1	1	1	1	1	1	1	1	1	1	1	1	1
OG0000384	1	1	1	1	1	1	1	1	1	1	1	1	1	1	1	1	1	1	1	1	1	1	1	1	1	1	1	1	1	1	1	1	1	1	1	1	1	1	1	1	1	1	1	1	1	1	1	1	1
OG0000385	1	1	1	1	1	1	1	1	1	1	1	1	1	1	1	1	1	1	1	1	1	1	1	1	1	1	1	1	1	1	1	1	1	1	1	1	1	1	1	1	1	1	1	1	1	1	1	1	1
OG0000386	1	1	1	1	1	1	1	1	1	1	1	1	1	1	1	1	1	1	1	1	1	1	1	1	1	1	1	1	1	1	1	1	1	1	1	1	1	1	1	1	1	1	1	1	1	1	1	1	1
OG0000387	1	1	1	1	1	1	1	1	1	1	1	1	1	1	1	1	1	1	1	1	1	1	1	1	1	1	1	1	1	1	1	1	1	1	1	1	1	1	1	1	1	1	1	1	1	1	1	1	1
OG0000388	1	1	1	1	1	1	1	1	1	1	1	1	1	1	1	1	1	1	1	1	1	1	1	1	1	1	1	1	1	1	1	1	1	1	1	1	1	1	1	1	1	1	1	1	1	1	1	1	1
OG0000389	1	1	1	1	1	1	1	1	1	1	1	1	1	1	1	1	1	1	1	1	1	1	1	1	1	1	1	1	1	1	1	1	1	1	1	1	1	1	1	1	1	1	1	1	1	1	1	1	1
OG0000390	1	1	1	1	1	1	1	1	1	1	1	1	1	1	1	1	1	1	1	1	1	1	1	1	1	1	1	1	1	1	1	1	1	1	1	1	1	1	1	1	1	1	1	1	1	1	1	1	1
OG0000391	1	1	1	1	1	1	1	1	1	1	1	1	1	1	1	1	1	1	1	1	1	1	1	1	1	1	1	1	1	1	1	1	1	1	1	1	1	1	1	1	1	1	1	1	1	1	1	1	1
OG0000392	1	1	1	1	1	1	1	1	1	1	1	1	1	1	1	1	1	1	1	1	1	1	1	1	1	1	1	1	1	1	1	1	1	1	1	1	1	1	1	1	1	1	1	1	1	2	1	1	1
OG0000393	1	1	1	1	1	1	1	1	1	1	1	1	1	1	1	1	1	1	1	1	1	1	1	1	1	1	1	1	1	1	1	1	1	1	1	1	1	1	1	1	1	1	1	1	1	1	1	1	1
OG0000394	1	1	1	1	1	1	1	1	1	1	1	1	1	1	1	1	1	1	1	1	1	1	1	1	1	1	1	1	1	1	1	1	1	1	1	1	1	1	1	1	1	1	1	1	1	1	1	1	1
OG0000395	1	1	1	1	1	1	1	1	1	1	1	1	1	1	1	1	1	1	1	1	1	1	1	1	1	1	1	1	1	1	1	1	1	1	1	1	1	1	1	1	1	1	1	1	1	1	1	1	1
OG0000396	1	1	1	1	1	1	1	1	1	1	1	1	1	1	1	1	1	1	1	1	1	1	1	1	1	1	1	1	1	1	1	1	1	1	1	1	1	1	1	1	1	1	1	1	1	1	1	1	1
OG0000397	1	1	1	1	1	1	1	1	1	1	1	1	1	1	1	1	1	1	1	1	1	1	1	1	1	1	1	1	1	1	1	1	1	1	1	1	1	1	1	1	1	1	1	1	1	1	1	1	1
OG0000398	1	1	1	1	1	1	1	1	1	1	1	1	1	1	1	1	1	1	1	1	1	1	1	1	1	1	1	1	1	1	1	1	1	1	1	1	1	1	1	1	1	1	1	1	1	1	1	1	1
OG0000399	1	1	1	1	1	1	1	1	1	1	1	1	1	1	1	1	1	1	1	1	1	1	1	1	1	1	1	1	1	1	1	1	1	1	1	1	1	1	1	1	1	1	1	1	1	1	1	1	1
OG0000400	1	1	1	1	1	1	1	1	1	1	1	1	1	1	1	1	1	1	1	1	1	1	1	1	1	1	1	1	1	1	1	1	1	1	1	1	1	1	1	1	1	1	1	1	1	1	1	1	1
OG0000401	1	1	1	1	1	1	1	1	1	1	1	1	1	1	1	1	1	1	1	1	1	1	1	1	1	1	1	1	1	1	1	1	1	1	1	1	1	1	1	1	1	1	1	1	1	1	1	1	1
OG0000402	1	1	1	1	1	1	1	1	1	1	1	1	1	1	1	1	1	1	1	1	1	1	1	1	1	1	1	1	1	1	1	1	1	1	1	1	1	1	1	1	1	1	1	1	1	1	1	1	1
OG0000403	1	1	1	1	1	1	1	1	1	1	1	1	1	1	1	1	1	1	1	1	1	1	1	1	1	1	1	1	1	1	1	1	1	1	1	1	1	1	1	1	1	1	1	1	1	1	1	1	1
OG0000404	1	1	1	1	1	1	1	1	1	1	1	1	1	1	1	1	1	1	1	1	1	1	1	1	1	1	1	1	1	1	1	2	1	1	1	1	1	1	1	1	1	1	1	1	1	1	1	1	1
OG0000405	1	1	1	1	1	1	1	1	1	1	1	1	1	1	1	1	1	1	1	1	1	1	1	1	1	1	1	1	1	1	1	1	1	1	1	1	1	1	1	1	1	1	1	1	1	1	1	1	1
OG0000406	1	1	1	1	1	1	1	1	1	1	1	1	1	1	1	1	1	1	1	1	1	1	1	1	1	1	1	1	1	1	1	1	1	1	1	1	1	1	1	1	1	1	1	1	1	1	1	1	1
OG0000407	1	1	1	1	1	1	1	1	1	1	1	1	1	1	1	1	1	1	1	1	1	1	1	1	1	1	1	1	1	1	1	1	1	1	1	1	1	1	1	1	1	1	1	1	1	1	1	1	1
OG0000408	1	1	1	1	1	1	1	1	1	1	1	1	1	1	1	1	1	1	1	1	1	1	1	1	1	1	1	1	1	1	1	1	1	1	1	1	1	1	1	1	1	1	1	1	1	1	1	1	1
OG0000409	1	1	1	1	1	1	1	1	1	1	1	1	1	1	1	1	1	1	1	1	1	1	1	1	1	1	1	1	1	1	1	1	2	1	1	1	1	1	1	1	1	1	1	1	1	1	1	1	1
OG0000410	1	1	1	1	1	1	1	1	1	1	1	1	1	1	1	1	1	1	1	1	1	1	1	1	1	1	1	1	1	1	1	1	1	1	1	1	1	1	1	1	1	1	1	1	1	1	1	1	1
OG0000411	1	1	1	1	1	1	1	1	1	1	1	1	1	1	1	1	1	1	1	1	1	1	1	1	1	1	1	1	1	1	1	1	1	1	1	1	1	1	1	1	1	1	1	1	1	1	1	1	1
OG0000412	1	1	1	1	1	1	1	1	1	1	1	1	1	1	1	1	1	1	1	1	1	1	2	1	0	1	1	1	1	1	1	1	1	1	1	1	1	1	1	1	1	1	1	1	1	1	1	1	1
OG0000413	1	1	1	1	1	1	1	1	1	1	1	1	1	1	1	1	1	1	1	1	1	1	1	1	1	1	1	1	1	1	1	1	1	1	1	1	1	1	1	1	1	1	1	1	1	1	1	1	1
OG0000414	1	1	1	1	1	1	1	1	1	1	1	1	1	1	1	1	1	1	1	1	1	1	1	1	2	1	1	1	1	1	1	1	1	1	1	1	1	1	1	1	1	1	1	1	1	1	1	1	1
OG0000415	1	1	1	1	1	1	1	1	1	1	1	1	1	1	1	1	1	1	1	1	1	1	1	1	1	1	1	1	1	1	1	1	1	1	1	1	1	1	1	1	1	1	1	1	1	1	1	1	1
OG0000416	1	1	1	1	1	1	1	1	1	1	1	1	1	1	1	1	1	1	1	1	1	1	1	1	1	1	1	1	1	1	1	1	1	1	1	1	1	1	1	1	1	1	1	1	1	1	1	1	1
OG0000417	1	1	1	1	1	1	1	1	1	1	1	1	1	1	1	1	1	1	1	1	1	1	1	1	1	1	1	1	1	1	1	1	1	1	1	1	2	1	1	1	1	1	1	1	1	1	1	1	1
OG0000418	1	1	1	1	1	1	1	1	1	1	1	1	1	1	1	1	1	1	1	1	1	1	1	1	1	1	1	1	1	1	1	2	1	1	1	1	1	1	1	1	1	1	1	1	1	1	1	1	1
OG0000419	1	1	1	1	1	1	1	1	1	1	1	1	1	1	1	1	1	1	1	1	1	1	1	1	1	1	1	1	1	1	1	1	1	1	1	1	1	1	1	1	1	1	1	1	1	1	1	1	1
OG0000420	1	1	1	1	1	1	1	1	1	1	1	1	1	1	1	1	1	1	1	1	1	1	1	1	1	1	1	1	1	1	1	1	1	1	1	1	1	1	1	1	1	1	1	1	1	1	1	1	1
OG0000421	1	1	1	1	1	1	1	1	1	1	1	2	1	1	1	1	1	1	1	1	1	1	1	1	1	1	1	1	1	1	1	1	1	1	1	1	1	1	1	1	1	1	1	1	1	1	1	1	1
OG0000422	1	1	1	1	1	1	1	1	1	1	1	1	1	1	1	1	1	1	1	1	1	1	1	1	1	1	1	1	1	1	1	1	1	1	1	1	1	1	1	1	1	1	1	1	1	1	1	1	1
OG0000423	1	1	1	1	1	1	1	1	1	1	1	1	1	1	1	1	1	1	1	1	1	1	1	1	1	1	1	1	1	1	1	1	1	1	1	1	1	1	1	1	1	1	1	1	1	1	1	1	1
OG0000424	1	1	1	1	1	1	1	1	1	1	1	1	1	1	1	1	1	1	1	1	1	1	1	1	1	1	1	1	1	1	1	1	1	1	1	1	1	1	1	1	1	1	1	1	1	1	1	1	1
OG0000425	1	2	1	1	1	1	1	1	1	1	1	1	1	1	1	1	1	1	1	1	1	1	1	1	1	1	1	1	1	1	1	1	1	1	1	1	1	1	1	1	1	1	1	1	1	1	1	1	1
OG0000426	1	1	1	1	1	1	1	1	1	1	1	1	1	1	1	1	1	1	1	1	1	1	1	1	1	1	1	1	1	1	1	1	1	1	1	1	1	1	1	1	1	1	1	1	1	1	1	1	1
OG0000427	1	1	1	1	1	1	1	1	1	1	1	1	1	1	1	1	1	1	1	1	1	1	1	1	1	1	1	1	1	1	1	1	1	1	1	1	1	1	1	1	1	1	1	1	1	1	1	1	1
OG0000428	1	1	1	1	1	1	1	1	1	1	1	1	1	1	1	1	1	1	1	1	1	1	1	1	1	1	1	1	1	1	1	1	1	1	1	1	1	1	1	1	1	1	1	1	1	1	1	1	1
OG0000429	1	1	1	1	1	1	1	1	1	1	1	1	1	1	1	1	1	1	1	1	1	1	1	1	1	1	1	1	1	1	1	1	1	1	1	1	1	1	1	1	1	1	1	1	1	1	1	1	1
OG0000430	1	1	1	1	1	1	1	1	1	1	1	1	1	1	1	1	1	1	1	1	1	1	1	1	1	1	1	1	1	1	1	1	1	1	1	1	1	1	1	1	1	1	1	1	1	1	1	1	1
OG0000431	1	1	1	1	1	1	1	1	1	1	1	1	1	1	1	1	1	1	1	1	1	1	1	1	1	1	1	1	1	1	1	1	1	1	1	1	1	1	1	1	1	1	1	1	1	1	1	1	1
OG0000432	1	1	1	1	1	1	1	1	1	1	1	1	1	1	1	1	1	1	1	1	1	1	1	1	1	1	1	1	1	1	1	1	1	1	1	1	1	1	1	1	1	1	1	1	1	1	1	1	1
OG0000433	1	1	1	1	1	1	1	1	1	1	1	1	1	1	1	1	1	1	1	1	1	1	1	1	1	1	1	1	1	1	1	1	1	1	1	1	1	1	1	1	1	1	1	1	1	1	1	1	1
OG0000434	1	1	1	1	1	1	1	1	1	1	1	1	1	1	1	1	1	1	1	1	1	1	1	1	1	1	1	1	1	1	1	1	1	1	1	1	1	1	1	1	1	1	1	1	1	1	1	1	1
OG0000435	1	1	1	1	1	1	1	1	1	1	1	1	1	1	1	1	1	1	1	1	1	1	1	1	1	1	1	1	1	1	1	1	1	1	1	1	1	1	1	1	1	1	1	1	1	1	1	1	1
OG0000436	1	1	1	1	1	1	1	1	1	1	1	1	1	1	1	1	1	1	1	1	1	1	1	1	1	1	1	1	1	1	1	1	1	1	1	1	1	1	1	1	1	1	1	1	1	1	1	1	1
OG0000437	1	1	1	1	1	1	1	1	1	1	1	1	1	1	1	1	1	1	1	1	1	1	1	1	1	1	1	1	1	1	1	1	1	1	1	1	1	1	1	1	1	1	1	1	1	1	1	1	1
OG0000438	1	1	1	1	1	1	1	1	1	1	1	1	1	1	1	1	1	1	1	1	1	1	1	1	1	1	1	1	1	1	1	1	1	1	1	1	1	1	1	1	1	1	1	1	1	1	1	1	1
OG0000439	1	1	1	1	1	1	1	1	1	1	1	1	1	1	1	1	1	1	1	1	1	1	1	1	1	1	1	1	1	1	1	1	1	1	1	1	1	1	1	1	1	1	1	1	1	1	1	1	1
OG0000440	1	1	1	1	1	1	1	1	1	1	1	1	1	1	1	1	1	1	1	1	1	1	1	1	1	1	1	1	1	1	1	1	1	1	1	1	1	1	1	1	1	1	1	1	1	1	1	1	1
OG0000441	1	1	1	1	1	1	1	1	1	1	1	1	1	1	1	1	1	1	1	1	1	1	1	1	1	1	1	1	1	1	1	1	1	1	1	1	1	1	1	1	1	1	1	1	1	1	1	1	1
OG0000442	1	1	1	1	1	1	1	1	1	1	1	1	1	1	1	1	1	1	1	1	1	1	1	1	1	1	1	1	1	1	1	1	1	1	1	1	1	1	1	1	1	1	1	1	1	1	1	1	1
OG0000443	1	1	1	1	1	1	1	1	1	1	1	1	1	1	1	1	1	1	1	1	1	1	1	1	1	1	1	1	1	1	1	1	1	1	1	1	1	1	1	1	1	1	1	1	1	1	1	1	1
OG0000444	1	1	1	1	1	1	1	1	1	1	1	1	1	1	1	1	1	1	1	1	1	1	1	1	1	1	1	1	1	1	1	1	1	1	1	1	1	1	1	1	1	1	1	1	1	1	1	1	1
OG0000445	1	1	1	1	1	1	1	1	1	1	1	1	1	1	1	1	1	1	1	1	1	1	1	1	1	1	1	1	1	1	1	1	1	1	1	1	1	1	1	1	1	1	1	1	1	1	1	1	1
OG0000446	1	1	1	1	1	1	1	1	1	1	1	1	1	1	1	1	1	1	1	1	1	1	1	1	1	1	1	1	1	1	1	1	1	1	1	1	1	1	1	1	1	1	1	1	1	1	1	1	1
OG0000447	1	1	1	1	1	1	1	1	1	1	1	1	1	1	1	1	1	1	1	1	1	1	1	1	1	1	1	1	1	1	1	1	1	1	1	1	1	1	1	1	1	1	1	1	1	1	1	1	1
OG0000448	1	1	1	1	1	1	1	1	1	1	1	1	1	1	1	1	1	1	1	1	1	1	1	1	1	1	1	1	1	1	1	2	1	1	1	1	1	1	1	1	1	1	1	1	1	1	1	1	1
OG0000449	1	1	1	1	1	1	1	1	1	1	1	1	1	1	1	1	1	1	1	1	1	1	1	1	1	1	1	1	1	1	1	1	1	1	1	1	1	1	1	1	1	1	1	1	1	1	1	1	1
OG0000450	1	1	1	1	1	1	1	1	1	1	1	1	1	1	1	1	1	1	1	1	1	1	1	1	1	1	1	1	1	1	1	1	1	1	1	1	1	1	1	1	1	2	1	1	1	1	1	1	2
OG0000451	1	1	1	1	1	1	1	1	1	1	1	1	1	1	1	1	1	1	1	1	1	1	1	1	1	1	1	1	1	1	1	1	1	1	1	1	1	1	1	1	1	1	1	1	1	1	1	1	1
OG0000452	1	1	1	1	1	1	2	1	1	1	1	1	1	1	1	1	1	1	1	1	1	1	1	1	1	1	1	1	1	1	1	1	1	1	1	1	1	1	1	1	1	1	1	1	1	2	1	1	2
OG0000453	1	1	1	1	1	1	1	1	1	1	1	1	1	1	1	1	1	1	1	1	1	1	1	1	2	1	1	1	1	1	2	1	1	1	1	1	1	1	1	1	1	1	1	1	1	1	1	1	1
OG0000454	1	1	1	1	1	1	1	1	1	1	1	1	1	1	1	1	1	1	1	1	1	1	1	1	2	1	2	1	1	1	1	1	1	1	1	1	1	1	1	1	1	1	1	1	1	1	1	1	1
OG0000455	1	1	1	1	1	1	1	1	1	1	1	1	1	1	1	1	1	1	1	1	1	1	1	1	1	1	1	1	1	1	1	2	1	1	1	1	1	1	1	1	1	1	1	1	1	1	1	1	1
OG0000456	1	1	1	1	1	1	1	1	1	1	1	1	1	1	1	1	1	1	1	1	1	1	1	1	1	1	1	1	1	1	1	1	1	1	1	1	1	1	1	1	1	1	1	1	1	1	1	1	1
OG0000457	1	1	1	1	1	1	1	1	1	1	1	1	1	1	1	1	1	1	1	1	1	1	1	1	1	1	1	1	1	1	1	1	1	1	1	1	1	1	1	1	1	1	1	1	1	1	1	1	1
OG0000458	1	1	1	1	1	1	1	1	1	1	1	1	1	1	1	1	1	1	1	1	1	1	1	1	1	1	1	1	1	1	1	1	1	1	1	1	1	1	1	1	1	1	1	1	1	1	1	1	1
OG0000459	1	1	1	1	1	1	1	1	1	1	1	1	1	1	1	1	1	1	1	1	1	1	1	1	1	1	1	1	1	1	1	1	1	1	1	1	1	1	1	1	1	1	1	1	1	1	1	1	1
OG0000460	1	1	1	1	1	1	1	1	1	1	1	1	2	1	1	1	1	1	1	1	1	1	1	1	2	1	2	1	1	1	1	1	1	1	1	1	0	1	1	1	1	1	1	1	1	1	1	1	1
OG0000461	1	1	1	1	1	1	1	1	1	1	1	1	1	1	1	1	1	1	1	1	1	1	1	1	1	1	1	1	1	1	1	1	1	1	1	1	1	1	1	1	1	1	1	1	1	1	1	1	1
OG0000462	1	1	1	1	1	1	1	1	1	1	1	1	1	1	1	1	1	1	1	1	1	1	1	1	1	1	1	1	1	1	1	1	1	1	1	1	1	1	1	1	1	1	1	1	1	1	1	1	1
OG0000463	1	1	1	1	1	1	1	1	1	1	1	1	1	1	1	1	1	1	1	1	1	1	1	1	1	1	1	1	1	1	1	1	1	1	1	1	1	1	1	1	1	1	1	1	1	1	1	1	1
OG0000464	1	1	1	1	1	1	1	1	1	1	1	1	1	1	1	1	1	1	1	1	1	1	1	1	1	1	1	1	1	1	1	1	1	1	1	1	1	1	1	1	1	1	1	1	1	1	1	1	1
OG0000465	1	1	1	1	1	1	1	1	1	1	1	1	1	1	1	1	1	1	1	1	1	1	1	1	1	1	1	1	1	1	1	1	1	1	1	1	1	1	1	1	1	1	1	1	1	1	1	1	1
OG0000466	1	1	1	1	1	1	1	1	1	1	1	1	1	1	1	1	1	1	1	1	1	1	1	1	1	1	1	1	1	1	1	1	1	1	1	1	1	1	1	1	1	1	1	1	1	1	1	1	1
OG0000467	1	1	1	1	1	1	1	1	1	1	1	1	1	1	1	1	1	1	1	1	1	1	1	1	1	1	1	1	1	1	1	1	1	1	1	1	1	1	1	1	1	1	1	1	1	1	1	1	1
OG0000468	1	1	1	1	1	1	1	1	1	1	1	1	1	1	1	1	1	1	1	1	1	1	1	1	1	1	1	1	1	1	1	1	1	1	1	1	1	1	1	1	1	1	1	1	1	1	1	1	1
OG0000469	1	1	1	1	1	1	1	1	1	1	1	1	1	1	1	1	1	1	1	1	1	1	1	1	1	1	1	1	1	1	1	1	1	1	1	1	1	1	1	1	1	1	1	1	1	1	1	1	1
OG0000470	1	1	1	1	1	1	1	1	1	1	1	1	1	1	1	1	1	1	1	1	1	1	1	1	1	1	1	1	1	1	1	1	1	1	1	1	1	1	1	1	1	1	1	1	1	1	1	1	1
OG0000471	1	1	1	1	1	1	1	1	1	1	1	1	1	1	1	1	1	1	1	1	1	1	1	1	1	1	1	1	1	1	1	1	1	1	1	1	1	1	1	1	1	1	1	1	1	1	1	1	1
OG0000472	1	1	1	1	1	1	1	1	1	1	1	1	1	1	1	1	1	1	1	1	1	1	1	1	1	1	1	1	1	1	1	1	1	1	1	1	1	1	1	1	1	1	1	1	1	1	1	1	1
OG0000473	1	1	1	1	1	1	1	1	1	1	1	1	1	1	1	1	1	1	1	1	1	1	1	1	1	1	1	1	1	1	1	1	1	1	1	1	1	1	1	1	1	1	1	1	1	1	1	1	1
OG0000474	1	1	1	1	1	1	1	1	1	1	1	1	1	1	1	1	1	1	1	1	1	1	1	1	1	1	1	1	1	1	1	1	1	1	1	1	1	1	1	1	1	1	1	1	1	1	1	1	1
OG0000475	1	1	1	1	1	1	1	1	1	1	1	1	1	1	1	1	1	1	1	1	1	1	1	1	1	1	1	1	1	1	1	1	1	1	1	1	1	1	1	1	1	1	1	1	1	1	1	1	1
OG0000476	1	1	1	1	1	1	1	1	1	1	1	1	1	1	1	1	1	1	1	1	1	1	1	1	1	1	1	1	1	1	1	1	1	1	1	1	1	1	1	1	1	1	1	1	1	1	1	1	1
OG0000477	1	1	1	1	1	1	1	1	1	1	1	1	1	1	1	1	1	1	1	1	1	1	1	1	1	1	1	1	1	1	1	1	1	1	1	1	1	1	1	1	1	1	1	1	1	1	1	1	1
OG0000478	1	1	1	1	1	1	1	1	1	1	1	1	1	1	1	1	1	1	1	1	1	1	1	1	1	1	1	1	1	1	1	1	1	1	1	1	1	1	1	1	1	1	1	1	1	1	1	1	1
OG0000479	1	1	1	1	1	1	1	1	1	1	1	1	1	1	1	1	1	1	1	1	1	1	1	1	1	1	1	1	1	1	1	1	1	1	1	1	1	1	1	1	1	1	1	1	1	1	1	1	1
OG0000480	1	1	1	1	1	1	1	1	1	1	1	1	1	1	1	1	1	1	1	1	1	1	1	1	1	1	1	1	1	1	1	1	1	1	1	1	1	1	1	1	1	1	1	1	1	1	1	1	1
OG0000481	1	1	1	1	1	1	1	1	1	1	1	1	1	1	1	1	1	1	1	1	1	1	1	1	1	1	1	1	1	1	1	1	1	1	1	1	1	1	1	1	1	1	1	1	1	1	1	1	1
OG0000482	1	1	1	1	1	1	1	1	1	1	1	1	1	1	1	1	1	1	1	1	1	1	1	1	1	1	1	1	1	1	1	1	1	1	1	1	1	1	1	1	1	1	1	1	1	1	1	1	1
OG0000483	1	1	1	1	1	1	1	1	1	1	1	1	1	1	1	1	1	1	1	1	1	1	1	1	1	1	1	1	1	1	1	1	1	1	1	1	1	1	1	1	1	1	1	1	1	1	1	1	1
OG0000484	1	1	1	1	1	1	1	1	1	1	1	1	1	1	1	1	1	1	1	1	1	1	1	1	1	1	1	1	1	1	1	1	1	1	1	1	1	1	1	1	1	1	1	1	1	1	1	1	1
OG0000485	1	1	1	1	1	1	1	1	1	1	1	1	1	1	1	1	1	1	1	1	1	1	1	1	1	1	1	1	1	1	1	1	1	1	1	1	1	1	1	1	1	1	1	1	1	1	1	1	1
OG0000486	1	1	1	1	1	1	1	1	1	1	1	1	1	1	1	1	1	1	1	1	1	1	1	1	1	1	1	1	1	1	1	1	1	1	1	1	1	1	1	1	1	1	1	1	1	1	1	1	1
OG0000487	1	1	1	1	1	1	1	1	1	1	1	1	1	1	1	1	1	1	1	1	1	1	1	1	1	1	1	1	1	1	1	1	1	1	1	1	1	1	1	1	1	1	1	1	1	1	1	1	1
OG0000488	1	1	1	1	1	1	1	1	1	1	1	1	1	1	1	1	1	1	1	1	1	1	1	1	1	1	1	1	1	1	1	2	1	1	1	1	1	1	1	1	1	1	1	1	1	1	1	1	1
OG0000489	1	1	1	1	1	1	1	1	1	1	1	1	1	1	1	1	1	1	1	1	1	1	1	1	1	1	1	1	1	1	1	1	1	1	1	1	1	1	1	1	1	1	1	1	1	1	1	1	1
OG0000490	1	1	1	1	1	1	1	1	1	1	1	1	1	1	1	1	1	1	1	1	1	1	1	1	1	1	1	1	1	1	1	1	1	1	1	1	1	1	1	1	1	1	1	1	1	1	1	1	1
OG0000491	1	1	1	1	1	1	1	1	1	1	1	1	1	1	1	1	1	1	1	1	1	1	1	1	1	1	1	1	1	1	1	1	1	1	1	1	1	1	1	1	1	1	1	1	1	1	1	1	1
OG0000492	1	1	1	1	1	1	1	1	1	1	1	1	1	1	1	1	1	1	1	1	1	1	1	1	1	1	1	1	1	1	1	1	1	1	1	1	1	1	1	1	1	1	1	1	1	1	1	1	1
OG0000493	1	1	1	1	1	1	1	1	1	1	1	1	1	1	1	1	1	1	1	1	1	1	1	1	1	1	1	1	1	1	1	1	1	1	1	1	1	1	1	1	1	1	1	1	1	1	1	1	1
OG0000494	1	1	1	1	1	1	1	1	1	1	1	1	1	1	1	1	1	1	1	1	1	1	1	1	1	1	1	1	1	1	1	1	1	1	1	1	1	1	1	1	1	1	1	1	1	1	1	1	1
OG0000495	1	1	1	1	1	1	1	1	1	1	1	1	1	1	1	1	1	1	1	1	1	1	1	1	1	1	1	1	1	1	1	1	1	1	1	1	1	1	1	1	1	1	1	1	1	1	1	1	1
OG0000496	1	1	1	1	1	1	1	1	1	1	1	1	1	1	1	1	1	1	1	1	1	1	1	1	1	1	1	1	1	1	1	1	1	1	1	1	1	1	1	1	1	1	1	1	1	1	1	1	1
OG0000497	1	1	1	1	1	1	1	1	1	1	1	1	1	1	1	1	1	1	1	1	1	1	1	1	1	1	1	1	1	1	1	1	1	1	1	1	1	1	1	1	1	1	1	1	1	1	1	1	1
OG0000498	1	1	1	1	1	1	1	1	1	1	1	1	1	1	1	1	1	1	1	1	1	1	1	1	1	1	1	1	1	1	1	1	1	1	1	1	1	1	1	1	1	1	1	1	1	1	1	1	1
OG0000499	1	1	1	1	1	1	1	1	1	1	1	1	1	1	1	1	1	1	1	1	1	1	1	1	1	1	1	1	1	1	1	1	1	1	1	1	1	2	1	1	1	1	1	1	1	1	1	1	1
OG0000500	1	1	1	1	1	1	1	1	1	1	1	1	1	1	1	1	1	1	1	2	1	1	1	1	1	1	1	1	1	1	1	1	1	1	1	1	1	1	1	1	1	1	1	1	1	1	1	1	1
OG0000501	1	1	1	1	1	1	1	1	1	1	1	1	1	1	1	1	1	1	1	1	1	1	1	1	1	1	1	1	1	1	1	1	1	1	1	1	1	1	1	1	1	1	1	1	1	1	1	1	1
OG0000502	1	1	1	1	1	1	1	1	1	1	1	1	1	1	1	1	1	1	1	1	1	1	1	2	1	1	1	1	1	1	1	1	1	1	1	1	1	1	1	1	1	1	1	1	1	1	1	1	1
OG0000503	1	1	1	1	1	1	1	1	1	1	1	1	1	1	1	1	1	1	1	1	1	1	1	2	1	1	1	1	1	1	1	1	1	1	1	1	1	1	1	1	1	1	1	1	1	1	1	1	1
OG0000504	1	1	1	1	1	1	1	1	1	1	1	1	1	1	1	1	1	1	1	1	1	1	1	1	1	1	1	1	1	1	1	1	1	1	1	1	1	1	1	1	1	1	1	1	1	1	1	1	1
OG0000505	1	1	1	1	1	1	1	1	1	1	1	1	1	1	1	1	1	1	1	1	1	1	1	1	1	1	1	1	1	1	1	1	1	1	1	1	1	1	1	1	1	1	1	1	1	1	1	1	1
OG0000506	1	1	1	1	1	1	1	1	1	1	1	1	1	1	1	1	1	1	1	1	1	1	1	1	1	1	1	1	1	1	1	1	1	1	1	1	1	1	1	1	1	1	1	1	1	1	1	1	1
OG0000507	1	1	1	1	1	1	1	1	1	1	1	1	1	1	1	1	1	1	1	1	1	1	1	1	1	1	1	1	1	1	1	1	1	1	1	1	1	1	1	1	1	1	1	1	1	1	1	1	1
OG0000508	1	1	1	1	1	1	1	1	1	1	1	1	1	1	1	1	1	1	1	1	1	1	1	1	1	1	1	1	1	1	1	1	1	1	1	1	1	1	1	1	1	1	1	1	1	1	1	1	1
OG0000509	1	1	1	1	1	1	1	1	1	1	1	1	1	1	1	1	1	1	1	1	1	1	1	1	1	1	2	1	1	1	1	1	1	1	1	1	1	1	1	1	1	1	1	1	1	1	1	1	1
OG0000510	1	1	1	1	1	1	1	1	1	1	1	1	1	1	1	1	1	1	1	1	1	1	1	1	1	1	2	1	1	1	1	1	1	1	1	1	1	1	1	1	1	1	1	1	1	1	1	1	1
OG0000511	1	1	1	1	1	1	1	1	1	1	1	1	1	1	1	1	1	1	1	1	1	1	1	1	1	1	1	1	1	1	1	1	1	1	1	1	1	1	1	1	1	1	1	1	1	1	1	1	1
OG0000512	1	1	1	1	1	1	1	1	1	1	1	1	1	1	1	1	1	1	1	1	1	1	1	1	1	1	1	1	1	1	1	1	1	1	1	1	1	1	1	1	1	1	1	1	1	1	1	1	1
OG0000513	1	1	1	1	1	1	1	1	1	1	1	1	1	1	1	1	1	1	1	1	1	1	1	1	1	1	1	1	1	1	1	1	1	1	1	1	1	1	1	1	1	1	1	1	1	1	1	1	1
OG0000514	1	1	1	1	1	1	1	2	1	1	1	1	1	1	1	1	1	1	1	1	1	1	1	1	1	1	1	1	1	1	1	1	1	1	1	1	1	1	1	1	1	1	1	1	1	1	1	1	1
OG0000515	1	1	1	1	1	1	1	1	1	1	1	1	1	1	1	1	1	1	1	1	1	1	1	1	1	1	1	1	1	1	1	1	1	1	1	1	1	1	1	1	1	1	1	1	1	1	1	1	1
OG0000516	1	1	1	1	1	1	1	1	1	1	1	1	1	1	1	1	1	1	1	1	1	1	1	1	1	1	1	1	1	1	1	1	1	1	1	1	1	1	1	1	1	1	1	1	1	1	1	1	1
OG0000517	1	1	1	1	1	1	1	1	1	1	1	1	1	1	1	1	1	1	1	1	1	1	1	1	1	1	1	1	1	1	1	1	1	1	1	1	1	1	1	1	1	1	1	1	1	1	1	1	1
OG0000518	1	1	1	1	1	1	1	1	1	1	1	1	1	1	1	1	1	1	1	1	1	1	1	1	1	1	1	1	1	1	1	1	1	1	1	1	1	1	1	1	1	1	1	1	1	1	1	1	1
OG0000519	1	1	1	1	1	1	2	1	1	1	1	1	1	1	1	1	1	1	1	1	1	1	1	1	1	1	1	1	1	1	1	1	1	1	1	1	1	1	1	1	1	1	1	1	1	1	1	1	1
OG0000520	1	1	1	1	1	1	1	1	1	1	1	1	1	1	1	1	1	1	1	1	1	1	1	1	1	1	1	1	1	1	1	1	1	1	1	1	1	1	1	1	1	1	1	1	1	1	1	1	1
OG0000521	1	1	1	1	1	1	1	1	1	1	1	1	1	1	1	1	1	1	1	1	1	1	1	1	1	1	1	1	1	1	1	1	1	1	1	1	1	1	1	1	1	1	1	1	1	1	1	1	1
OG0000522	1	1	1	1	1	1	1	1	1	1	1	1	1	1	1	1	1	1	1	1	1	1	1	1	1	1	1	1	1	1	1	1	1	1	1	1	1	1	1	1	1	1	1	1	1	1	1	1	1
OG0000523	1	1	1	1	1	1	1	1	1	1	1	1	1	1	1	1	1	1	1	1	1	1	1	1	1	1	1	1	1	1	1	1	1	1	1	1	1	1	1	1	1	1	1	1	1	1	1	1	1
OG0000524	1	1	1	1	1	1	1	1	1	1	1	1	1	1	1	1	1	1	1	1	1	1	1	1	1	1	1	1	1	1	1	1	1	1	1	1	1	1	1	1	1	1	1	1	1	1	1	1	1
OG0000525	1	1	1	1	1	1	1	1	1	1	1	1	1	1	1	1	1	1	1	1	1	1	1	1	1	1	1	1	1	1	1	1	1	1	1	1	1	1	1	1	1	1	1	1	1	1	1	1	1
OG0000526	1	1	1	1	1	1	1	1	1	1	1	1	1	1	1	1	1	1	1	1	1	1	1	1	1	1	1	1	1	1	1	1	1	1	1	1	1	1	1	1	1	1	1	1	1	1	1	1	1
OG0000527	1	1	1	1	1	1	1	1	1	1	1	1	1	1	1	1	1	1	1	1	1	1	1	1	1	1	1	1	1	1	1	1	1	1	1	1	1	1	1	1	1	1	1	1	1	1	1	1	1
OG0000528	1	1	1	1	1	1	1	1	1	1	1	1	1	1	1	1	1	1	1	1	1	1	1	1	1	1	1	1	1	1	1	1	1	1	1	1	1	1	1	1	1	1	1	1	1	1	1	1	1
OG0000529	1	1	1	1	1	1	1	1	1	1	1	1	1	1	1	1	1	1	1	1	1	1	1	1	1	1	1	1	1	1	1	1	1	1	1	1	1	1	1	1	1	1	1	1	1	1	1	1	1
OG0000530	1	1	1	1	1	1	1	1	1	1	1	1	1	1	1	1	1	1	1	1	1	1	1	1	1	1	1	1	1	1	1	1	1	1	1	1	1	1	1	1	1	1	1	1	1	1	1	1	1
OG0000531	1	1	1	1	1	1	1	1	1	1	1	1	1	1	1	1	1	1	1	1	1	1	1	1	1	1	1	1	1	1	1	1	1	1	1	1	1	1	1	1	1	1	1	1	1	1	1	1	1
OG0000532	1	1	1	1	1	1	1	1	1	1	1	1	1	1	1	1	1	1	1	1	1	1	1	1	1	1	1	1	1	1	1	1	1	1	1	1	1	1	1	1	1	1	1	1	1	1	1	1	1
OG0000533	1	1	1	1	1	1	1	1	1	1	1	1	1	1	1	1	1	1	1	1	1	1	1	1	1	1	1	1	1	1	1	1	1	1	1	1	1	1	1	1	1	1	1	1	1	1	1	1	1
OG0000534	1	1	1	1	1	1	1	1	1	1	1	1	1	1	1	1	1	1	1	1	1	1	1	1	1	1	1	1	1	1	1	1	1	1	1	1	1	1	1	1	1	1	1	1	1	1	1	1	1
OG0000535	1	1	1	1	1	1	1	1	1	1	1	1	1	1	1	1	1	1	1	1	1	1	1	1	1	1	1	1	1	1	1	1	1	1	1	1	1	1	1	1	1	1	1	1	1	1	1	1	1
OG0000536	1	1	1	1	1	1	1	1	1	1	1	1	1	1	1	1	1	1	1	1	1	1	1	1	2	1	1	1	1	1	1	1	1	1	1	1	1	1	1	1	1	1	1	1	1	1	1	1	1
OG0000537	1	1	1	1	1	1	1	1	1	1	1	1	1	1	1	1	1	1	1	1	1	1	1	1	1	1	1	1	1	1	1	1	1	1	1	1	1	1	1	1	1	1	1	1	1	1	1	1	1
OG0000538	1	1	1	1	1	1	1	1	1	1	1	1	1	1	1	1	1	1	1	1	1	1	1	1	1	1	1	1	1	1	1	1	1	1	1	1	1	1	1	1	1	1	1	1	1	1	1	1	1
OG0000539	1	1	1	1	1	1	1	1	1	1	1	1	1	1	1	1	1	1	1	1	1	1	1	1	1	1	1	1	1	1	1	1	1	1	1	1	1	1	1	1	1	1	1	1	1	1	1	1	1
OG0000540	1	1	1	1	1	1	1	1	1	1	1	1	1	1	1	1	1	1	1	1	1	1	1	1	1	1	1	1	1	1	1	1	1	1	1	1	1	1	1	1	1	1	1	1	1	1	1	1	1
OG0000541	1	1	1	1	1	1	1	1	1	1	1	1	1	1	1	1	1	1	1	1	1	1	1	1	1	1	1	1	1	1	1	1	1	1	1	1	1	1	1	1	1	1	1	1	1	1	1	1	1
OG0000542	1	1	1	1	1	1	1	1	1	1	1	1	1	1	1	1	1	1	1	1	1	1	1	1	1	1	1	1	1	1	1	1	1	1	1	1	1	1	1	1	1	1	1	1	1	1	1	1	1
OG0000543	1	1	1	1	1	1	1	1	1	1	1	1	1	1	1	1	1	1	1	1	1	1	1	1	1	1	1	1	1	1	1	1	1	1	1	1	1	1	1	1	1	1	1	1	1	1	1	1	1
OG0000544	1	1	1	1	1	1	1	1	1	1	1	1	1	1	1	1	1	1	1	1	1	1	1	1	1	1	1	1	1	1	1	1	1	1	1	1	1	1	1	1	1	1	1	1	1	1	1	1	1
OG0000545	1	1	1	1	1	1	1	1	1	1	1	1	1	1	1	1	1	1	1	1	1	1	1	1	1	1	1	1	1	1	1	1	1	1	1	1	1	1	1	1	1	1	1	1	1	1	1	1	1
OG0000546	1	1	1	1	1	1	1	1	1	1	1	1	1	1	1	1	1	1	1	1	1	1	1	1	1	1	2	1	1	1	1	1	1	1	1	1	1	1	1	1	1	1	1	1	1	1	1	1	1
OG0000547	1	1	1	1	1	1	1	1	1	1	1	1	1	1	1	1	1	1	1	1	1	1	1	1	1	1	1	1	1	1	1	1	1	1	1	1	1	1	1	1	1	1	1	1	1	1	1	1	1
OG0000548	1	1	1	1	1	1	1	1	1	1	1	1	1	1	1	1	1	1	1	1	1	1	1	1	1	1	1	1	1	1	1	1	1	1	1	1	1	1	1	2	1	1	1	1	1	1	1	1	1
OG0000549	1	1	1	1	1	1	1	1	1	1	1	1	1	1	1	1	1	1	1	1	1	1	1	1	1	1	1	1	1	1	1	1	1	1	1	1	1	1	1	1	1	1	1	1	1	1	1	1	1
OG0000550	1	1	1	1	1	1	1	1	1	1	1	1	1	1	1	1	1	1	1	1	1	1	1	1	1	1	1	1	1	1	1	1	1	1	1	1	1	1	1	1	1	1	1	1	1	1	1	1	1
OG0000551	1	1	1	1	1	1	1	1	1	1	1	1	1	1	1	1	1	1	1	1	1	1	1	1	1	1	1	1	1	1	1	1	1	1	1	1	1	1	1	1	1	1	1	1	1	1	1	1	1
OG0000552	1	1	1	1	1	1	1	1	1	1	1	1	1	1	1	1	1	1	1	1	1	1	1	1	1	1	1	1	1	1	1	1	1	1	1	1	1	1	1	1	1	1	1	1	1	1	1	1	1
OG0000553	1	1	1	1	1	1	1	1	1	1	1	1	1	1	1	1	1	1	1	1	1	1	1	1	1	1	1	1	1	1	1	1	1	1	1	1	1	1	1	1	1	1	1	1	1	1	1	1	1
OG0000554	1	1	1	1	1	1	1	1	1	1	1	1	1	1	1	1	1	1	1	1	1	1	1	1	1	1	1	1	1	1	1	1	1	1	1	1	1	1	1	1	1	1	1	1	1	1	1	1	1
OG0000555	1	1	1	1	1	1	1	1	1	1	1	1	1	1	1	1	1	1	1	1	1	1	1	1	1	1	1	1	1	1	1	1	1	1	1	1	1	1	1	1	1	1	1	1	1	1	1	1	1
OG0000556	1	1	1	0	1	1	1	1	1	1	1	1	1	1	1	1	1	1	1	1	1	1	1	1	1	1	1	1	1	1	1	1	1	1	1	1	1	1	1	1	1	1	1	1	1	1	1	1	1
OG0000557	1	1	1	1	1	1	1	1	1	1	1	1	1	1	1	1	1	1	1	1	1	1	1	1	1	1	1	1	2	1	1	1	1	1	1	1	1	1	1	1	1	1	1	1	1	1	1	1	1
OG0000558	1	1	2	1	1	1	1	1	1	1	1	1	1	1	1	1	1	1	1	1	1	1	1	1	1	1	1	1	1	1	1	1	1	1	1	1	1	1	1	1	1	1	1	1	1	1	1	2	1
OG0000559	1	1	1	1	1	1	1	1	1	1	1	1	1	1	1	1	1	1	1	1	1	1	1	1	1	1	1	1	1	1	1	1	1	1	1	1	1	1	1	1	1	1	1	1	1	1	1	1	1
OG0000560	1	1	1	1	1	1	1	1	1	1	1	1	1	1	1	1	1	1	1	1	1	1	1	1	2	1	1	1	1	1	1	1	1	1	1	1	1	1	1	1	1	1	1	1	1	1	1	1	1
OG0000561	1	1	1	1	1	1	1	1	1	1	1	1	1	1	1	1	1	1	1	1	1	1	1	1	1	1	1	1	1	1	1	1	1	1	1	1	1	1	1	1	1	1	1	1	1	1	1	1	1
OG0000562	1	1	1	1	1	1	1	1	1	1	1	1	1	1	1	1	1	1	1	1	1	1	1	1	1	1	1	1	1	1	1	1	1	1	1	1	1	1	1	1	1	1	1	1	1	1	1	1	1
OG0000563	1	1	1	1	1	1	1	1	1	1	1	1	1	1	1	1	1	1	1	1	1	1	1	1	1	1	1	1	1	1	1	1	1	1	1	1	1	1	1	1	1	1	1	1	1	1	1	1	1
OG0000564	1	1	1	1	1	1	1	1	1	1	1	1	1	1	1	1	1	1	1	1	1	1	1	1	1	1	1	1	1	1	1	1	1	1	1	1	1	1	1	1	1	1	1	1	1	1	1	1	1
OG0000565	1	1	1	1	1	1	1	1	1	1	1	1	1	1	1	1	1	1	1	1	1	1	1	1	1	1	1	1	1	1	1	1	1	1	1	1	1	1	1	1	1	1	1	1	1	1	1	1	1
OG0000566	1	1	1	1	1	1	1	1	1	1	1	1	1	1	1	1	1	1	1	1	1	1	1	1	1	1	1	1	1	1	1	1	1	1	1	1	1	1	1	1	1	1	1	1	1	1	1	1	1
OG0000567	1	1	1	1	1	1	1	1	1	1	1	1	1	1	1	1	1	1	1	1	1	1	1	1	1	1	1	1	1	1	1	1	1	1	1	1	1	1	1	1	1	1	1	1	1	1	1	1	1
OG0000568	1	1	1	1	1	1	1	1	1	1	1	1	1	1	1	1	1	1	1	1	1	1	1	1	1	1	1	1	1	1	1	1	1	1	1	1	1	1	1	1	1	1	1	1	1	1	1	1	1
OG0000569	1	1	1	1	1	1	1	1	1	1	1	1	1	1	1	1	1	1	1	1	1	1	1	1	1	1	1	1	1	1	1	1	1	1	1	1	1	1	1	1	1	1	1	1	1	1	1	1	1
OG0000570	1	1	1	1	1	1	1	1	1	1	1	1	1	1	1	1	1	1	1	1	1	1	1	1	1	1	1	1	1	1	1	1	1	1	1	1	1	1	1	1	1	1	1	1	1	1	1	1	1
OG0000571	1	1	1	1	1	0	1	1	1	1	1	2	1	2	1	1	1	1	1	1	1	1	1	1	1	2	1	1	1	1	1	2	1	1	1	1	1	1	1	1	2	1	1	1	1	1	1	1	1
OG0000572	1	1	1	1	1	1	1	1	1	1	1	1	1	1	1	1	1	1	1	1	1	1	1	1	1	1	1	1	1	1	1	1	1	1	1	1	1	1	1	1	1	1	1	1	1	1	1	1	1
OG0000573	1	1	1	1	1	1	1	1	1	1	1	1	1	1	1	1	1	1	1	1	1	1	1	1	1	1	1	1	1	1	1	1	1	1	1	1	1	1	1	1	1	1	1	1	1	1	1	1	1
OG0000574	1	1	1	1	1	1	1	1	1	1	1	1	1	1	1	1	1	1	1	1	1	1	1	1	1	1	1	1	1	1	1	1	1	1	1	1	1	1	1	1	1	1	1	1	1	1	1	1	1
OG0000575	1	1	1	1	1	1	1	1	1	1	1	1	1	1	1	1	1	1	1	1	1	1	1	1	1	1	1	1	1	1	1	1	1	1	1	1	1	1	1	1	1	1	1	1	1	1	1	1	1
OG0000576	1	1	1	1	1	1	1	1	1	1	1	1	1	1	1	1	1	1	1	1	1	1	1	1	1	1	1	1	1	1	1	1	1	1	1	1	1	1	1	1	1	1	1	1	1	1	1	1	1
OG0000577	1	1	1	1	1	1	1	1	1	1	1	1	1	1	1	1	1	1	1	1	1	1	1	1	1	1	1	1	1	1	1	1	1	1	1	1	1	1	1	1	1	1	1	1	1	1	1	1	1
OG0000578	1	1	1	1	1	1	1	1	1	1	1	1	1	1	1	1	1	1	1	1	1	1	1	1	1	1	1	1	1	1	1	3	1	1	1	1	1	1	1	1	1	1	1	1	1	1	1	1	1
OG0000579	1	1	1	1	1	1	1	1	1	1	1	1	1	1	1	1	1	1	1	1	1	1	1	1	1	1	1	1	1	1	1	1	1	1	1	1	1	1	1	1	1	1	1	1	1	1	1	1	1
OG0000580	1	1	1	1	1	1	1	1	1	1	1	1	1	1	1	1	1	1	1	1	1	1	1	1	1	1	1	1	1	1	1	1	1	1	1	1	1	1	1	1	1	1	1	1	1	1	1	1	1
OG0000581	1	1	1	1	1	1	1	1	1	1	1	1	1	1	1	1	1	1	1	1	1	1	1	1	1	1	1	1	1	1	1	1	1	1	1	1	1	1	1	1	1	1	1	1	1	1	1	1	1
OG0000582	1	1	1	1	1	1	1	1	1	1	1	1	1	1	1	1	1	1	1	1	1	1	1	1	1	1	1	1	1	1	1	1	1	1	1	1	1	1	1	1	1	1	1	1	1	1	1	1	1
OG0000583	1	1	1	1	1	1	1	1	1	1	1	1	1	1	1	1	1	1	1	1	1	1	1	1	1	1	1	1	1	1	1	1	1	1	1	1	1	1	1	1	1	1	1	1	1	1	1	1	1
OG0000584	1	1	1	1	1	1	1	1	1	1	1	1	1	1	1	1	1	1	1	1	1	1	1	1	1	1	1	1	1	1	1	1	1	1	1	1	1	1	1	1	1	1	1	1	1	1	1	1	1
OG0000585	1	1	1	1	1	1	1	1	1	1	1	1	1	1	1	1	1	1	1	1	1	1	1	1	1	1	1	1	1	1	1	1	1	1	1	1	1	1	1	1	1	1	1	1	1	1	1	1	1
OG0000586	1	1	1	1	1	1	1	1	1	1	1	1	1	1	1	1	1	1	1	1	1	1	1	1	1	1	1	1	1	1	1	1	1	1	1	1	1	1	1	1	1	1	1	1	1	1	1	1	1
OG0000587	1	1	1	1	1	1	1	1	1	1	1	1	1	1	1	1	1	1	1	1	1	1	1	1	1	1	1	1	1	1	1	1	1	1	1	1	1	1	1	1	1	1	1	1	1	1	1	1	1
OG0000588	1	1	1	1	1	1	1	1	1	1	1	1	1	1	1	1	1	1	1	1	1	1	1	1	1	1	1	1	1	1	1	1	1	1	1	1	1	1	1	1	1	1	1	1	1	1	1	1	1
OG0000589	1	1	1	1	1	1	1	1	1	1	1	1	1	1	1	1	1	1	1	1	1	1	1	1	1	1	1	1	1	1	1	1	1	1	1	1	1	1	1	1	1	1	1	1	1	1	1	1	1
OG0000590	1	1	1	1	1	1	1	1	1	1	1	1	1	1	1	1	1	1	1	1	1	1	1	1	1	1	1	1	1	1	1	1	1	1	1	1	1	1	1	1	1	1	1	1	1	1	1	1	1
OG0000591	1	1	1	1	1	1	1	1	1	1	1	1	1	1	1	1	1	1	1	1	1	1	1	1	1	1	1	1	1	1	1	1	1	1	1	1	1	1	1	1	1	1	1	1	1	1	1	1	1
OG0000592	1	1	1	1	1	1	1	1	1	1	1	1	1	1	1	1	1	1	1	1	1	1	1	1	1	1	1	1	1	1	1	1	1	1	1	1	1	1	1	1	1	1	1	1	1	1	1	1	1
OG0000593	1	1	1	1	1	1	1	1	1	1	1	1	1	1	1	1	1	1	1	1	1	1	1	1	1	1	1	1	1	1	1	1	1	1	1	1	1	1	1	1	1	1	1	1	1	1	1	1	1
OG0000594	1	1	1	1	1	1	1	1	1	1	1	1	1	1	1	1	1	1	1	1	1	1	1	1	1	1	1	1	1	1	1	1	1	1	1	1	1	1	1	1	1	1	1	1	1	1	1	1	1
OG0000595	1	1	1	1	1	1	1	1	1	1	1	1	1	1	1	1	1	1	1	1	1	1	1	1	1	1	1	1	1	1	1	2	1	1	1	1	1	1	1	1	1	1	1	1	1	1	1	1	1
OG0000596	1	1	1	1	1	1	1	1	1	1	1	1	1	1	1	1	1	1	1	1	1	1	1	1	1	1	1	1	1	1	1	1	1	1	1	1	1	1	1	1	1	1	1	1	1	1	1	1	1
OG0000597	1	1	1	1	1	1	1	1	1	1	1	1	1	1	1	1	1	1	1	1	1	1	1	1	1	1	1	1	1	1	1	1	1	1	1	1	1	1	1	1	1	1	1	1	1	1	1	1	1
OG0000598	1	1	1	1	1	1	1	1	1	1	1	1	1	1	1	1	1	1	1	1	1	1	1	1	1	1	1	1	1	1	1	1	1	1	1	1	1	1	1	1	1	1	1	1	1	1	1	1	1
OG0000599	1	1	1	1	1	1	1	1	1	1	1	1	1	1	1	1	1	1	1	1	1	1	1	1	1	1	1	1	1	1	1	1	1	1	1	1	1	1	1	1	1	1	1	1	1	1	1	1	1
OG0000600	1	1	1	1	1	1	1	1	1	1	1	1	1	1	1	1	1	1	1	1	1	1	1	1	1	1	1	1	1	1	1	1	1	1	1	1	1	1	1	1	1	1	1	1	1	1	1	1	1
OG0000601	1	1	1	1	1	1	1	1	1	1	1	1	1	1	1	1	1	1	1	1	1	1	1	1	1	1	1	1	1	1	1	1	1	1	1	1	1	1	1	1	1	1	1	1	1	1	1	1	1
OG0000602	1	1	1	1	1	1	1	1	1	1	1	1	1	1	1	1	1	1	1	1	1	1	1	1	1	1	1	1	1	1	1	1	1	1	1	1	1	1	1	1	1	1	1	1	1	1	1	1	1
OG0000603	1	1	1	1	1	1	1	1	1	1	1	1	1	1	1	1	1	1	1	1	1	1	1	1	1	1	1	1	1	1	1	1	1	1	1	1	1	1	1	1	1	1	1	1	1	1	1	1	1
OG0000604	1	1	1	1	1	1	1	1	1	1	1	1	1	1	1	1	1	1	1	1	1	1	1	1	1	1	1	1	1	1	1	1	1	1	1	1	1	1	1	1	1	1	1	1	1	1	1	1	1
OG0000605	1	1	1	1	1	1	1	1	1	1	1	1	1	1	1	1	1	1	1	1	1	1	1	1	1	1	1	1	1	1	1	1	1	1	1	1	1	1	1	1	1	1	1	1	1	1	1	1	1
OG0000606	1	1	1	1	1	1	1	1	1	1	1	1	1	1	1	1	1	1	1	1	1	1	1	1	1	1	1	1	1	1	1	1	1	1	1	1	1	1	1	1	1	1	1	1	1	1	1	1	1
OG0000607	1	1	1	1	1	1	1	1	1	1	1	1	1	1	1	1	1	1	1	1	1	1	1	1	1	1	1	1	1	1	1	1	1	1	1	1	1	1	1	1	1	1	1	1	1	1	1	1	1
OG0000608	1	1	1	1	1	1	1	1	1	1	1	1	1	1	1	1	1	1	1	1	1	1	1	1	1	1	1	1	1	1	1	1	1	1	1	1	1	1	1	1	1	1	1	1	1	1	1	1	1
OG0000609	1	1	1	1	1	1	1	1	1	1	1	1	1	1	1	1	1	1	1	1	1	1	1	1	1	1	1	1	1	1	1	1	1	1	1	1	1	1	1	1	1	1	1	1	1	1	1	1	1
OG0000610	1	1	1	1	1	1	1	1	1	1	1	1	1	1	1	1	1	1	1	1	1	1	1	1	1	1	1	1	1	1	1	1	1	1	1	1	1	1	1	1	1	1	1	1	1	1	1	1	1
OG0000611	1	1	1	1	1	1	1	1	1	1	1	1	1	1	1	1	1	1	1	1	1	1	1	1	1	1	1	1	1	1	1	1	1	1	1	1	1	1	1	1	1	1	1	1	1	1	1	1	1
OG0000612	1	1	1	1	1	1	1	1	1	1	1	1	1	1	1	1	1	1	1	1	1	1	1	1	1	1	1	1	1	1	1	1	1	1	1	1	1	1	1	1	1	1	1	1	1	1	1	1	1
OG0000613	1	1	1	1	1	1	1	1	1	1	1	1	1	1	1	1	1	1	1	1	1	1	1	1	1	1	1	1	1	1	1	1	1	1	1	1	1	1	1	1	1	1	1	1	1	1	1	1	1
OG0000614	1	1	1	1	1	1	1	1	1	1	1	1	1	1	1	1	1	1	1	1	1	1	1	1	1	1	1	1	1	1	1	1	1	1	1	1	1	1	1	1	1	1	1	1	1	1	1	1	1
OG0000615	1	1	1	1	1	1	1	1	1	1	1	1	1	1	1	1	1	1	1	1	1	1	1	1	1	1	1	1	1	1	1	1	1	1	1	1	1	1	1	1	1	1	1	1	1	1	1	1	1
OG0000616	1	1	1	1	1	1	1	1	1	1	1	1	1	1	1	1	1	1	1	1	1	1	1	1	1	1	1	1	1	1	1	1	1	1	1	1	1	1	1	1	1	1	1	1	1	1	1	1	1
OG0000617	1	1	1	1	1	1	1	1	1	1	1	1	1	1	1	1	1	1	1	1	1	1	1	1	1	1	1	1	1	1	1	1	1	1	1	1	1	1	1	1	1	1	1	1	1	1	1	1	1
OG0000618	1	1	1	1	1	1	1	1	1	1	1	1	1	1	1	1	1	1	1	1	1	1	1	1	1	1	1	1	1	1	1	1	1	1	1	1	1	1	1	1	1	1	1	1	1	1	1	1	1
OG0000619	1	1	1	1	1	1	1	1	1	1	1	1	1	1	1	1	1	1	1	1	1	1	1	1	1	1	1	1	1	1	1	1	1	1	1	1	1	1	1	1	1	1	1	1	1	1	1	1	1
OG0000620	1	1	1	1	1	1	1	1	1	1	1	1	1	1	1	1	1	1	1	1	1	1	1	1	1	1	1	1	1	1	1	1	1	1	1	1	1	1	1	1	1	1	1	1	1	1	1	1	1
OG0000621	1	1	1	1	1	1	1	1	1	1	1	1	1	1	1	1	1	1	1	1	1	1	1	1	1	1	1	1	1	1	1	1	1	1	1	1	1	1	1	1	1	1	1	1	1	1	1	1	1
OG0000622	1	1	1	1	1	1	1	1	1	1	1	1	1	1	1	1	1	1	1	1	1	1	1	1	1	1	1	1	1	1	1	1	1	1	1	1	1	1	1	1	1	1	1	1	1	1	1	1	1
OG0000623	1	1	1	1	1	1	1	1	1	1	1	1	1	1	1	1	1	1	1	1	1	1	1	1	1	1	1	1	1	1	1	1	1	1	1	1	1	1	1	1	1	1	1	1	1	1	1	1	1
OG0000624	1	1	1	1	1	1	1	1	1	1	1	1	1	1	1	1	1	1	1	1	1	1	1	1	1	1	1	1	1	1	1	1	1	1	1	1	1	1	1	1	1	1	1	1	1	1	1	1	1
OG0000625	1	1	1	1	1	1	1	1	1	1	1	1	1	1	1	1	1	1	1	1	1	1	1	1	1	1	1	1	1	1	1	1	1	1	1	1	1	1	1	1	1	1	1	1	1	1	1	1	1
OG0000626	1	1	1	1	1	1	1	1	1	1	1	1	1	1	1	1	1	1	1	1	1	1	1	1	1	1	1	1	1	1	1	1	1	1	1	1	1	1	1	1	1	1	1	1	1	1	1	1	1
OG0000627	1	1	1	1	1	1	1	1	1	1	1	1	1	1	1	1	1	1	1	1	1	1	1	1	1	1	1	1	1	1	1	1	1	1	1	1	1	1	1	1	1	1	1	1	1	1	1	1	1
OG0000628	1	1	1	1	1	1	1	1	1	1	1	1	1	1	1	1	1	1	1	1	1	1	1	1	1	1	1	1	1	1	1	1	1	1	1	1	1	1	1	1	1	1	1	1	1	1	1	1	1
OG0000629	1	1	1	1	1	1	1	1	1	1	1	1	1	1	1	1	1	1	1	1	1	1	1	1	1	1	1	1	1	1	1	1	1	1	1	1	1	1	1	1	1	1	1	1	1	1	1	1	1
OG0000630	1	1	1	1	1	1	1	1	1	1	1	1	1	1	1	1	1	1	1	1	1	1	1	1	1	1	1	1	1	1	1	1	1	1	1	1	1	1	1	1	1	1	1	1	1	1	1	1	1
OG0000631	1	1	1	1	1	1	1	1	1	1	1	1	1	1	1	1	1	1	1	1	1	1	1	1	1	1	1	1	1	1	1	1	1	1	1	1	1	1	1	1	1	1	1	1	1	1	1	1	1
OG0000632	1	1	1	1	1	1	1	1	1	1	1	1	1	1	1	1	1	1	1	1	1	1	1	1	1	1	1	1	1	1	1	1	1	1	1	1	1	1	1	1	1	1	1	1	1	1	1	1	1
OG0000633	1	1	1	1	1	1	1	1	1	1	1	1	1	1	1	1	1	1	1	1	1	1	1	1	1	1	1	1	1	1	1	1	1	1	1	1	1	1	1	1	1	1	1	1	1	1	1	1	1
OG0000634	1	1	1	1	1	1	1	1	1	1	1	1	1	1	1	1	1	1	1	1	1	1	1	1	1	1	1	1	1	1	1	1	1	1	1	1	1	1	1	1	1	1	1	1	1	1	1	1	1
OG0000635	1	1	1	1	1	1	1	1	1	1	1	1	1	1	1	1	1	1	1	1	1	1	1	1	1	1	1	1	1	1	1	1	1	1	1	1	1	1	1	1	1	1	1	1	1	1	1	1	1
OG0000636	1	1	1	1	1	1	1	1	1	1	1	1	1	1	1	1	1	1	1	1	1	1	1	1	1	1	1	1	1	1	1	1	1	1	1	1	1	1	1	1	1	1	1	1	1	1	1	1	1
OG0000637	1	1	1	1	1	1	1	1	1	1	1	1	1	1	1	1	1	1	1	1	1	1	1	1	1	1	1	1	1	1	1	1	1	1	1	1	1	1	1	1	1	1	1	1	1	1	1	1	1
OG0000638	1	1	1	1	1	1	1	1	1	1	1	1	1	1	1	1	1	1	1	1	1	1	1	1	1	1	1	1	1	1	1	1	1	1	1	1	1	1	1	1	1	1	1	1	1	1	1	1	1
OG0000639	1	1	1	1	1	1	1	1	1	1	1	1	1	1	1	1	1	1	1	1	1	1	1	1	1	1	1	1	1	1	1	1	1	1	1	1	1	1	1	1	1	1	1	1	1	1	1	1	1
OG0000640	1	1	1	1	1	1	1	1	1	1	1	1	1	1	1	1	1	1	1	1	1	1	1	1	1	1	0	1	1	1	1	1	1	1	1	1	1	1	1	1	1	1	1	1	1	1	1	1	1
OG0000641	1	1	1	1	1	1	1	1	1	1	1	1	1	1	1	1	1	1	1	1	1	1	1	1	1	1	1	1	1	1	1	1	1	1	1	1	1	1	1	1	1	1	1	1	1	1	1	1	1
OG0000642	1	1	1	1	1	1	1	1	1	1	1	1	1	1	1	1	1	1	1	1	1	1	1	1	1	1	1	1	1	1	1	1	1	1	1	1	1	1	1	1	1	1	1	1	1	1	1	1	1
OG0000643	1	1	1	1	1	1	1	1	1	1	1	1	1	1	1	1	1	1	1	1	1	1	1	1	1	1	1	1	1	1	1	1	1	1	1	1	1	1	1	1	1	1	1	1	1	1	1	1	1
OG0000644	1	1	1	1	1	1	1	1	1	1	1	1	1	1	1	1	1	1	1	1	1	1	1	1	1	1	1	1	1	1	1	1	1	1	1	1	1	1	1	1	1	1	1	1	1	1	1	1	1
OG0000645	1	1	1	1	1	1	1	1	1	1	1	1	1	1	1	1	1	1	1	1	1	1	1	1	1	1	1	1	1	1	1	1	1	1	1	1	1	1	1	1	1	1	1	1	1	1	1	1	1
OG0000646	1	1	1	1	1	1	1	1	1	1	1	1	1	1	1	1	1	1	1	1	1	1	1	1	1	1	1	1	1	1	1	1	1	1	1	1	1	1	1	1	1	1	1	1	1	1	1	1	1
OG0000647	1	1	1	1	1	1	1	1	1	1	1	1	1	1	1	1	1	1	1	1	1	1	1	1	1	1	1	1	1	1	1	1	1	1	1	1	1	1	1	1	1	1	1	1	1	1	1	1	1
OG0000648	1	1	1	1	1	1	1	1	1	1	1	1	1	1	1	1	1	1	1	1	1	1	1	1	1	1	1	1	1	1	1	1	1	1	1	1	1	1	1	1	1	1	1	1	1	1	1	1	1
OG0000649	1	1	1	1	1	1	1	1	1	1	1	1	1	1	1	1	1	1	1	1	1	1	1	1	1	1	1	1	1	1	1	1	1	1	1	1	1	1	1	1	1	1	1	1	1	1	1	1	1
OG0000650	1	1	1	1	1	1	1	1	1	1	1	1	1	1	1	1	1	1	1	1	1	1	1	1	1	1	1	1	1	1	1	1	1	1	1	1	1	1	1	1	1	1	1	1	1	1	1	1	1
OG0000651	1	1	1	2	1	1	1	1	1	1	1	1	1	1	1	1	1	1	1	1	1	1	1	1	1	1	1	1	1	1	1	1	1	1	1	1	1	1	1	1	1	1	1	1	1	1	1	1	1
OG0000652	1	1	1	1	1	1	1	1	1	1	1	1	1	1	1	1	1	1	1	1	1	1	1	1	1	1	1	1	1	1	1	1	1	1	1	1	1	1	1	1	1	1	1	1	1	1	1	1	1
OG0000653	1	1	1	1	1	1	1	1	1	1	1	1	1	1	1	1	1	1	1	1	1	1	1	1	1	1	1	1	1	1	1	1	1	1	1	1	1	1	1	1	1	1	1	1	1	1	1	1	1
OG0000654	1	1	1	1	1	1	1	1	1	1	1	1	1	1	1	1	1	1	1	1	1	1	1	1	1	1	1	1	1	1	1	1	1	1	1	1	1	1	1	1	1	1	1	1	1	1	1	1	1
OG0000655	1	1	1	1	1	1	1	1	1	1	1	1	1	1	1	1	1	1	1	1	1	1	1	1	1	1	1	1	1	1	1	1	1	1	1	1	1	1	1	1	1	1	1	1	1	1	1	1	1
OG0000656	1	1	1	1	1	1	1	1	1	1	1	1	1	1	1	1	1	1	1	1	1	1	1	1	1	1	1	1	1	1	1	1	1	1	1	1	1	1	1	1	1	1	1	1	1	1	1	1	1
OG0000657	1	1	1	1	1	1	1	1	1	1	1	1	1	1	1	1	1	1	1	1	1	1	1	1	1	1	1	1	1	1	1	1	1	1	1	1	1	1	1	1	1	1	1	1	1	1	1	1	1
OG0000658	1	1	1	1	1	1	1	1	1	1	1	1	1	1	1	1	1	1	1	1	1	1	1	1	1	1	1	1	1	1	1	1	1	1	1	1	1	1	1	1	1	1	1	1	1	1	1	1	1
OG0000659	1	1	1	1	1	1	1	1	1	1	1	1	1	1	1	1	1	1	1	1	1	1	1	1	1	1	1	1	1	1	1	1	1	1	1	1	1	1	1	1	1	1	1	1	1	1	1	1	1
OG0000660	1	1	1	1	1	1	1	1	1	1	1	1	1	1	1	1	1	1	1	1	1	1	1	1	1	1	1	1	1	1	1	1	1	1	1	1	1	1	1	1	1	1	1	1	1	1	1	1	1
OG0000661	1	1	1	1	2	1	1	1	1	1	1	1	1	1	1	1	1	1	1	1	1	1	1	1	1	1	1	1	1	1	1	1	1	1	1	1	1	1	1	1	1	1	1	1	1	1	1	1	1
OG0000662	1	1	1	1	1	1	1	1	1	1	1	1	1	1	1	1	1	1	1	1	1	1	1	1	1	1	1	1	1	1	1	1	1	1	1	1	1	1	1	1	1	1	1	1	1	1	1	1	1
OG0000663	1	1	1	1	1	1	1	1	1	1	1	1	1	1	1	1	1	1	1	1	1	1	1	1	1	1	1	1	1	1	1	1	1	1	1	1	1	1	1	1	1	1	1	1	1	1	1	1	1
OG0000664	1	1	1	1	1	1	1	1	1	1	1	1	1	1	1	1	1	1	1	1	1	1	1	1	1	1	1	1	1	1	1	1	1	1	1	1	1	1	1	1	1	1	1	1	1	1	1	1	1
OG0000665	1	1	1	1	1	1	1	1	1	1	1	1	1	1	1	1	1	1	1	1	1	1	1	1	1	1	1	1	1	1	1	1	1	1	1	1	1	1	1	1	1	1	1	1	1	1	1	1	1
OG0000666	1	1	1	1	1	1	1	1	1	1	1	1	1	1	1	1	1	1	1	1	1	1	1	1	1	1	1	1	1	1	1	1	1	1	1	1	1	1	1	1	1	1	1	1	1	1	1	1	1
OG0000667	1	1	1	1	0	1	1	1	1	1	1	1	1	1	1	1	1	1	1	1	1	1	1	1	1	1	1	1	1	1	1	1	1	1	1	1	1	1	1	1	1	1	1	1	1	1	1	1	1
OG0000668	1	1	1	1	1	1	1	1	1	1	1	1	1	1	1	1	1	1	1	1	1	1	1	1	1	1	1	1	1	1	1	1	1	1	1	1	1	1	1	1	1	1	1	1	1	1	1	1	1
OG0000669	1	1	1	1	1	1	1	1	1	1	1	1	1	1	1	1	1	1	1	1	1	1	1	1	1	1	1	1	1	1	1	1	1	1	1	1	1	1	1	1	1	1	1	1	1	1	1	1	1
OG0000670	1	1	1	1	1	1	1	1	1	1	1	1	1	1	1	1	1	1	1	1	1	1	1	1	1	1	1	1	1	1	1	1	1	1	1	1	1	1	1	1	1	1	1	1	1	1	1	1	1
OG0000671	1	1	1	1	1	1	1	1	1	1	1	1	1	1	1	1	1	1	1	1	1	1	1	1	1	1	1	1	1	1	1	1	1	1	1	1	1	1	1	1	1	1	1	1	1	1	1	1	1
OG0000672	1	1	1	1	1	1	1	1	1	1	1	1	1	1	1	1	1	1	1	1	1	1	1	1	1	1	1	1	1	1	1	1	1	1	1	1	1	1	1	1	1	1	1	1	1	1	1	1	1
OG0000673	1	1	1	1	1	1	1	1	1	1	1	1	1	1	1	1	1	1	1	1	1	1	1	1	1	1	1	1	1	1	1	1	1	1	1	1	1	1	1	1	1	1	1	1	1	1	1	1	1
OG0000674	1	1	1	1	1	1	1	1	1	1	1	1	1	1	1	1	1	1	1	1	1	1	1	1	1	1	1	1	1	1	1	1	1	1	1	1	1	1	1	1	1	1	1	1	1	1	1	1	1
OG0000675	1	1	1	1	1	1	1	1	1	1	1	1	1	1	1	1	1	1	1	1	1	1	1	1	1	1	1	1	1	1	1	1	1	1	1	1	1	1	1	1	1	1	1	1	1	1	1	1	1
OG0000676	1	1	1	1	1	1	1	1	1	1	1	1	1	1	1	1	1	1	1	1	1	1	1	1	1	1	1	1	1	1	1	1	1	1	1	1	1	1	1	1	1	1	1	1	1	1	1	1	1
OG0000677	1	1	1	1	1	1	1	1	1	1	1	1	1	1	1	1	1	1	1	1	1	1	1	1	1	1	1	1	1	1	1	1	1	1	1	1	1	1	1	1	1	1	1	1	1	1	1	1	1
OG0000678	1	1	1	1	1	1	1	1	1	1	1	1	1	1	1	1	1	1	1	1	1	1	1	1	1	1	1	1	1	1	1	1	1	1	1	1	1	1	1	1	1	1	1	1	1	1	1	1	1
OG0000679	1	1	1	1	1	1	1	1	1	1	1	1	1	1	1	1	1	1	1	1	1	1	1	1	1	1	1	1	1	1	1	1	1	1	1	1	1	1	1	1	1	1	1	1	1	1	1	1	1
OG0000680	1	1	1	1	1	1	1	1	1	1	1	1	1	1	1	1	1	1	1	1	1	1	1	1	1	1	1	1	1	1	1	1	1	1	1	1	1	1	1	1	1	1	1	1	1	1	1	1	1
OG0000681	1	1	1	1	1	1	1	1	1	1	1	1	1	1	1	1	1	1	1	1	1	1	1	1	1	1	1	1	1	1	1	1	1	1	1	1	1	1	1	1	1	1	1	1	1	1	1	1	1
OG0000682	1	1	1	1	1	1	1	1	1	1	1	1	1	1	1	1	1	1	1	1	1	1	1	1	1	1	1	1	1	1	1	1	1	1	1	1	1	1	1	1	1	1	1	1	1	1	1	1	1
OG0000683	1	1	1	1	1	1	1	1	1	1	1	1	1	1	1	1	1	1	1	1	1	1	1	1	1	1	1	1	1	1	1	1	1	1	1	1	1	1	1	1	1	1	1	1	1	1	1	1	1
OG0000684	1	1	1	1	1	1	1	1	1	1	1	1	1	1	1	1	1	1	1	1	1	1	1	1	1	1	1	1	1	1	1	1	1	1	1	1	1	1	1	1	1	1	1	1	1	1	1	1	1
OG0000685	1	1	1	1	1	1	1	1	1	1	1	1	1	1	1	1	1	1	1	1	1	1	1	1	1	1	1	1	1	1	1	1	1	1	1	1	1	1	1	1	1	1	1	1	1	1	1	1	1
OG0000686	1	1	1	1	1	1	1	1	1	1	1	1	1	1	1	1	1	1	1	1	1	1	1	1	1	1	1	1	1	1	1	1	1	1	1	1	1	1	1	1	1	1	1	1	1	1	1	1	1
OG0000687	1	1	1	1	1	1	1	1	1	1	1	1	1	1	1	1	1	1	1	1	1	1	1	1	1	1	1	1	1	1	1	1	1	1	1	1	1	1	1	1	1	1	1	1	1	1	1	1	1
OG0000688	1	1	1	1	1	1	1	1	1	1	1	1	1	1	1	1	1	1	1	1	1	1	1	1	1	1	1	1	1	1	1	1	1	1	1	1	1	1	1	1	1	1	1	1	1	1	1	1	1
OG0000689	1	1	1	1	1	1	1	1	1	1	1	1	1	1	1	1	1	1	1	1	1	1	1	1	1	1	1	1	1	1	1	1	1	1	1	1	1	1	1	1	1	1	1	1	1	1	1	1	1
OG0000690	1	1	1	1	1	1	1	1	1	1	1	1	1	1	1	1	1	1	1	1	1	1	1	1	1	1	1	1	1	1	1	1	1	1	1	1	1	1	1	1	1	1	1	1	1	1	1	1	1
OG0000691	1	1	1	1	1	1	1	1	1	1	1	1	1	1	1	1	1	1	1	1	1	1	1	1	1	1	0	1	2	1	1	1	1	1	1	1	1	1	1	1	1	1	1	1	1	1	1	1	1
OG0000692	1	1	1	1	1	1	1	1	1	1	1	1	1	1	1	1	1	1	1	1	1	1	1	1	1	1	1	1	1	1	1	1	1	1	1	1	1	1	1	1	1	1	1	1	1	1	1	1	1
OG0000693	1	1	1	1	1	1	1	1	1	1	1	1	1	1	1	1	1	1	1	1	1	1	1	1	1	1	1	1	1	1	1	1	1	1	1	1	1	1	1	1	1	1	1	1	1	1	1	1	1
OG0000694	1	1	1	1	1	1	1	1	1	1	1	1	1	1	1	1	1	1	1	1	1	1	1	1	1	1	1	1	1	1	1	1	1	1	1	1	1	1	1	1	1	1	1	1	1	1	1	1	1
OG0000695	1	1	1	1	1	1	1	1	1	1	1	1	1	1	1	1	1	1	1	1	1	1	1	1	1	1	1	1	1	1	1	1	1	1	1	1	1	1	1	1	1	1	1	1	1	1	1	1	1
OG0000696	1	1	1	1	1	1	1	1	1	1	1	1	1	1	1	1	1	1	1	1	1	1	1	1	1	1	1	1	1	1	1	1	1	1	1	1	1	1	1	1	1	1	1	1	1	1	1	1	1
OG0000697	1	1	1	1	1	1	1	1	1	1	1	1	1	1	1	1	1	1	1	1	1	1	1	1	1	1	1	1	1	1	1	1	1	1	1	1	1	1	1	1	1	1	1	1	1	1	1	1	1
OG0000698	1	1	1	1	1	1	1	1	1	1	1	1	1	1	1	1	1	1	1	1	1	1	1	1	1	1	1	1	1	1	1	1	1	1	1	1	1	1	1	1	1	1	1	1	1	1	1	1	1
OG0000699	1	1	1	1	1	1	1	1	1	1	1	1	1	1	1	1	1	1	1	1	1	1	1	1	1	1	1	1	1	1	1	1	1	1	1	1	1	1	1	1	1	1	1	1	1	1	1	1	1
OG0000700	1	1	1	1	1	1	1	1	1	1	1	1	1	1	1	1	1	1	1	1	1	1	1	1	1	1	1	1	1	1	1	1	1	1	1	1	1	1	1	1	1	1	1	1	1	1	1	1	1
OG0000701	1	1	1	1	1	1	1	1	1	1	1	1	1	1	1	1	1	1	1	1	1	1	1	1	1	1	1	1	1	1	1	1	1	1	1	1	1	1	1	1	1	1	1	1	1	1	1	1	1
OG0000702	1	1	1	1	1	1	1	1	1	1	1	1	1	1	1	1	1	1	1	1	1	1	1	1	1	1	1	1	1	1	1	1	1	1	1	1	1	1	1	1	1	1	1	1	1	1	1	1	1
OG0000703	1	1	1	1	1	1	1	1	1	1	1	1	1	1	1	1	1	1	1	1	1	1	1	1	1	1	1	1	1	1	1	1	1	1	1	1	1	1	1	1	1	1	1	1	1	1	1	1	1
OG0000704	1	1	1	1	1	1	1	1	1	1	1	1	1	1	1	1	1	1	1	1	1	1	1	1	1	1	1	1	1	1	1	1	1	1	1	1	1	1	1	1	1	1	1	1	1	1	1	1	1
OG0000705	1	1	1	1	1	1	1	1	1	1	1	1	1	1	1	1	1	1	1	1	1	1	1	1	1	1	1	1	1	1	1	1	1	1	1	1	1	1	1	1	1	1	1	1	1	1	1	1	1
OG0000706	1	1	1	1	1	1	1	1	1	1	1	1	1	1	1	1	1	1	1	1	1	1	1	1	1	1	1	1	1	1	1	1	1	1	1	1	1	1	1	1	1	1	1	1	1	1	1	1	1
OG0000707	1	1	1	1	1	1	1	1	1	1	1	1	1	1	1	1	1	1	1	1	1	1	1	1	1	1	1	1	1	1	1	1	1	1	1	1	1	1	1	1	1	1	1	1	1	1	1	1	1
OG0000708	1	1	1	1	1	1	1	1	1	1	1	1	1	1	1	1	1	1	1	1	1	1	1	1	1	1	1	1	1	1	1	1	1	1	1	1	1	1	1	1	1	1	1	1	1	1	1	1	1
OG0000709	1	1	1	1	1	1	1	1	1	1	1	1	1	1	1	1	1	1	1	1	1	1	1	1	2	1	1	1	1	1	1	1	1	1	1	1	1	1	1	1	1	1	1	1	1	1	1	1	1
OG0000710	1	1	1	1	1	1	1	1	1	1	1	1	1	1	1	1	1	1	1	1	1	1	1	1	1	1	1	1	1	1	1	1	1	1	1	1	1	1	1	1	1	1	1	1	1	1	1	1	1
OG0000711	1	1	1	1	1	1	1	1	1	1	1	1	1	1	1	1	1	1	1	1	1	1	1	1	1	1	1	1	1	1	1	1	1	1	1	1	1	1	1	1	1	1	1	1	1	1	1	1	1
OG0000712	1	1	1	1	1	1	1	1	1	1	1	1	1	1	1	1	1	1	1	1	1	1	1	1	1	1	1	1	1	1	1	1	1	1	1	1	1	1	1	1	1	1	1	1	1	1	1	1	1
OG0000713	1	1	1	1	1	1	1	1	1	1	1	1	1	1	1	1	1	1	1	1	1	1	1	1	1	1	1	1	1	1	1	1	1	1	1	1	1	1	1	1	1	1	1	1	1	1	1	1	1
OG0000714	1	1	1	1	1	1	1	1	1	1	1	1	1	1	1	1	1	1	1	1	1	1	1	1	1	1	1	1	1	1	1	1	1	1	1	1	1	1	1	1	1	1	1	1	1	1	1	1	1
OG0000715	1	1	1	1	1	1	1	1	1	1	1	1	1	1	1	1	1	1	1	1	1	1	1	1	1	1	1	1	1	1	1	1	1	1	1	1	1	1	1	1	1	1	1	1	1	1	1	1	1
OG0000716	1	1	1	1	1	1	1	1	1	1	1	1	1	1	1	1	1	1	1	1	1	1	1	1	1	1	1	1	1	1	1	1	1	1	1	1	1	1	1	1	1	1	1	1	1	1	1	1	1
OG0000717	1	1	1	1	1	1	1	1	1	1	1	1	1	1	1	1	1	1	1	1	1	1	1	1	1	1	1	1	1	1	1	1	1	1	1	1	1	1	1	1	1	1	1	1	1	1	1	1	1
OG0000718	1	1	1	1	1	1	1	1	1	1	1	1	1	1	1	1	1	1	1	1	1	1	1	1	1	1	1	1	1	1	1	1	1	1	1	1	1	1	1	1	1	1	1	1	1	1	1	1	1
OG0000719	1	1	1	1	1	1	1	1	1	1	1	1	1	1	1	1	1	1	1	1	1	1	1	1	1	1	1	1	1	1	1	1	1	1	1	1	1	1	1	1	1	1	1	1	1	1	1	1	1
OG0000720	1	1	1	1	1	1	1	1	1	1	1	1	1	1	1	1	1	1	1	1	1	1	1	1	1	1	1	1	1	1	1	1	1	1	1	1	1	1	1	1	1	1	1	1	1	1	1	1	1
OG0000721	1	1	1	1	1	1	1	1	1	1	1	1	1	1	1	1	2	1	1	1	1	1	1	1	1	1	1	1	2	1	1	1	1	1	1	1	1	1	2	1	2	1	2	1	1	1	1	3	1
OG0000722	1	1	1	1	1	1	1	1	1	1	1	1	1	1	1	1	1	1	1	1	1	1	1	1	1	1	1	1	1	1	1	1	1	1	1	1	1	1	1	1	1	1	1	1	1	1	1	1	1
OG0000723	1	1	1	1	1	1	1	1	1	1	1	1	1	1	1	1	1	1	1	1	1	1	1	1	1	1	1	1	1	1	1	1	1	1	1	1	1	1	1	1	1	1	1	1	1	1	1	1	1
OG0000724	1	1	1	1	1	1	1	1	1	1	1	1	1	1	1	1	1	1	1	1	1	1	1	1	1	1	1	1	1	1	1	1	1	1	1	1	1	1	1	1	1	1	1	1	1	1	1	1	1
OG0000725	1	1	1	1	1	1	1	1	1	1	1	1	1	1	1	1	1	1	1	1	1	1	1	1	1	1	1	1	1	1	1	1	1	1	1	1	1	1	1	1	1	1	1	1	1	1	1	1	1
OG0000726	1	1	1	1	1	1	1	1	1	1	1	1	1	1	1	1	1	1	1	1	1	1	1	1	1	1	1	1	1	1	1	1	1	1	1	1	1	1	1	1	1	1	1	1	1	1	1	1	1
OG0000727	1	1	1	1	1	1	1	1	1	1	1	1	1	1	1	1	1	1	1	1	1	1	1	1	1	1	1	1	1	1	1	1	1	1	1	1	1	1	1	1	1	1	1	1	1	1	1	1	1
OG0000728	1	1	1	1	1	1	1	1	1	1	1	1	1	1	1	1	1	1	1	1	1	1	1	1	1	1	1	1	1	1	1	1	1	1	1	1	1	1	1	1	1	1	1	1	1	1	1	1	1
OG0000729	1	1	1	1	1	1	1	1	1	1	1	1	1	1	1	1	1	1	1	1	1	1	1	1	1	1	1	1	1	1	1	1	1	1	1	1	1	1	1	1	1	1	1	1	1	1	1	1	1
OG0000730	1	1	1	1	1	1	1	1	1	1	1	1	1	1	1	1	1	1	1	1	1	1	1	1	1	1	1	1	1	1	1	1	1	1	1	1	1	1	1	1	1	1	1	1	1	1	1	1	1
OG0000731	1	1	1	1	1	1	1	1	1	1	1	1	1	1	1	1	1	1	1	1	1	1	1	1	0	1	1	1	1	1	1	1	0	1	1	1	0	1	1	1	1	1	1	1	1	1	1	1	1
OG0000732	1	1	1	1	1	1	1	1	1	1	1	1	1	1	1	1	1	1	1	1	1	1	1	1	1	1	1	1	1	1	1	1	1	1	1	1	1	1	1	1	1	1	1	1	1	1	1	1	1
OG0000733	1	1	1	1	1	1	1	1	1	1	1	1	1	1	1	1	1	1	1	1	1	1	1	1	1	1	1	1	1	1	1	1	1	1	1	1	1	1	1	1	1	1	1	1	1	1	1	1	1
OG0000734	1	1	1	1	1	1	1	1	1	1	1	1	1	1	1	1	1	1	1	1	1	1	1	1	1	1	1	1	1	1	1	1	1	1	1	1	1	1	1	1	1	1	1	1	1	1	1	1	1
OG0000735	1	1	1	1	1	1	1	1	1	1	1	1	1	1	1	1	1	1	1	1	1	1	1	1	1	1	1	1	1	1	1	1	1	1	1	1	1	1	1	1	1	1	1	1	1	1	1	1	1
OG0000736	1	1	1	1	1	1	1	1	1	1	1	1	1	1	1	1	1	1	1	1	1	1	1	1	2	1	1	1	1	1	1	1	1	1	1	1	1	1	1	1	1	1	1	2	1	1	1	1	1
OG0000737	1	1	1	1	1	1	1	1	1	1	1	1	1	1	1	1	1	1	1	1	1	1	1	1	1	1	1	1	1	1	1	1	1	1	1	1	1	1	1	1	2	1	1	1	1	1	1	1	2
OG0000738	1	1	1	1	1	1	1	1	1	1	1	1	1	1	1	1	1	1	1	1	1	1	1	1	1	1	1	1	1	1	1	1	1	1	1	1	1	1	1	1	1	1	1	1	1	1	1	1	1
OG0000739	1	1	1	1	1	1	1	1	1	1	1	1	1	1	1	1	1	1	1	1	1	1	1	1	1	1	1	1	1	1	1	1	1	1	1	1	1	1	1	1	1	1	1	1	1	1	1	1	1
OG0000740	1	1	1	1	1	1	1	1	1	1	1	1	1	1	1	1	1	1	1	1	1	1	1	1	1	1	1	1	1	1	1	2	1	1	1	1	1	1	1	1	1	1	1	1	1	1	1	1	1
OG0000741	1	1	1	1	1	1	1	1	1	1	1	1	1	1	1	1	1	1	1	1	1	1	1	1	1	1	1	1	1	1	1	1	1	1	1	1	1	1	1	1	1	1	1	1	1	1	1	1	1
OG0000742	1	1	1	1	1	1	1	1	1	1	1	1	1	1	1	1	1	1	1	1	1	1	1	1	1	1	1	1	1	1	1	1	1	1	1	1	1	1	1	1	1	1	1	1	1	1	1	1	1
OG0000743	1	1	1	1	1	1	1	1	1	1	1	1	1	1	1	1	1	1	1	1	1	1	1	1	1	1	1	1	1	1	1	1	1	1	1	1	1	1	1	1	1	1	1	1	1	1	1	1	1
OG0000744	1	1	1	1	1	1	1	1	1	1	1	1	1	1	1	1	1	1	1	1	1	1	1	1	1	1	1	1	1	1	1	1	1	1	1	1	1	1	1	1	1	1	1	1	1	1	1	1	1
OG0000745	1	1	1	1	1	1	1	1	1	1	1	1	1	1	1	1	1	1	1	1	1	1	1	1	2	1	1	1	1	1	1	1	1	1	1	1	1	1	1	1	1	1	1	1	1	1	1	1	1
OG0000746	1	1	1	1	1	1	1	1	1	1	1	1	1	1	1	1	1	1	1	1	1	1	1	1	1	1	1	1	1	1	1	1	1	1	1	1	1	1	1	1	1	1	1	1	1	1	1	1	1
OG0000747	1	1	1	1	1	1	1	1	1	1	1	1	1	1	1	1	1	1	1	1	1	1	1	1	1	1	1	1	1	1	1	1	1	1	1	1	1	1	1	1	1	1	1	1	1	1	1	1	1
OG0000748	1	1	1	1	1	1	1	1	1	1	1	1	1	1	1	1	1	1	1	1	1	1	1	1	1	1	1	1	1	1	1	1	1	1	1	1	1	1	1	1	1	1	1	1	1	1	1	1	1
OG0000749	1	1	1	1	1	1	1	1	1	1	1	1	1	1	1	1	1	1	1	1	1	1	1	1	1	1	1	1	1	1	1	1	1	1	1	1	1	1	1	1	1	1	1	1	1	1	1	1	1
OG0000750	1	1	1	1	1	1	1	1	1	1	1	1	1	1	1	1	1	1	1	1	1	1	1	1	1	1	1	1	1	1	1	1	1	1	1	1	1	1	1	1	1	1	1	1	1	1	1	1	1
OG0000751	1	1	1	1	1	1	1	1	1	1	1	1	1	1	1	1	1	1	1	1	1	1	1	1	1	1	1	1	1	1	1	1	1	1	1	1	1	1	1	1	1	1	1	1	1	1	1	1	1
OG0000752	1	1	1	1	1	1	1	1	1	1	1	1	1	1	1	1	1	1	1	1	1	1	1	1	1	1	1	1	1	1	1	1	1	1	1	1	1	1	1	1	1	1	1	1	1	1	1	1	1
OG0000753	1	1	1	1	1	1	1	1	1	1	1	1	1	1	1	1	1	1	1	1	1	1	1	1	1	1	1	1	1	1	1	1	1	1	1	1	1	1	1	1	1	1	1	1	1	1	1	1	1
OG0000754	1	1	1	1	1	1	1	1	1	1	1	1	1	1	1	1	1	1	1	1	1	1	1	1	1	1	1	1	1	1	1	1	1	1	1	1	1	1	1	1	1	1	1	1	1	1	1	1	1
OG0000755	1	1	1	1	1	1	1	1	1	1	1	1	1	1	1	1	1	1	1	1	1	1	1	1	1	1	1	1	1	1	1	1	1	1	1	1	1	1	1	1	1	1	1	1	1	1	1	1	1
OG0000756	1	1	1	1	1	1	1	1	1	1	1	1	1	1	1	1	1	1	1	1	1	1	1	1	1	1	1	1	1	1	1	0	1	1	1	1	1	1	1	1	1	1	1	1	1	1	1	1	1
OG0000757	1	1	1	1	1	1	1	1	1	1	1	1	1	1	1	1	1	1	1	1	1	1	1	1	1	1	1	1	1	1	1	1	1	1	1	1	1	1	1	1	1	1	1	1	1	1	1	1	2
OG0000758	1	1	1	1	1	1	2	1	1	1	1	0	1	1	1	1	1	1	1	1	2	1	2	1	1	1	2	1	1	1	1	1	1	1	1	0	0	1	1	1	1	1	1	1	1	1	1	1	2
OG0000759	1	1	1	1	1	1	1	1	1	1	1	1	1	1	1	1	1	1	1	1	1	1	1	1	1	1	1	1	1	1	1	1	1	1	1	1	1	1	1	1	1	1	1	1	1	1	1	1	1
OG0000760	1	1	1	1	1	1	1	1	1	1	1	1	1	1	1	1	1	1	1	1	1	1	1	1	1	1	1	1	1	1	1	1	1	1	1	1	1	1	1	1	1	1	1	1	1	1	1	1	1
OG0000761	1	1	1	1	1	1	1	1	1	1	1	1	1	1	1	1	1	1	1	1	1	1	1	1	1	1	1	1	1	1	1	1	1	1	1	1	1	1	1	1	1	1	1	1	1	1	1	1	1
OG0000762	1	1	1	1	1	1	1	1	1	1	1	1	1	1	1	1	1	1	1	1	1	1	1	1	1	1	1	1	1	1	1	1	1	1	1	1	1	1	1	1	1	1	1	1	1	1	1	1	1
OG0000763	1	1	1	1	1	1	1	1	1	1	1	1	1	1	1	1	1	1	1	1	1	1	1	1	1	1	1	1	1	1	1	1	1	1	1	1	1	1	1	1	1	1	1	1	1	1	1	1	1
OG0000764	1	1	1	1	1	1	1	1	1	1	1	1	1	1	1	1	1	1	1	1	1	1	1	1	1	1	1	1	1	1	1	1	1	1	1	1	1	1	1	1	1	1	1	1	1	1	1	1	1
OG0000765	1	1	1	1	1	1	1	1	1	1	1	1	1	1	1	1	1	1	1	1	1	1	1	1	1	1	1	1	1	1	1	1	1	1	1	1	1	1	1	1	1	1	1	1	1	1	1	1	1
OG0000766	1	1	1	1	1	1	1	1	1	1	1	1	1	1	1	1	1	1	1	1	1	1	1	1	1	1	1	1	1	1	1	1	1	1	1	1	1	1	1	1	1	1	1	1	1	1	1	1	1
OG0000767	1	1	1	1	1	1	1	1	1	1	1	1	1	1	1	1	1	1	1	1	1	1	1	1	1	1	1	1	1	1	1	1	1	1	1	1	1	1	1	1	1	1	1	1	1	1	1	1	1
OG0000768	1	1	1	1	1	1	1	1	1	1	1	1	1	1	1	1	1	1	1	1	1	1	1	1	1	1	1	1	1	1	1	1	1	1	1	1	1	1	1	1	1	1	1	1	1	1	1	1	1
OG0000769	1	1	1	1	1	1	1	1	1	1	1	1	1	1	1	1	1	1	1	1	1	1	1	1	1	1	1	1	1	1	1	1	1	1	1	1	1	1	1	1	1	1	1	1	1	1	1	1	1
OG0000770	1	1	1	1	1	1	1	1	1	1	1	1	1	1	1	1	1	1	1	1	1	1	1	1	1	1	1	1	1	1	1	1	1	1	1	1	1	1	1	1	1	1	1	1	1	1	1	1	1
OG0000771	1	1	1	1	1	1	1	1	1	1	1	1	1	1	1	1	1	1	1	1	1	1	1	1	1	1	1	1	1	1	1	1	1	1	1	1	1	1	1	1	1	1	1	1	1	1	1	1	1
OG0000772	1	1	1	1	1	1	1	1	1	1	1	1	1	1	1	1	1	1	1	1	1	1	1	1	1	1	1	1	1	1	1	1	1	1	1	1	1	1	1	1	1	1	1	1	1	1	1	1	1
OG0000773	1	1	1	1	1	1	1	1	1	1	1	1	1	1	1	1	1	1	1	1	1	1	1	1	1	1	1	1	1	1	1	1	1	1	1	1	1	1	1	1	1	1	1	1	1	1	1	1	1
OG0000774	1	1	1	1	1	1	1	1	1	1	1	1	1	1	1	1	1	1	1	1	1	1	1	1	1	1	1	1	1	1	1	1	1	1	1	1	1	1	1	1	1	1	1	1	1	1	1	1	1
OG0000775	1	1	1	1	1	1	1	1	1	1	1	1	1	1	1	1	1	1	1	1	1	1	1	1	1	1	1	1	1	1	1	1	1	1	1	1	1	1	1	1	1	1	1	1	1	1	1	1	1
OG0000776	1	1	1	1	1	1	1	1	1	1	1	1	1	1	1	1	1	1	1	1	1	1	1	1	1	1	1	1	1	1	1	1	1	1	1	1	1	1	1	0	1	1	1	1	1	1	1	1	1
OG0000777	1	1	1	1	1	1	1	1	1	1	1	1	1	1	1	1	1	1	1	1	1	1	1	1	1	1	1	1	1	1	1	1	1	1	1	1	1	1	1	1	1	1	1	1	1	1	1	1	1
OG0000778	1	1	1	1	1	1	1	1	1	1	1	1	1	1	1	1	1	1	1	1	1	1	1	1	1	1	1	1	1	1	1	1	1	1	1	1	1	1	1	1	1	1	1	1	1	1	1	1	1
OG0000779	1	1	1	1	1	1	1	1	1	1	1	1	1	1	1	1	1	1	1	1	1	1	1	1	1	1	1	1	1	1	1	1	1	1	1	1	1	1	1	1	1	1	1	1	1	1	1	1	1
OG0000780	1	1	1	1	1	1	1	1	1	1	1	1	1	1	1	1	1	1	1	1	1	1	1	1	1	1	1	1	1	1	1	1	1	1	1	1	1	1	1	1	1	1	1	1	1	1	1	1	1
OG0000781	1	1	1	1	1	1	1	1	1	1	1	1	1	1	1	1	1	1	1	1	1	1	1	1	1	1	1	1	1	1	1	1	1	1	1	1	1	1	1	1	1	1	1	1	1	1	1	1	1
OG0000782	1	1	1	1	1	1	1	1	1	1	1	1	1	1	1	1	1	1	1	1	1	1	1	1	1	1	1	1	1	1	1	1	1	1	1	1	1	1	1	1	1	1	1	1	1	1	1	1	1
OG0000783	1	1	1	1	1	1	1	1	1	1	1	1	1	1	1	1	1	1	1	1	1	1	1	1	1	1	1	1	1	1	1	1	1	1	1	1	1	1	1	1	1	1	1	1	1	1	1	1	1
OG0000784	1	1	1	1	1	1	1	1	1	1	1	1	1	1	1	1	1	1	1	1	1	1	1	1	1	1	1	1	1	1	1	1	1	1	1	1	1	1	1	1	1	1	1	1	1	1	1	1	1
OG0000785	1	1	1	1	1	1	1	1	1	1	1	1	1	1	1	1	1	1	1	1	1	1	1	1	1	1	0	1	1	1	1	1	1	1	1	1	1	1	1	1	1	1	1	1	1	1	1	1	1
OG0000786	1	1	1	1	1	1	1	1	1	1	1	1	1	1	1	1	1	1	1	1	1	1	1	1	1	1	1	1	1	1	1	1	1	1	1	1	1	1	1	1	1	1	1	1	1	1	1	1	1
OG0000787	1	1	1	1	2	1	1	0	1	1	1	1	2	1	1	1	1	1	1	1	1	1	1	1	1	1	1	1	1	1	1	1	1	1	1	1	1	1	1	1	1	1	1	1	1	1	1	1	1
OG0000788	1	1	1	1	1	1	1	1	1	1	1	1	1	1	1	1	1	1	1	1	1	1	1	1	1	1	1	1	1	1	1	1	1	1	1	1	1	1	1	1	1	1	1	1	1	1	1	1	1
OG0000789	1	1	1	1	1	1	1	1	1	1	1	1	1	1	1	1	1	1	1	1	1	1	1	1	1	1	1	1	1	1	1	1	1	1	1	1	1	1	1	1	1	1	1	1	1	1	1	1	1
OG0000790	1	1	1	1	1	1	1	1	1	1	1	1	1	1	1	1	1	1	1	1	1	1	1	1	1	1	1	1	1	1	1	1	1	1	1	1	1	1	1	1	1	1	1	1	1	1	1	1	1
OG0000791	1	1	1	1	1	1	1	1	1	1	1	1	1	1	1	1	1	1	1	1	1	1	1	1	1	1	1	1	1	1	1	1	1	1	1	1	1	1	1	1	1	1	1	1	1	1	1	1	1
OG0000792	1	1	1	1	1	1	1	1	1	1	1	1	1	1	1	1	1	1	1	1	1	1	1	1	1	1	1	1	1	1	1	1	1	1	1	1	1	1	1	1	1	1	1	1	1	1	1	1	1
OG0000793	1	1	1	1	1	1	1	1	1	1	1	1	1	1	1	1	1	1	1	1	1	1	1	1	1	1	1	1	1	1	1	1	1	1	1	1	1	1	1	1	1	1	1	1	1	1	1	1	1
OG0000794	1	1	1	1	1	1	1	1	1	1	1	1	1	1	1	1	1	1	1	1	1	1	1	1	1	1	1	1	1	1	1	1	1	1	1	1	1	1	1	1	1	1	1	1	1	1	1	1	1
OG0000795	1	1	1	1	1	1	1	1	1	1	1	1	1	1	1	1	1	1	1	1	1	1	1	1	1	1	1	1	1	1	1	1	1	1	1	1	1	1	1	1	1	1	1	1	1	1	1	1	1
OG0000796	1	1	1	1	1	1	1	1	1	1	1	1	1	1	1	1	1	1	1	1	1	1	1	1	1	1	1	1	1	1	1	1	1	1	1	1	1	1	1	1	1	1	1	1	1	1	1	1	1
OG0000797	1	1	1	1	1	1	1	1	1	1	1	1	1	1	1	1	1	1	1	1	1	1	1	1	1	1	1	1	1	1	1	1	1	1	1	1	1	1	1	1	1	1	1	1	1	1	1	1	1
OG0000798	1	1	1	1	1	1	1	1	1	1	1	1	1	1	1	1	1	1	1	1	1	1	1	1	1	1	1	1	1	1	1	1	1	1	1	1	1	1	1	1	1	1	1	1	1	1	1	1	1
OG0000799	1	1	1	1	1	1	1	1	1	1	1	1	1	1	1	1	1	1	1	1	1	1	1	1	1	1	1	1	1	1	1	1	1	1	1	1	1	1	1	1	1	1	1	1	1	1	1	1	1
OG0000800	1	1	1	1	1	1	1	1	1	1	1	1	1	1	1	1	1	1	1	1	1	1	1	1	1	1	1	1	1	1	1	1	1	1	1	1	1	1	1	1	1	1	1	1	1	1	1	1	1
OG0000801	1	1	1	1	1	1	1	1	1	1	1	1	1	1	1	1	1	1	1	1	1	1	1	1	1	1	1	1	1	1	1	0	1	1	1	1	1	1	1	1	1	1	1	1	1	1	1	1	1
OG0000802	1	1	1	1	1	1	1	1	1	1	1	1	1	1	1	1	1	1	1	1	1	1	1	1	1	1	0	1	1	1	1	1	1	1	1	1	1	1	1	1	1	1	1	1	1	1	1	1	1
OG0000803	1	1	1	1	1	1	1	1	1	1	1	1	1	1	1	1	1	1	1	1	1	1	1	1	1	1	1	1	1	1	1	1	1	1	1	1	1	1	1	1	1	1	1	1	1	1	1	1	1
OG0000804	1	1	1	1	1	1	1	1	1	1	1	1	1	1	1	1	1	1	1	1	1	1	1	1	1	1	1	1	1	1	1	1	1	1	1	1	1	1	1	1	1	1	1	1	1	1	1	1	1
OG0000805	1	1	1	1	1	1	1	1	1	1	1	1	1	1	1	1	1	1	1	1	1	1	1	1	1	1	1	1	1	1	1	1	1	1	1	1	1	1	1	1	1	1	1	1	1	1	1	1	1
OG0000806	1	1	1	1	1	1	1	1	1	1	1	1	1	1	1	1	1	1	1	1	1	1	1	1	1	1	1	1	1	1	1	1	1	1	1	1	1	1	1	1	1	1	1	1	1	2	1	1	1
OG0000807	1	1	1	1	1	1	1	1	1	1	1	1	1	1	1	1	1	1	1	1	1	1	1	1	1	1	1	1	1	1	1	1	1	1	1	1	1	1	1	1	1	1	1	1	1	1	1	1	1
OG0000808	1	1	1	1	1	1	1	1	1	1	1	1	1	1	1	1	1	1	1	1	1	1	1	1	1	1	1	1	1	1	1	1	1	1	1	1	1	1	1	1	1	1	1	1	1	1	1	1	1
OG0000809	1	1	1	1	1	1	1	1	1	1	1	1	1	1	1	1	1	1	1	1	1	1	1	1	1	1	1	1	1	1	1	1	1	1	1	1	1	1	1	1	1	1	1	1	1	1	1	1	1
OG0000810	1	1	1	1	1	1	1	1	1	1	1	1	1	1	1	1	1	1	1	1	1	1	1	1	1	1	1	1	1	1	1	1	1	1	1	1	1	1	1	1	1	1	1	1	1	1	1	1	1
OG0000811	1	1	1	1	1	1	1	1	1	1	1	1	1	1	1	1	1	1	1	1	1	1	1	1	1	1	1	1	1	1	1	1	1	1	1	1	1	1	1	1	1	1	1	1	1	1	1	1	1
OG0000812	1	1	1	1	1	1	1	1	1	1	1	1	1	1	1	1	1	1	1	1	1	1	1	1	1	1	1	1	1	1	1	1	1	1	1	1	1	1	1	1	1	1	1	1	1	1	1	1	1
OG0000813	1	0	2	0	0	0	2	0	0	0	0	2	0	0	3	0	2	0	0	0	2	1	1	2	0	0	0	0	0	0	0	3	0	3	2	0	0	0	0	0	0	0	0	0	0	0	0	0	0
OG0000814	1	1	1	1	1	1	1	1	1	1	1	1	1	1	1	1	1	1	1	1	1	1	1	1	1	1	1	1	1	1	1	1	1	1	1	1	1	1	1	1	1	1	1	1	1	1	1	1	1
OG0000815	1	1	1	1	1	1	1	1	1	1	1	1	1	1	1	1	1	1	1	1	1	1	1	1	1	1	1	1	1	1	1	1	1	1	1	1	1	1	1	1	1	1	1	1	1	1	1	1	1
OG0000816	1	1	1	1	1	1	1	1	1	1	1	1	1	1	1	1	1	1	1	1	1	1	1	1	1	1	1	1	1	1	1	1	1	1	1	1	1	1	1	1	1	1	1	1	1	1	1	1	1
OG0000817	1	1	1	1	1	1	1	1	1	1	1	1	1	1	1	1	1	1	1	1	1	1	1	1	1	1	1	1	1	1	1	1	1	1	1	1	1	1	1	1	1	1	1	1	1	1	1	1	1
OG0000818	1	2	1	1	1	1	1	1	1	1	1	1	1	1	1	1	1	1	1	1	1	1	1	1	1	1	1	1	1	1	1	1	1	1	1	1	1	1	1	1	1	1	1	1	1	1	1	1	1
OG0000819	1	1	1	1	1	1	1	1	1	1	1	1	1	1	1	1	1	1	1	1	1	1	1	1	1	1	1	1	1	1	1	1	1	1	1	1	1	1	1	1	1	1	1	1	1	1	1	1	1
OG0000820	1	1	1	1	1	1	1	1	1	1	1	1	1	1	1	1	1	1	1	1	1	1	1	1	1	1	1	1	1	1	1	0	1	1	1	1	1	1	1	1	1	1	1	1	1	1	1	1	1
OG0000821	1	1	1	1	1	1	1	1	1	1	1	1	1	1	1	1	1	1	1	1	1	1	1	1	1	1	1	1	1	1	1	1	1	1	1	1	1	1	1	1	1	1	1	1	1	1	1	1	1
OG0000822	1	1	1	1	1	1	1	1	1	1	1	1	1	1	1	1	1	1	1	1	1	1	1	1	1	1	1	1	1	1	1	1	1	1	1	1	1	1	1	1	1	1	1	1	1	1	1	1	1
OG0000823	1	1	1	1	1	1	1	1	1	1	1	1	1	1	1	1	1	1	1	1	1	1	1	1	1	1	1	1	1	1	1	1	1	1	1	1	1	1	1	1	1	1	1	1	1	1	1	1	1
OG0000824	1	1	1	1	1	1	1	1	1	1	1	1	1	1	1	1	1	1	1	1	1	1	1	1	1	1	1	1	1	1	1	1	1	1	1	1	1	1	1	1	1	1	1	1	1	1	1	1	1
OG0000825	1	1	1	1	1	1	1	1	1	1	1	1	1	1	1	1	1	1	1	1	1	1	1	1	1	1	1	1	1	1	1	1	1	1	1	1	1	1	1	1	1	1	1	1	1	1	1	1	1
OG0000826	1	1	1	1	1	1	1	1	1	1	1	1	1	1	1	1	1	1	1	1	1	1	1	1	1	1	1	1	1	1	1	1	1	1	2	1	1	1	1	1	1	1	1	1	1	1	1	1	1
OG0000827	1	1	1	1	1	1	1	1	1	1	1	1	1	1	1	1	1	1	1	1	1	1	1	1	1	1	1	1	1	1	1	1	1	1	1	1	1	1	1	1	1	1	1	1	1	1	1	1	1
OG0000828	1	1	1	1	1	1	1	1	1	1	1	1	1	1	1	1	1	1	1	1	1	1	1	1	1	1	1	1	1	1	1	1	1	1	1	1	1	1	1	1	1	1	1	1	1	1	1	1	1
OG0000829	1	1	1	1	1	1	1	1	1	1	1	1	1	1	1	1	1	1	1	1	1	1	1	1	1	1	1	1	1	1	1	1	1	1	1	1	1	1	1	1	1	1	1	1	1	1	1	1	1
OG0000830	1	0	1	2	2	1	1	0	1	0	1	2	1	1	1	1	1	1	1	1	1	6	1	1	0	1	0	0	1	1	1	0	0	1	1	0	1	0	1	1	1	1	1	1	1	1	0	1	1
OG0000831	1	1	1	1	1	1	1	1	1	1	1	1	1	1	1	1	1	1	1	1	1	1	1	1	1	1	1	1	1	1	1	1	1	1	1	1	1	1	1	1	1	1	1	1	1	1	1	1	1
OG0000832	1	1	1	1	1	1	1	1	1	1	1	1	1	1	1	1	1	1	1	1	1	1	1	1	1	1	1	1	1	1	1	1	1	1	1	1	1	1	1	1	1	1	1	1	1	1	1	1	1
OG0000833	1	1	1	1	1	1	1	1	1	1	1	1	1	1	1	1	1	1	1	1	1	1	1	1	1	1	1	1	1	1	1	1	1	1	1	1	1	1	1	1	1	1	1	1	1	1	1	1	1
OG0000834	1	1	1	1	1	1	1	1	1	1	1	1	1	1	1	1	1	1	1	1	1	1	1	1	1	1	1	1	2	1	1	1	1	1	1	1	1	1	1	2	1	1	1	1	1	1	1	1	1
OG0000835	1	1	1	1	1	2	2	1	1	1	1	1	1	1	1	1	1	1	1	1	1	1	1	1	0	1	1	1	1	1	1	1	1	1	1	1	1	1	1	1	1	1	1	1	1	1	1	1	1
OG0000836	1	1	1	1	1	1	1	1	1	1	1	1	1	1	1	1	1	1	1	1	1	1	1	1	1	1	1	1	1	1	1	1	1	1	1	1	1	1	1	1	1	1	1	1	1	1	1	1	1
OG0000837	1	1	1	1	1	1	1	1	1	1	1	1	1	1	1	1	1	1	1	1	1	1	1	1	1	1	1	1	1	1	1	1	1	1	1	1	1	1	1	1	1	1	1	1	1	1	1	1	1
OG0000838	1	1	1	1	1	1	1	1	1	1	1	1	1	1	1	1	1	1	1	1	1	1	1	1	1	1	1	1	1	1	1	1	1	1	1	1	1	1	1	1	1	1	1	1	1	1	1	1	1
OG0000839	1	1	1	1	1	1	1	1	1	1	1	1	1	1	1	1	1	1	1	1	1	1	1	1	1	1	1	1	1	1	1	1	1	1	1	1	1	1	1	1	1	1	1	1	1	1	1	1	1
OG0000840	1	1	1	1	1	1	1	1	1	1	1	1	1	1	1	1	1	1	1	1	1	1	1	1	1	1	1	1	1	1	1	1	1	1	1	1	1	1	1	1	1	1	1	1	1	1	1	1	1
OG0000841	1	1	1	1	1	1	1	1	1	1	1	1	1	1	1	1	1	1	1	1	1	1	1	1	1	1	1	1	1	1	1	1	0	1	1	1	1	1	1	1	1	1	1	1	1	1	1	1	1
OG0000842	1	1	1	1	1	1	1	1	1	1	1	1	1	1	1	1	1	0	1	1	1	1	1	1	1	1	1	1	1	1	1	1	1	1	1	1	0	1	1	1	1	1	1	1	1	1	1	1	1
OG0000843	1	1	1	1	1	1	1	1	1	1	1	1	1	1	1	1	1	1	1	1	1	1	1	1	1	1	1	1	1	1	1	1	1	1	1	1	1	1	1	1	1	1	1	1	1	2	1	1	1
OG0000844	1	1	0	1	3	0	0	2	2	2	2	0	0	2	0	2	0	1	2	2	0	0	0	0	2	2	4	2	2	0	2	0	1	0	0	1	1	2	2	2	2	3	2	2	0	0	2	3	2
OG0000845	6	0	4	1	0	14	6	0	0	0	1	0	1	0	0	0	3	0	0	2	0	1	1	0	0	0	0	0	0	1	0	1	0	0	0	0	0	0	0	0	0	0	0	0	1	0	0	0	0
OG0000846	2	2	2	2	2	1	0	2	0	1	0	1	2	1	0	0	4	2	0	2	1	0	2	2	0	0	1	0	1	2	3	0	0	1	2	0	1	0	0	1	0	0	0	0	0	0	3	0	0
OG0000847	1	1	1	1	1	1	1	1	1	1	1	1	2	1	1	1	1	1	1	1	1	1	1	1	1	1	1	1	1	2	1	1	1	1	1	1	1	1	1	1	1	1	1	1	2	1	1	2	1
OG0000848	1	1	1	1	1	1	1	1	1	1	1	1	1	1	1	1	1	1	1	1	1	1	1	1	1	1	1	1	1	1	1	1	1	1	1	1	1	1	1	1	1	1	1	1	1	0	1	1	1
OG0000849	1	1	1	1	1	1	1	1	1	1	1	1	1	1	1	1	1	1	1	1	1	1	1	1	1	1	1	1	1	1	1	1	1	1	1	1	1	1	1	1	1	1	1	1	1	1	1	1	1
OG0000850	1	1	1	1	1	1	1	1	1	1	1	1	1	1	1	1	1	1	1	1	1	1	1	1	1	1	1	1	1	1	1	1	1	1	1	1	1	1	1	1	1	1	1	1	1	1	1	1	1
OG0000851	1	1	1	1	1	1	1	1	1	1	1	1	1	1	1	1	1	1	1	1	1	1	1	1	1	1	1	1	1	1	1	1	1	1	1	1	1	1	1	1	1	1	1	1	1	1	1	1	1
OG0000852	1	1	1	1	1	1	1	1	1	1	1	1	1	1	1	1	1	1	1	1	1	1	1	1	1	1	1	1	1	1	1	1	1	1	1	1	1	1	1	1	1	1	1	1	1	1	1	1	1
OG0000853	1	1	1	1	1	1	1	1	1	1	1	1	0	1	1	1	1	1	1	1	1	1	1	1	1	1	1	1	1	0	1	1	1	1	1	1	1	1	1	1	1	1	1	1	0	1	1	1	1
OG0000854	1	1	1	0	1	1	1	1	1	1	1	1	1	1	1	1	1	1	1	1	1	1	1	1	1	1	2	1	1	1	1	1	1	1	1	1	1	1	1	1	1	1	1	1	1	1	1	1	1
OG0000855	1	1	1	1	1	1	1	1	1	1	1	1	1	1	1	1	1	1	1	1	1	1	1	1	1	1	1	1	1	1	1	1	1	1	1	1	1	1	1	1	1	1	1	1	1	1	1	1	1
OG0000856	1	1	1	1	1	1	1	1	1	1	1	1	1	1	1	1	1	1	1	1	1	1	1	1	1	1	1	1	1	1	1	1	1	1	1	1	1	1	1	1	1	1	1	1	1	1	1	1	1
OG0000857	1	1	1	1	1	1	1	1	1	1	1	1	1	1	1	1	1	1	1	1	1	1	1	1	1	1	1	1	1	1	1	1	1	1	1	1	1	1	1	1	1	1	1	1	1	1	1	1	1
OG0000858	1	1	1	1	1	1	1	1	1	0	1	1	1	1	1	1	1	1	1	1	1	1	1	1	0	1	1	1	1	1	0	1	1	1	1	0	1	1	1	1	1	1	0	1	1	1	1	1	1
OG0000859	1	1	1	1	1	1	1	1	1	1	1	1	1	1	1	1	1	1	1	1	1	1	1	1	1	1	1	1	1	1	1	1	1	1	1	1	1	1	1	1	1	1	1	1	1	1	1	1	1
OG0000860	1	0	2	0	0	0	1	1	1	0	0	2	0	0	2	0	3	0	0	0	2	0	0	2	1	1	0	0	0	0	0	0	0	2	2	0	0	0	0	0	0	0	0	0	0	1	0	0	0
OG0000861	1	1	1	1	1	1	1	1	1	1	1	1	1	0	1	1	1	1	1	1	1	1	1	1	1	1	1	1	1	1	1	1	1	1	1	1	1	1	1	0	1	0	1	1	1	1	1	1	1
OG0000862	1	1	1	1	1	1	1	1	1	2	1	1	1	1	1	1	1	1	1	1	1	1	1	1	1	1	1	1	1	1	1	1	1	1	2	1	1	1	1	1	1	1	1	1	1	1	1	1	1
OG0000863	1	1	1	1	1	1	1	1	1	1	1	1	1	1	1	1	0	1	1	1	1	1	1	1	1	1	1	1	1	1	1	1	1	1	1	1	1	1	1	1	1	1	1	1	1	1	1	1	1
OG0000864	1	1	1	1	1	1	1	1	1	1	1	1	1	1	1	1	1	1	1	1	1	1	1	1	1	1	1	1	1	1	1	1	1	1	1	1	1	1	1	1	1	1	1	1	1	1	1	1	3
OG0000865	1	1	1	1	0	1	1	0	1	1	1	1	1	1	1	1	1	1	1	1	1	1	1	1	1	1	0	1	1	1	0	1	1	0	1	1	1	1	1	0	1	1	1	1	1	1	0	1	1
OG0000866	1	1	1	1	1	1	1	1	1	1	1	1	1	1	1	1	1	1	1	1	1	1	1	1	1	1	1	1	1	1	1	1	1	1	1	1	1	1	1	1	1	1	1	1	1	1	1	1	1
OG0000867	1	1	1	1	1	1	1	1	1	1	1	1	1	1	1	1	1	1	1	1	1	1	1	1	1	1	1	1	0	1	1	1	0	1	1	1	2	1	0	1	0	1	0	1	1	2	1	1	1
OG0000868	1	4	4	3	0	1	0	1	1	0	1	1	1	0	0	1	2	1	0	1	1	0	0	1	0	2	1	1	2	1	3	0	0	0	0	0	1	1	0	2	0	2	0	2	0	0	3	2	4
OG0000869	1	1	1	1	1	1	1	1	1	1	1	1	1	1	1	1	1	1	1	1	1	1	1	1	1	1	1	1	1	1	1	1	1	1	1	1	1	1	1	1	1	1	1	1	1	1	1	1	1
OG0000870	1	1	1	1	1	1	1	1	1	1	1	1	1	1	1	1	1	1	1	1	1	1	1	1	1	1	1	1	1	1	1	1	1	1	1	1	1	1	1	1	1	1	1	1	1	1	1	1	1
OG0000871	1	1	1	1	1	1	1	1	1	1	1	1	1	1	1	1	0	1	1	1	1	1	1	1	1	1	1	1	1	1	1	1	1	1	1	1	1	1	1	1	1	1	1	1	1	1	1	1	1
OG0000872	1	1	1	1	1	1	1	1	1	1	1	1	1	1	1	1	1	1	1	1	1	1	1	1	1	1	1	1	1	1	1	1	1	1	1	1	1	1	1	1	1	1	1	1	1	1	1	1	1
OG0000873	1	1	1	1	1	0	1	0	1	1	1	1	1	1	1	1	1	1	1	1	1	1	1	1	0	1	1	1	1	1	1	1	0	1	1	1	0	0	1	0	1	1	1	0	1	1	0	1	0
OG0000874	1	5	4	2	0	1	0	1	1	0	1	1	1	0	1	1	2	1	0	1	1	0	0	1	0	2	1	1	2	1	2	0	0	0	0	0	1	1	0	2	0	2	0	1	0	0	2	2	2
OG0000875	1	1	1	1	1	1	1	1	1	1	1	1	1	1	1	1	1	1	1	1	1	1	1	1	1	1	1	1	1	1	1	1	1	1	1	1	1	1	1	1	1	1	1	1	1	2	1	1	1
OG0000876	1	1	1	1	1	1	1	1	1	0	1	1	1	1	1	1	1	1	1	1	1	4	1	1	0	1	1	1	1	1	0	1	1	1	1	1	1	1	1	0	1	1	0	1	1	2	1	1	1
OG0000877	1	1	1	1	1	1	1	1	1	1	1	1	1	1	1	1	1	1	1	1	1	0	1	1	1	1	0	1	2	1	1	2	0	1	1	0	1	1	1	1	1	1	1	1	1	1	1	1	1
OG0000878	1	1	1	1	1	1	1	0	1	0	1	1	1	1	1	1	1	1	1	1	1	3	1	2	0	1	1	1	1	1	1	1	0	1	1	1	1	0	1	0	1	1	0	1	1	1	2	1	1
OG0000879	1	4	4	2	0	1	0	1	1	0	1	1	2	0	1	1	2	1	0	1	1	0	0	1	0	2	1	1	2	1	2	0	0	0	0	0	1	1	0	2	0	2	0	1	0	0	2	3	2
OG0000880	1	1	1	1	1	2	1	1	1	1	1	1	1	1	1	1	1	1	1	1	1	1	1	1	1	1	1	1	1	1	1	1	1	1	1	1	1	1	1	1	1	1	1	0	1	1	1	1	1
OG0000881	1	1	1	1	1	1	1	1	1	1	1	1	1	1	1	1	1	1	1	1	1	1	1	1	1	1	1	1	1	1	1	1	1	1	1	1	1	1	1	1	1	1	1	1	1	1	1	1	1
OG0000882	1	1	1	1	1	1	1	1	1	1	1	1	1	1	1	1	1	1	1	1	1	1	1	1	1	1	1	1	1	1	1	1	1	1	1	1	1	1	1	1	1	1	1	1	1	1	1	0	1
OG0000883	1	1	1	1	1	1	1	1	1	1	1	1	1	1	1	1	1	1	1	1	1	1	1	1	1	1	1	1	1	1	1	1	1	1	1	1	1	1	1	1	1	1	1	1	1	1	1	1	1
OG0000884	0	0	1	0	0	1	0	0	0	0	0	1	0	0	12	0	1	0	0	0	4	0	1	1	0	0	0	0	0	0	0	0	0	1	0	0	0	0	0	0	0	0	0	0	0	0	0	0	0
OG0000885	1	1	1	1	1	1	1	1	1	1	1	1	1	1	1	1	1	1	1	1	1	1	1	1	1	1	1	1	1	1	1	1	1	1	1	1	1	1	1	1	1	1	1	1	1	1	1	1	1
OG0000886	1	0	1	0	1	2	4	0	0	0	1	1	0	0	2	0	1	0	0	1	2	0	0	2	0	0	0	0	0	0	0	0	0	2	3	0	0	0	0	0	0	0	0	0	0	0	0	0	0
OG0000887	1	1	1	1	0	1	1	1	1	0	1	1	1	1	1	1	1	1	1	1	1	1	1	1	1	1	1	1	0	1	1	1	0	1	1	1	1	1	1	1	1	1	1	1	1	1	1	1	1
OG0000888	1	1	1	0	1	1	1	1	1	1	1	1	0	1	1	1	1	0	1	1	1	0	0	1	0	1	1	1	1	0	1	0	0	1	1	2	1	1	1	1	1	1	1	1	0	0	1	2	1
OG0000889	0	0	1	0	1	1	0	1	1	0	1	1	0	0	1	0	1	1	1	1	1	0	1	1	0	1	1	1	1	0	1	0	0	1	1	0	1	1	1	1	1	1	1	1	0	0	1	2	1
OG0000890	1	1	1	1	1	1	1	1	1	1	1	1	1	1	1	1	1	1	1	1	1	1	1	1	1	1	1	1	1	1	1	1	1	1	1	1	1	1	1	1	1	1	1	1	1	1	1	1	1
OG0000891	0	1	1	1	1	0	0	1	1	0	1	1	1	1	1	1	1	1	1	1	1	1	1	1	1	1	1	1	1	1	1	1	0	1	1	1	1	1	1	1	1	1	1	1	1	1	1	1	1
OG0000892	0	1	1	0	1	1	0	1	2	1	1	0	0	1	1	1	1	1	1	1	1	0	0	0	1	2	1	1	1	0	1	0	0	1	1	1	2	1	1	1	1	1	1	1	0	0	1	0	1
OG0000893	1	4	4	2	0	1	0	0	1	0	1	1	1	0	0	1	1	1	0	1	1	0	0	1	0	2	1	0	1	1	2	0	0	0	0	0	1	1	0	2	0	2	0	3	0	0	2	1	4
OG0000894	1	4	4	2	0	1	0	1	1	0	1	1	1	0	1	1	2	1	0	1	1	0	0	1	0	2	1	1	2	1	2	0	0	0	0	0	1	1	0	2	0	2	0	1	0	0	2	1	2
OG0000895	0	0	0	0	0	1	0	0	0	0	2	0	2	0	1	0	0	3	0	0	0	0	0	0	0	0	0	0	0	0	0	0	0	0	2	0	0	0	0	0	0	0	0	0	0	0	0	0	0
OG0000896	1	1	1	1	1	1	1	1	1	1	1	1	1	1	1	1	0	1	1	1	1	1	1	1	1	1	1	1	1	1	1	1	1	0	1	1	1	1	1	1	1	1	1	1	1	1	1	1	1
OG0000897	1	5	4	2	0	1	0	0	1	0	1	1	1	0	0	1	1	1	0	1	1	0	0	1	0	2	1	0	1	1	2	0	0	0	0	0	1	1	0	2	0	2	0	3	0	0	2	0	3
OG0000898	1	0	1	1	0	2	1	1	0	0	0	3	0	0	2	0	2	0	0	0	3	1	0	2	0	0	0	0	0	0	0	0	0	1	0	0	0	0	0	0	0	0	0	0	0	2	0	0	0
OG0000899	1	4	2	2	0	1	0	0	1	0	1	1	1	0	0	1	1	1	0	1	1	0	0	1	0	2	1	0	1	1	2	0	0	0	0	0	1	1	0	2	0	2	0	3	0	0	2	0	3
OG0000900	2	1	3	3	2	2	2	0	1	1	0	3	1	2	0	1	4	1	0	0	2	4	1	1	0	1	0	2	0	3	0	1	0	0	0	2	0	0	0	0	0	1	0	0	1	0	0	0	0
OG0000901	0	1	1	1	1	0	0	1	1	1	1	1	1	1	1	1	1	0	1	1	1	0	1	1	1	1	1	1	1	1	1	1	1	1	1	1	1	1	1	1	1	1	1	1	1	1	1	1	1
OG0000902	1	4	2	2	0	1	0	0	1	0	1	1	1	0	0	1	1	1	0	1	1	0	0	1	0	2	1	0	1	1	2	0	0	0	0	0	1	1	0	2	0	2	0	3	0	0	2	0	3
OG0000903	1	0	1	1	0	1	1	0	0	0	0	1	1	0	3	0	1	0	0	0	3	1	1	1	0	0	0	0	0	1	0	1	1	1	1	0	0	0	0	0	0	0	0	0	1	0	0	0	0
OG0000904	1	1	0	1	1	1	1	1	1	1	1	1	1	1	1	2	2	1	1	1	1	1	1	3	0	1	1	2	2	1	1	0	0	1	1	0	1	1	2	2	2	1	2	1	1	1	1	0	1
OG0000905	5	0	0	3	1	4	4	1	0	1	1	0	3	0	0	2	0	1	1	1	1	1	3	0	1	0	0	1	1	4	1	2	1	0	1	0	0	1	1	1	1	1	1	1	4	2	1	0	1
OG0000906	0	0	2	1	0	1	0	0	0	1	0	1	1	1	1	0	1	0	0	0	1	5	1	1	0	0	0	0	0	1	0	2	4	2	4	0	2	0	1	0	1	0	1	0	1	3	0	0	0
OG0000907	3	2	0	0	1	0	2	1	1	1	2	0	1	2	0	1	0	1	2	2	0	0	0	0	3	1	2	2	2	1	1	1	1	0	0	3	2	1	2	1	2	1	2	1	1	1	1	4	0
OG0000908	1	0	2	1	0	1	0	0	0	0	0	2	1	0	1	0	2	0	0	0	2	0	1	1	0	0	0	0	0	1	0	1	0	2	0	0	0	0	0	0	0	0	0	0	1	0	0	0	0
OG0000909	1	0	0	0	0	0	0	0	0	0	0	2	0	0	1	1	0	0	0	0	0	0	0	0	0	0	0	0	0	0	0	0	0	0	0	0	0	0	0	0	0	0	0	0	0	0	0	0	0
OG0000910	0	1	2	0	0	1	0	0	0	1	2	1	0	1	1	0	2	0	1	1	0	1	0	0	0	0	1	0	0	0	0	2	0	1	0	1	0	1	0	0	0	1	0	1	0	0	0	0	1
OG0000911	1	3	0	1	1	1	1	1	1	1	1	0	3	1	0	1	1	1	1	1	0	1	1	0	1	1	1	1	1	3	1	2	1	1	1	0	1	1	1	1	1	0	1	1	2	1	1	1	1
OG0000912	0	1	1	1	1	0	0	1	1	0	1	1	1	1	1	1	1	0	1	1	1	1	1	1	1	1	1	1	1	1	1	1	0	1	0	1	1	1	1	1	1	1	1	1	1	1	1	1	1
OG0000913	1	0	0	0	0	0	0	0	0	0	0	2	0	0	2	0	1	0	0	0	2	0	0	2	0	0	0	0	0	0	0	0	0	2	3	0	1	0	0	0	0	0	0	0	0	1	0	0	0
OG0000914	1	1	1	0	1	1	1	1	1	1	1	1	0	1	1	1	1	1	1	1	1	0	0	1	1	1	1	1	1	0	1	0	1	1	1	1	1	1	1	1	1	1	1	1	0	0	1	1	1
OG0000915	1	0	1	1	1	1	1	0	1	0	1	1	1	1	1	1	1	1	1	1	1	1	1	1	0	1	0	0	1	1	1	0	0	1	1	0	1	0	1	1	1	1	1	1	1	1	0	0	0
OG0000916	0	1	1	2	0	1	0	2	0	0	0	1	2	0	1	0	1	0	0	0	2	1	1	1	0	0	0	0	0	1	0	3	3	1	1	0	0	0	0	0	0	0	0	0	3	0	0	0	0
OG0000917	1	0	2	1	0	0	1	1	0	0	0	1	1	0	1	1	1	0	0	0	2	1	3	1	0	0	1	0	0	1	0	2	0	2	1	0	0	0	0	0	0	0	0	0	1	2	0	0	0
OG0000918	2	0	1	0	1	0	0	3	1	3	0	1	2	1	3	0	1	0	0	0	1	0	1	1	1	1	3	0	0	2	0	0	0	1	2	0	0	0	0	0	0	1	0	0	4	0	0	0	0
OG0000919	1	1	1	2	2	3	1	1	1	0	0	1	2	2	1	2	2	0	0	1	2	0	0	1	2	1	0	0	0	3	2	1	0	0	1	1	1	0	1	1	0	1	0	0	1	3	2	0	0
OG0000920	0	1	1	1	1	1	0	1	1	1	1	1	1	1	0	1	1	1	1	1	0	1	1	1	2	1	1	2	1	1	1	2	2	1	0	1	2	1	1	1	1	1	1	1	1	0	1	3	1
OG0000921	1	0	0	1	1	0	0	0	5	1	2	0	4	2	0	1	0	1	2	2	0	0	1	0	1	5	0	2	2	0	2	0	2	0	0	2	0	2	1	2	1	0	1	2	2	0	2	1	2
OG0000922	1	0	1	0	1	0	1	1	1	0	1	1	0	1	1	1	1	1	1	1	2	0	0	1	0	1	1	1	1	0	1	0	0	1	1	0	1	1	1	1	1	1	1	1	0	0	1	1	1
OG0000923	0	0	1	0	0	1	0	0	0	0	0	1	0	0	3	0	1	0	0	0	2	0	0	1	0	0	0	0	0	0	0	0	0	1	1	0	0	0	0	0	0	0	0	0	0	0	0	0	0
OG0000924	0	0	1	2	0	1	0	0	1	0	0	1	0	0	1	0	2	0	0	0	1	0	1	2	0	1	0	0	0	0	0	0	0	2	1	0	0	0	0	0	0	1	0	0	0	1	0	0	0
OG0000925	2	1	3	1	1	1	0	1	1	2	1	0	1	0	0	1	2	1	0	2	2	0	2	2	0	0	1	0	0	0	1	1	0	0	0	0	0	0	0	0	0	0	0	0	1	0	0	0	0
OG0000926	2	0	0	0	0	2	1	0	2	0	2	0	0	0	0	0	0	1	2	2	0	0	0	0	0	2	0	2	2	0	1	0	0	0	0	0	5	1	2	1	2	1	2	1	0	0	1	0	1
OG0000927	2	1	0	0	1	0	0	1	1	0	4	0	0	1	0	1	0	1	5	4	0	0	0	0	0	1	0	2	1	0	3	0	2	0	0	2	1	3	1	3	1	3	2	3	0	0	3	3	3
OG0000928	0	0	1	0	0	0	0	0	1	0	1	1	0	0	1	0	1	0	1	1	1	0	0	1	0	1	0	1	3	0	0	0	0	1	1	0	0	0	2	0	2	2	2	0	0	0	0	1	0
OG0000929	0	0	1	2	0	1	0	0	0	0	0	1	1	0	1	0	1	0	0	0	1	1	2	1	0	0	0	0	0	1	0	1	0	1	1	0	0	0	0	0	0	0	0	0	1	1	0	0	0
OG0000930	1	1	0	1	0	1	1	1	1	1	1	0	1	1	0	1	1	1	1	1	1	1	1	1	0	1	0	1	1	1	1	0	0	0	1	0	0	1	1	1	1	1	1	1	1	1	1	1	1
OG0000931	0	0	0	5	1	0	1	0	0	1	0	0	4	0	0	0	0	1	1	0	0	1	1	0	0	0	1	1	1	4	0	2	3	0	0	1	1	1	1	0	1	2	1	1	4	4	0	0	1
OG0000932	1	1	0	1	1	1	2	1	1	1	1	0	1	1	0	1	0	1	1	1	0	3	1	0	1	1	1	1	1	1	1	2	0	0	0	1	1	1	1	1	1	1	1	1	1	2	1	1	1
OG0000933	2	1	0	0	1	1	1	1	1	1	1	0	1	1	0	1	0	2	1	1	0	1	1	0	0	1	1	1	1	1	1	1	1	0	1	1	0	3	1	0	1	2	1	0	1	0	1	1	1
OG0000934	0	0	2	0	0	0	2	0	0	2	0	0	0	4	0	0	0	0	0	0	3	0	0	0	1	0	0	0	1	0	1	2	0	0	0	0	0	0	0	1	1	0	1	0	0	0	1	0	0
OG0000935	2	1	0	0	1	2	1	1	1	1	1	0	0	2	0	1	0	2	2	1	0	0	0	0	0	1	0	1	1	0	2	0	1	0	0	1	1	3	2	3	3	1	2	2	0	1	2	1	2
OG0000936	2	1	0	3	1	1	3	1	1	3	1	0	3	1	0	1	0	1	1	1	0	2	2	0	1	1	0	1	1	2	2	1	4	0	0	1	1	1	1	2	1	1	1	1	2	2	0	1	2
OG0000937	0	0	2	1	0	0	0	0	0	0	0	1	0	0	2	0	2	0	0	0	1	0	0	1	0	0	0	0	0	0	0	0	0	2	2	0	0	0	0	0	0	0	0	0	0	0	0	0	0
OG0000938	4	0	0	1	0	0	4	0	0	0	0	1	1	0	1	0	1	0	0	1	1	2	1	1	1	0	1	0	0	2	0	1	3	0	1	0	0	0	0	0	0	0	0	0	1	0	0	0	0
OG0000939	0	1	1	0	1	0	0	1	0	1	1	1	0	1	1	0	1	1	1	1	1	0	0	1	1	0	1	1	1	0	1	0	0	1	1	1	1	1	1	1	1	0	1	1	0	0	1	1	1
OG0000940	0	1	0	0	1	0	0	2	1	3	1	0	0	1	0	1	0	1	1	1	0	0	0	0	2	1	0	1	1	0	2	14	0	0	0	1	1	2	1	2	1	0	1	2	0	0	2	0	3
OG0000941	0	0	1	1	1	0	0	0	0	0	0	1	0	0	1	0	1	0	0	0	1	1	1	1	1	0	0	0	0	1	0	1	3	1	1	0	0	0	0	0	0	1	0	0	1	1	0	1	0
OG0000942	0	0	0	1	0	1	0	0	0	0	0	0	0	0	1	2	0	1	1	0	0	0	0	0	0	0	0	0	1	0	0	0	0	0	1	0	0	0	0	0	0	0	0	0	0	0	0	0	0
OG0000943	1	1	0	1	1	1	1	1	1	1	1	0	1	1	0	1	0	1	1	1	0	1	1	0	1	1	1	1	1	1	1	1	1	0	0	1	1	1	1	1	1	1	1	1	1	1	1	1	1
OG0000944	3	0	2	1	0	0	3	0	0	0	0	1	2	0	1	0	1	0	0	0	1	2	1	2	0	0	0	0	0	3	0	0	0	1	2	0	0	0	0	0	0	0	0	0	1	0	0	0	0
OG0000945	0	0	1	0	0	1	0	4	0	0	0	1	0	0	1	0	2	0	0	1	1	3	0	2	0	0	0	0	0	0	1	0	0	1	3	0	0	0	0	0	0	0	0	0	2	1	1	0	0
OG0000946	1	0	1	1	0	1	1	0	0	0	0	1	1	0	1	0	1	0	0	0	1	1	1	1	0	0	0	0	0	1	0	1	1	1	2	0	0	0	0	0	0	0	0	0	1	1	0	0	0
OG0000947	0	1	0	0	2	0	0	1	1	0	1	0	0	1	1	1	0	1	1	1	1	0	0	0	1	1	3	1	1	0	1	0	0	0	0	1	1	1	1	1	1	1	1	1	0	0	1	1	1
OG0000948	0	1	1	1	1	1	0	2	1	1	1	0	0	1	1	1	1	1	1	1	1	0	0	0	0	1	1	1	1	0	1	1	0	1	0	0	1	1	1	1	1	1	1	1	0	0	1	1	1
OG0000949	0	0	1	0	0	0	0	0	0	0	0	1	0	0	2	0	1	0	0	0	2	0	0	1	0	0	0	0	0	0	0	0	0	1	1	0	0	0	0	0	0	0	0	0	0	0	0	0	0
OG0000950	1	1	0	1	1	1	1	1	1	1	1	0	1	1	0	1	0	1	1	1	0	1	1	0	1	1	1	1	1	1	1	1	1	0	0	1	1	1	1	1	1	1	1	1	1	1	1	1	1
OG0000951	0	3	0	0	0	3	0	2	0	3	0	0	0	0	0	0	0	1	0	0	0	0	0	0	0	0	0	0	0	0	0	0	0	0	0	0	0	0	9	0	11	0	13	0	0	0	0	0	0
OG0000952	0	0	1	1	1	0	0	0	0	0	0	1	0	0	0	1	4	0	0	0	2	0	1	1	0	0	0	0	0	0	0	0	0	0	1	0	0	0	0	0	0	0	0	0	0	0	0	0	0
OG0000953	0	0	1	0	0	0	0	0	0	0	0	1	1	0	1	0	2	0	0	0	1	0	0	1	0	0	0	0	0	1	0	0	0	1	1	0	0	0	0	0	0	0	0	0	1	0	0	0	0
OG0000954	1	1	0	1	1	1	1	1	1	1	1	0	1	1	0	1	0	1	1	1	0	1	1	0	1	1	1	1	1	1	1	1	1	0	0	1	1	1	1	1	1	1	1	1	1	1	1	1	1
OG0000955	1	1	0	1	1	1	1	1	1	2	1	0	1	2	0	1	0	1	1	1	0	2	1	0	1	1	1	1	1	1	1	1	0	0	0	1	1	1	1	1	1	1	1	1	1	1	1	1	1
OG0000956	1	1	0	1	1	1	1	1	1	1	1	1	1	1	0	1	0	1	1	1	0	1	1	1	1	1	0	1	1	1	1	0	1	1	0	1	1	1	1	1	1	1	1	1	1	1	1	0	1
OG0000957	0	0	1	0	0	0	0	0	0	0	0	1	0	0	2	0	2	0	0	0	2	0	0	1	0	0	0	0	0	0	0	0	0	2	2	0	0	0	0	0	0	0	0	0	0	0	0	0	0
OG0000958	1	0	2	1	0	1	2	0	0	0	0	1	1	0	1	0	1	0	0	0	1	1	1	1	0	0	0	0	0	1	0	1	0	1	1	0	0	0	0	0	0	0	0	0	1	0	0	0	0
OG0000959	1	1	0	1	1	1	1	1	1	1	1	0	1	1	0	1	0	1	1	1	0	1	1	0	1	1	1	1	1	1	1	1	1	0	0	1	1	1	1	1	1	1	1	1	1	1	1	1	1
OG0000960	1	1	0	1	1	1	1	1	1	1	1	0	1	1	0	1	0	1	1	1	0	1	1	0	1	1	1	1	1	1	1	1	1	0	0	1	1	1	1	1	1	1	1	1	1	0	1	1	1
OG0000961	0	0	2	0	0	0	0	0	0	0	0	1	0	0	1	0	1	0	0	0	1	0	0	1	0	0	0	0	0	0	0	0	0	2	2	0	0	0	0	0	0	0	0	0	0	0	0	0	0
OG0000962	0	1	1	1	1	2	0	1	1	1	2	0	1	1	0	1	0	1	2	1	0	0	1	0	1	1	1	1	1	1	1	0	1	1	0	1	0	1	2	1	1	1	2	1	1	2	1	1	1
OG0000963	0	0	1	0	0	0	0	1	0	1	1	2	0	0	1	0	3	0	1	1	1	0	0	2	0	0	0	0	0	0	0	0	0	2	1	0	0	0	0	0	0	0	0	0	0	0	0	0	0
OG0000964	1	1	0	1	1	1	1	1	1	1	1	1	1	1	0	1	0	1	1	1	0	1	1	1	1	1	1	1	1	1	1	1	1	0	0	1	1	1	1	1	1	1	1	1	1	1	1	1	1
OG0000965	1	1	0	1	1	1	1	1	1	1	1	0	1	1	0	1	0	1	1	1	0	1	1	0	0	1	1	1	1	1	1	1	2	0	0	1	1	1	1	1	1	1	1	1	1	1	1	1	1
OG0000966	0	0	0	0	0	0	0	1	0	0	0	0	1	0	0	0	0	0	0	0	0	35	0	0	0	0	2	0	0	1	0	0	0	0	0	0	0	0	0	0	0	0	0	0	0	0	0	0	0
OG0000967	1	0	1	1	0	2	1	1	1	1	0	1	1	0	1	0	1	0	0	0	1	0	1	1	1	1	1	0	0	1	0	1	0	1	1	0	0	0	0	0	0	0	0	0	1	0	0	0	0
OG0000968	1	0	1	0	0	0	0	0	0	0	0	2	1	0	2	0	0	0	0	0	1	0	0	1	0	0	0	0	0	0	0	0	0	2	0	0	0	0	0	0	0	0	0	0	0	2	0	0	0
OG0000969	0	2	0	1	0	1	2	0	1	0	1	0	1	2	0	0	0	0	0	1	0	0	0	0	0	1	0	1	0	1	1	7	0	0	0	0	2	1	1	1	1	3	1	3	2	0	1	0	3
OG0000970	0	1	0	3	0	0	0	1	1	0	0	1	3	0	0	0	1	0	0	0	1	1	3	1	0	1	1	0	0	2	1	1	1	0	0	0	0	1	0	1	0	0	0	1	2	0	1	0	0
OG0000971	0	1	0	0	1	0	0	0	1	0	2	0	0	1	0	1	0	1	2	2	0	0	0	0	0	1	2	2	1	0	1	0	1	0	0	2	0	1	1	1	1	1	1	1	0	0	2	1	1
OG0000972	1	1	0	1	1	1	1	1	1	1	1	0	1	1	0	1	0	1	1	1	0	1	1	0	1	1	1	1	1	1	1	1	1	0	0	1	1	1	1	1	1	1	1	1	1	1	1	1	1
OG0000973	0	1	0	1	1	1	0	1	0	1	1	1	1	1	0	1	1	1	1	1	0	0	1	0	1	1	1	1	1	1	1	2	0	0	1	1	1	1	1	1	1	1	1	1	1	1	1	1	1
OG0000974	0	0	1	0	1	1	0	2	0	1	0	1	0	0	1	1	1	0	0	0	1	0	0	1	1	0	0	0	0	0	0	0	0	1	1	0	0	0	0	0	0	1	0	0	0	0	0	0	0
OG0000975	1	1	0	1	1	1	1	1	1	1	1	0	1	1	0	1	0	1	1	1	0	1	1	0	1	1	1	1	1	1	1	1	1	0	0	1	1	1	1	1	1	1	1	1	1	1	1	1	1
OG0000976	0	2	0	1	2	0	1	0	1	0	1	0	1	1	0	2	1	2	1	1	0	0	0	0	0	1	0	1	1	1	2	0	0	1	0	1	2	2	1	3	1	2	1	2	1	0	2	1	2
OG0000977	0	0	0	0	0	1	0	6	0	0	0	0	0	0	0	0	0	0	0	0	0	0	0	0	0	0	0	0	0	0	0	0	0	2	2	0	0	2	0	1	0	0	0	2	0	0	0	0	0
OG0000978	0	0	1	0	0	0	0	0	0	0	0	1	0	0	1	0	1	0	0	0	1	0	0	2	0	0	0	0	0	0	0	0	0	1	1	0	0	0	0	0	0	0	0	0	0	0	0	0	0
OG0000979	0	0	1	0	0	0	0	0	0	0	0	1	0	1	1	0	0	0	1	0	0	0	0	0	0	0	0	0	1	0	1	0	0	1	1	0	0	1	0	1	1	0	1	1	0	1	1	0	1
OG0000980	0	0	1	0	1	0	0	0	1	0	0	0	1	1	1	1	0	0	0	0	1	0	0	0	0	1	0	0	0	1	0	0	0	1	1	0	0	0	0	0	0	0	0	0	1	1	0	0	0
OG0000981	0	0	1	0	0	1	0	0	0	0	0	1	0	0	1	0	1	0	0	0	1	0	0	1	0	0	0	0	0	0	0	0	0	1	2	0	0	0	0	0	0	0	0	0	0	0	0	0	0
OG0000982	0	0	1	2	0	0	0	0	0	1	0	1	0	0	1	0	1	0	0	0	1	0	0	1	2	0	0	0	0	0	0	0	0	1	2	0	0	0	0	0	0	0	0	0	0	0	0	0	0
OG0000983	1	0	0	1	1	1	2	2	1	1	1	0	1	1	0	1	0	1	1	1	0	1	1	0	1	1	1	1	1	1	1	0	1	0	0	0	1	1	1	1	1	0	1	1	1	1	1	1	1
OG0000984	0	0	2	0	0	0	0	0	0	0	0	1	0	0	1	0	1	0	0	0	1	0	0	1	0	0	0	0	0	0	0	0	0	1	1	0	0	0	0	0	0	0	0	0	0	0	0	0	0
OG0000985	1	1	0	1	1	1	1	1	1	1	1	0	1	1	0	1	0	1	1	1	0	1	1	0	1	1	1	1	1	1	1	1	1	0	0	1	1	1	1	1	1	1	1	1	1	1	1	1	1
OG0000986	0	0	1	0	0	0	0	0	0	0	0	1	0	0	1	0	3	0	0	0	1	0	0	1	0	0	0	0	0	0	0	0	0	1	1	0	0	0	0	0	0	0	0	0	0	0	0	0	0
OG0000987	4	0	1	0	0	0	4	0	0	0	0	0	0	0	1	0	1	0	0	0	1	1	0	0	0	0	0	0	0	0	0	0	1	1	4	0	0	0	0	0	0	0	0	0	0	0	0	0	0
OG0000988	1	0	1	1	0	1	1	1	0	0	0	1	1	0	1	0	1	0	0	0	1	1	1	1	0	0	1	0	0	1	0	1	1	1	1	0	0	0	0	0	0	0	0	0	1	1	0	0	0
OG0000989	0	0	1	0	0	1	0	0	0	0	0	1	0	0	1	0	1	0	0	0	1	0	0	1	0	0	0	0	0	0	0	0	0	1	1	0	0	0	0	0	0	0	0	0	0	0	0	0	0
OG0000990	0	0	1	0	0	0	0	1	0	0	0	1	0	0	1	0	0	0	0	0	1	0	0	2	0	0	1	0	0	0	0	0	1	0	1	0	0	0	0	0	0	0	0	0	0	0	0	0	0
OG0000991	1	1	1	1	0	1	0	0	0	0	0	1	0	0	1	0	1	0	1	0	1	0	0	1	0	0	0	0	0	1	0	0	0	1	2	0	0	0	0	0	0	0	0	0	1	0	0	0	0
OG0000992	1	1	1	0	0	1	0	1	0	1	0	1	0	0	1	1	1	0	0	0	1	0	0	1	1	0	1	0	0	0	0	0	0	1	1	1	0	0	0	0	0	0	0	0	0	0	0	1	0
OG0000993	0	1	0	0	2	0	0	1	1	1	1	0	0	1	0	1	0	1	1	1	0	0	0	0	2	1	1	1	1	0	1	0	1	0	0	1	1	1	1	1	1	1	1	1	0	0	1	1	1
OG0000994	0	1	0	0	2	1	0	1	1	1	1	0	0	1	0	2	0	1	1	1	0	0	0	0	1	1	1	1	1	0	1	0	1	0	0	1	1	1	1	1	1	1	1	1	0	0	1	1	1
OG0000995	1	0	1	0	0	0	0	0	0	0	0	1	0	0	1	1	1	0	0	0	1	0	0	1	0	0	0	0	0	0	0	0	0	1	1	0	0	0	0	0	0	0	0	0	0	0	0	0	0
OG0000996	0	0	1	1	2	0	0	2	0	0	0	1	0	0	1	2	1	1	0	0	1	0	0	1	1	0	0	0	0	0	0	0	0	1	1	0	0	0	0	0	0	0	0	0	0	0	0	0	0
OG0000997	0	0	1	0	0	0	0	0	0	0	0	1	0	0	1	0	1	0	0	0	1	0	0	1	0	0	1	0	0	0	0	0	0	1	1	0	0	0	0	0	0	0	0	0	0	0	0	0	0
OG0000998	0	0	1	0	0	0	0	0	0	0	0	1	0	0	1	0	1	0	0	0	1	0	0	1	0	0	0	0	0	0	0	0	0	1	1	0	0	0	0	0	0	0	0	0	0	0	0	0	0
OG0000999	0	0	1	1	0	0	0	0	0	0	0	1	1	0	1	0	1	0	0	0	1	1	1	1	0	0	0	0	0	1	0	1	0	1	0	0	0	0	0	0	0	0	0	0	1	1	0	0	0
OG0001000	0	1	0	0	0	0	0	1	0	0	1	1	0	2	0	1	1	1	2	1	1	0	0	1	3	0	0	0	0	0	0	1	0	0	1	0	2	0	0	0	0	0	0	0	1	0	0	0	0
OG0001001	0	0	2	0	0	0	0	0	0	0	0	1	0	0	1	0	1	0	0	0	1	0	0	1	0	0	0	0	0	0	0	0	0	1	1	0	0	0	0	0	0	0	0	0	0	0	0	0	0
OG0001002	1	1	0	1	1	2	1	1	1	1	1	0	1	1	0	1	0	0	1	1	0	1	1	0	0	1	0	1	1	1	1	1	0	0	0	1	0	1	1	0	1	1	1	1	1	1	1	1	1
OG0001003	0	1	0	0	1	0	0	0	1	1	1	0	0	1	0	1	0	1	1	1	0	0	0	0	1	1	0	1	1	0	1	0	0	0	0	1	1	1	1	1	1	1	1	1	0	0	1	1	1
OG0001004	0	1	0	0	1	1	0	1	1	1	2	0	0	1	0	1	0	1	1	1	0	0	0	0	2	1	1	1	1	0	1	0	1	0	0	1	1	1	1	1	1	1	1	1	0	0	1	1	1
OG0001005	0	0	0	0	2	0	0	0	0	0	0	0	0	0	0	0	0	0	7	6	0	0	0	0	0	0	0	0	0	0	0	0	0	0	0	0	0	0	0	0	0	0	0	0	0	0	0	0	0
OG0001006	1	0	0	1	0	2	1	4	3	0	0	0	1	3	0	1	0	0	0	0	0	1	0	0	1	4	1	2	2	3	2	1	0	0	0	1	1	1	1	2	2	2	1	1	4	1	2	0	2
OG0001007	0	0	0	0	0	20	0	0	0	0	0	1	0	0	0	0	0	0	0	0	1	1	0	0	0	0	0	0	0	0	0	0	1	0	0	0	0	0	0	0	0	0	0	0	0	0	0	0	0
OG0001008	1	0	0	0	1	1	1	1	1	0	1	0	1	1	0	1	1	0	1	1	0	0	1	0	0	1	1	1	0	0	1	1	0	0	0	1	0	1	0	1	1	0	1	1	1	1	1	0	1
OG0001009	0	0	1	0	0	0	0	0	0	0	0	1	0	0	1	0	1	0	0	0	1	0	0	1	0	0	0	0	0	0	0	0	0	1	1	0	0	0	0	0	0	0	0	0	0	0	0	0	0
OG0001010	0	1	1	1	0	0	0	0	0	0	0	1	0	0	1	0	1	0	0	0	1	0	0	1	0	0	0	0	0	0	0	0	0	1	1	1	0	0	0	0	0	1	0	0	0	0	0	0	0
OG0001011	0	0	1	0	0	0	0	0	0	0	0	2	0	0	0	0	1	0	0	0	1	0	0	1	0	0	0	0	0	0	0	0	0	2	2	0	0	0	0	0	0	0	0	0	0	0	0	0	0
OG0001012	1	2	0	0	1	0	1	3	0	1	1	1	0	1	0	0	0	0	1	1	1	1	0	0	1	0	1	0	0	0	0	1	0	0	0	1	1	0	0	0	0	1	0	0	0	0	0	0	0
OG0001013	0	1	0	0	2	0	0	0	1	0	1	0	0	1	0	1	0	1	1	1	0	0	0	0	0	1	0	1	1	0	1	0	0	0	0	1	0	1	1	1	1	1	1	1	0	0	1	2	1
OG0001014	0	0	1	0	0	0	0	0	0	0	0	1	0	0	1	0	1	0	0	0	1	0	0	1	0	0	0	0	0	0	0	0	0	2	1	0	0	0	0	0	0	1	0	0	0	0	0	0	0
OG0001015	1	0	2	0	0	0	1	0	0	0	0	2	0	0	1	0	1	0	0	0	1	0	0	1	0	0	0	0	0	0	0	0	0	2	1	0	0	0	0	0	0	0	0	0	0	0	0	0	0
OG0001016	1	1	0	0	1	0	1	1	1	1	0	0	0	1	0	1	0	2	1	0	0	0	0	0	1	1	1	0	0	0	0	0	1	0	0	1	1	0	0	0	1	1	0	1	0	1	2	0	0
OG0001017	0	1	1	0	0	1	0	0	1	0	4	0	0	0	0	0	1	1	0	2	2	0	0	0	0	1	0	2	0	0	0	0	0	1	0	1	0	0	1	0	1	1	1	0	0	0	0	1	0
OG0001018	0	1	0	0	1	0	0	2	1	1	1	0	0	1	0	1	0	1	1	1	0	0	0	0	1	1	1	1	1	0	1	0	0	0	0	1	1	1	1	1	1	1	1	1	0	0	1	1	1
OG0001019	0	0	0	0	0	1	0	0	0	0	0	0	0	0	0	1	0	0	0	0	0	0	0	0	0	0	0	0	0	0	0	0	0	0	0	0	0	0	0	0	0	0	0	0	0	0	0	57	0
OG0001020	0	1	0	0	1	0	0	1	1	1	1	0	0	1	0	1	0	1	1	1	0	0	0	0	2	1	1	1	1	0	1	0	0	0	0	1	1	1	1	1	1	1	1	1	0	0	1	1	1
OG0001021	0	0	1	0	0	0	0	0	0	0	0	1	0	0	1	0	1	0	0	0	1	0	0	1	0	0	0	1	1	0	2	0	0	1	1	0	0	1	1	1	1	0	1	1	0	0	1	0	1
OG0001022	0	0	0	0	1	0	0	0	0	1	0	1	0	0	0	0	1	0	0	0	3	0	0	0	0	0	0	0	0	0	0	0	1	1	1	0	0	0	0	0	0	0	0	0	0	0	0	0	0
OG0001023	1	0	1	1	0	0	1	0	0	0	1	1	0	0	0	0	0	0	1	1	0	2	1	1	1	0	2	2	0	0	0	1	1	0	9	0	0	0	0	0	0	0	0	0	0	0	0	1	0
OG0001024	1	0	0	0	0	2	0	0	2	1	1	0	0	2	0	0	0	0	1	1	0	2	0	0	0	4	0	1	1	0	0	1	0	0	0	0	0	0	1	0	1	1	1	0	1	1	0	1	0
OG0001025	0	1	0	0	1	0	0	1	1	1	1	0	0	1	0	1	0	1	1	1	0	0	0	0	0	1	1	1	1	0	1	0	0	0	0	1	1	1	1	1	1	1	1	1	0	0	1	1	1
OG0001026	0	1	0	0	1	0	1	1	1	1	1	0	0	1	0	1	0	1	1	1	0	1	1	0	1	1	0	1	1	0	1	0	0	0	0	1	1	1	1	1	1	0	1	1	0	1	1	1	1
OG0001027	1	0	1	1	0	2	1	0	0	0	0	2	1	0	0	0	1	0	0	0	2	2	1	0	0	0	0	0	0	1	0	1	0	0	1	0	0	0	0	0	0	0	0	0	1	1	0	0	0
OG0001028	1	1	0	0	1	1	0	0	1	1	1	0	0	1	0	1	0	1	1	1	0	0	0	0	2	1	0	1	1	0	1	0	0	0	0	1	1	1	1	1	1	1	1	1	0	0	1	1	1
OG0001029	0	1	0	0	1	0	0	1	1	1	1	0	0	1	0	1	0	1	1	1	0	0	0	0	0	1	1	1	1	0	1	0	0	0	0	1	1	1	1	1	1	1	1	1	0	0	1	1	1
OG0001030	0	0	1	0	0	0	0	0	0	0	0	1	0	0	1	0	1	0	0	0	1	0	0	1	0	0	0	0	0	0	0	0	0	1	1	0	0	0	0	0	0	0	0	0	0	0	0	0	0
OG0001031	0	0	1	0	0	0	0	0	0	0	0	1	0	0	1	0	1	0	0	0	1	0	0	1	0	0	0	0	0	0	0	0	0	1	1	0	0	0	0	0	0	0	0	0	0	0	0	0	0
OG0001032	1	1	1	0	1	1	0	1	0	1	0	0	0	0	0	0	2	0	0	1	1	0	0	1	0	0	0	0	1	0	2	0	0	0	1	0	1	0	0	1	0	0	0	0	0	2	2	0	0
OG0001033	0	1	0	0	1	0	0	1	1	0	1	0	0	1	0	1	0	1	1	1	0	0	0	0	0	1	1	2	1	0	2	0	0	0	1	1	2	1	1	2	1	1	1	1	0	0	2	1	1
OG0001034	0	0	0	0	0	0	0	0	0	0	0	1	0	0	1	0	0	0	0	0	1	0	0	1	0	0	0	0	0	0	0	0	0	1	1	0	0	0	0	0	0	0	0	0	0	0	0	0	0
OG0001035	0	0	1	0	0	0	0	0	0	0	0	1	0	0	1	0	1	0	0	0	1	0	0	1	0	0	0	0	0	0	0	0	0	1	1	0	0	0	0	0	0	0	0	0	0	0	0	0	0
OG0001036	0	0	1	0	0	0	0	0	0	0	0	1	0	0	1	0	1	0	0	0	1	0	0	1	0	0	0	0	0	0	0	0	0	1	0	0	0	0	0	0	0	0	0	0	0	0	0	0	0
OG0001037	0	0	0	0	0	0	0	0	0	0	0	0	0	0	0	1	0	0	0	0	0	0	0	0	0	0	1	0	0	0	0	0	0	0	0	0	0	0	0	0	0	0	0	0	0	0	0	70	0
OG0001038	1	0	0	0	0	0	0	1	0	2	0	0	0	0	0	1	0	0	0	0	0	2	0	0	1	0	0	0	0	0	0	2	1	0	0	0	0	0	1	0	1	0	0	0	0	2	0	0	0
OG0001039	2	1	0	0	0	0	1	0	0	0	0	0	0	0	0	0	1	0	0	0	2	0	0	1	0	0	0	0	0	2	1	2	0	0	0	0	0	1	0	0	0	2	0	0	0	0	1	0	2
OG0001040	0	0	1	0	0	0	0	0	0	0	0	1	0	0	1	0	1	0	0	0	1	0	0	1	0	0	0	0	0	0	0	0	0	1	1	0	0	0	0	0	0	0	0	0	0	0	0	0	0
OG0001041	0	0	1	0	0	0	0	0	0	0	0	1	0	0	1	0	1	0	0	0	1	0	0	1	0	0	0	0	0	0	0	0	0	1	2	0	0	0	0	0	0	0	0	0	0	0	0	0	0
OG0001042	0	0	1	0	0	0	0	0	0	0	0	1	0	0	1	0	1	0	0	0	1	0	0	1	0	0	0	0	0	0	0	0	0	1	1	0	0	0	0	0	0	0	0	0	0	0	0	0	0
OG0001043	0	0	1	0	0	0	0	0	0	0	0	1	0	0	1	0	1	0	0	0	1	0	0	1	0	0	0	0	0	0	0	0	0	1	1	0	0	0	0	0	0	0	0	0	0	0	0	0	0
OG0001044	0	0	1	0	0	0	0	0	0	0	0	1	0	0	1	0	1	0	0	0	1	0	0	1	0	0	0	0	0	0	0	0	0	1	1	0	0	0	0	0	0	0	0	0	0	0	0	0	0
OG0001045	0	0	1	0	0	0	0	0	0	0	0	1	0	0	1	0	1	0	0	0	1	0	0	1	0	0	0	0	0	0	0	0	0	1	1	0	0	0	0	0	0	0	0	0	0	0	0	0	0
OG0001046	0	0	1	0	0	0	0	0	0	0	0	1	0	0	1	0	1	0	0	0	1	0	0	1	0	0	0	0	0	0	0	0	0	1	0	0	0	0	0	0	0	0	0	0	0	0	0	0	0
OG0001047	8	0	0	0	0	0	0	0	0	0	3	0	4	0	0	0	0	0	0	1	0	0	0	0	3	0	0	0	0	3	0	0	0	0	0	0	0	0	0	0	0	0	0	0	3	0	0	0	0
OG0001048	1	0	0	2	0	0	1	0	0	0	0	0	1	1	0	0	0	0	0	0	0	0	1	0	0	0	1	0	0	0	0	0	0	0	1	0	0	0	0	0	0	0	0	0	0	0	0	0	0
OG0001049	0	0	1	0	0	0	0	0	0	0	0	1	0	0	2	0	0	0	0	0	1	0	0	1	0	0	0	0	0	0	0	0	0	1	0	0	0	0	0	0	0	0	0	0	0	0	0	0	0
OG0001050	0	0	1	0	0	0	0	0	0	0	0	1	0	0	1	0	1	0	0	0	1	0	0	1	0	0	0	0	0	0	0	0	0	0	2	0	0	0	0	0	0	0	0	0	0	0	0	0	0
OG0001051	0	1	0	0	1	0	0	0	0	1	1	0	0	1	0	1	0	1	1	1	0	2	0	0	0	0	0	1	0	0	1	0	0	0	0	1	1	1	0	1	0	0	0	1	0	0	1	1	1
OG0001052	0	0	1	0	0	0	0	0	0	0	0	1	0	0	1	0	1	0	0	0	1	0	0	2	0	0	0	0	0	0	0	1	0	1	1	0	0	0	0	0	0	2	0	0	0	0	0	0	0
OG0001053	1	0	0	0	1	0	1	0	0	0	0	1	0	0	1	1	0	0	0	0	1	0	0	0	1	0	0	0	0	0	0	0	0	0	2	0	0	0	0	0	0	0	0	0	0	0	0	0	0
OG0001054	1	0	1	2	0	1	1	1	1	1	0	1	1	0	1	0	1	0	0	0	0	0	0	1	1	1	1	0	0	1	0	0	0	1	1	0	0	0	0	0	0	0	0	0	1	0	0	0	0
OG0001055	0	0	0	0	0	0	0	0	0	0	0	0	0	0	0	0	0	0	0	0	0	0	0	11	0	0	0	0	0	0	0	0	1	0	0	0	0	0	0	0	0	0	0	0	0	0	0	0	0
OG0001056	0	1	0	0	0	0	0	1	1	0	1	0	0	1	0	1	0	1	1	1	0	0	0	0	0	1	0	1	1	0	1	0	0	0	0	0	0	1	1	1	1	1	1	1	0	0	1	1	1
OG0001057	0	0	0	0	1	0	0	1	1	0	1	0	0	1	0	1	0	1	1	1	0	0	0	0	0	1	1	1	1	0	1	0	0	0	0	0	1	1	1	1	1	0	1	1	0	1	1	1	1
OG0001058	0	0	1	0	0	1	0	0	0	0	0	2	1	0	0	0	2	0	0	0	0	1	0	0	0	0	0	0	0	2	1	0	0	1	0	0	0	1	0	1	0	0	0	2	1	0	1	0	1
OG0001059	0	0	0	0	0	0	0	0	0	0	0	0	1	0	1	0	0	0	0	0	1	0	0	0	0	0	0	0	0	1	0	1	0	0	0	0	0	0	0	0	0	0	0	0	1	0	0	1	0
OG0001060	0	1	0	0	0	1	0	1	1	0	0	0	0	0	0	0	1	0	0	0	1	1	0	0	0	0	0	0	0	0	0	1	0	0	0	0	0	0	2	2	2	0	1	0	3	2	1	0	0
OG0001061	0	0	1	0	0	0	0	0	0	0	0	1	0	0	1	0	1	0	0	0	1	0	0	1	0	0	0	0	0	0	0	0	0	1	0	0	0	0	0	0	0	0	0	0	0	0	0	0	0
OG0001062	0	1	1	0	1	0	0	1	0	0	0	0	0	1	0	0	1	1	0	1	0	0	0	1	0	0	0	1	0	0	1	0	0	0	1	0	0	0	0	1	0	0	0	1	0	0	1	0	1
OG0001063	0	1	0	0	1	1	0	1	1	1	0	0	0	1	0	1	0	1	0	1	0	0	0	0	1	1	2	0	0	0	0	0	0	0	0	2	1	0	1	0	0	1	1	0	0	0	0	2	0
OG0001064	0	0	0	0	0	0	0	2	1	1	1	0	0	0	0	0	0	1	1	1	0	0	0	0	0	1	0	1	1	0	1	0	0	0	0	0	0	0	1	1	1	1	1	1	0	0	1	0	1
OG0001065	1	0	0	1	0	1	2	0	1	0	0	0	1	0	0	1	0	0	0	0	0	3	1	0	0	1	1	0	0	1	0	2	3	0	0	0	0	0	0	0	0	1	0	0	1	1	0	0	0
OG0001066	1	1	0	0	0	0	0	0	0	0	0	0	0	0	3	0	0	0	0	0	0	0	0	0	0	0	0	0	0	0	0	0	0	0	1	2	0	0	0	0	0	0	0	0	0	0	0	0	0
OG0001067	0	0	1	0	0	0	0	0	0	0	0	1	0	0	1	0	1	0	0	0	1	0	0	1	0	0	0	0	0	0	0	0	0	1	1	0	0	0	0	0	0	0	0	0	0	0	0	0	0
OG0001068	0	1	0	0	1	1	0	0	0	1	1	0	0	1	0	1	0	0	1	1	0	0	0	0	0	0	1	1	1	0	1	0	0	0	0	1	1	1	1	1	1	1	1	1	0	0	1	1	1
OG0001069	1	0	1	0	1	0	0	0	0	0	0	1	0	0	1	1	1	0	0	1	0	0	0	1	0	0	1	0	0	0	1	0	0	0	1	1	0	0	0	0	0	0	0	0	0	1	1	0	0
OG0001070	1	0	1	0	0	1	1	1	0	1	0	0	0	1	0	1	0	0	0	0	1	0	0	0	1	0	1	0	0	0	0	0	1	1	0	0	0	0	0	0	0	0	0	0	0	0	0	0	0
OG0001071	0	0	1	0	0	0	0	0	0	0	0	1	0	0	1	0	1	0	0	0	1	0	0	1	0	0	0	0	0	0	0	0	0	1	1	0	0	0	0	0	0	0	0	0	0	0	0	0	0
OG0001072	0	0	0	0	0	0	0	0	0	0	0	1	0	0	1	0	0	0	0	0	1	0	0	1	0	0	0	0	0	0	0	0	0	1	1	0	0	0	0	0	0	0	0	0	0	0	0	0	0
OG0001073	3	1	0	1	0	1	1	0	1	1	0	0	1	0	0	0	0	1	0	0	0	1	1	0	0	1	0	1	0	1	0	1	2	0	0	0	1	0	0	0	0	1	0	0	1	1	0	0	0
OG0001074	0	0	1	0	0	0	0	0	0	0	0	1	0	0	1	0	1	0	0	0	1	0	0	0	0	0	0	0	0	0	0	0	0	1	1	0	0	0	0	0	0	0	0	0	0	1	0	0	0
OG0001075	1	2	3	1	0	0	0	0	0	0	0	1	2	0	0	0	0	0	0	0	0	0	2	0	0	0	0	1	0	3	1	2	0	0	0	1	2	1	0	1	0	0	0	2	3	3	1	0	0
OG0001076	0	1	0	0	2	0	0	1	1	2	1	0	0	2	0	1	0	1	1	1	0	0	0	0	0	1	0	2	0	0	0	0	0	0	0	0	0	1	2	0	1	0	2	1	0	0	0	1	1
OG0001077	0	0	0	0	0	0	0	0	0	0	0	1	0	0	1	0	0	0	0	0	0	0	0	0	0	0	0	0	0	0	0	0	0	1	1	0	0	0	0	0	0	0	0	0	0	0	0	0	0
OG0001078	0	0	0	0	0	0	0	0	0	0	0	1	0	0	1	0	0	0	0	0	1	0	0	1	0	0	0	0	0	0	0	0	0	0	1	0	0	0	0	0	0	0	0	0	0	0	0	0	0
OG0001079	0	0	2	0	0	0	2	0	0	0	0	0	0	0	0	0	0	0	0	0	0	0	0	0	0	0	0	0	0	0	0	0	0	0	0	0	0	0	0	0	0	0	0	0	0	0	0	0	0
OG0001080	0	0	0	0	1	1	0	1	1	1	1	0	0	1	0	0	0	1	1	1	0	0	0	0	0	1	1	1	1	0	0	0	0	0	0	0	1	0	0	0	0	1	0	0	0	0	0	1	0
OG0001081	0	0	0	0	0	0	0	0	0	0	0	0	0	0	1	0	0	0	0	0	1	0	0	0	0	0	0	1	0	0	0	0	0	0	1	0	0	0	0	0	0	0	0	0	0	0	0	0	0
OG0001082	0	0	1	0	0	0	0	0	1	0	0	0	0	0	1	0	0	0	0	0	0	0	0	0	0	1	0	0	0	0	0	0	1	1	1	0	0	0	0	0	0	0	0	0	0	0	0	0	0
OG0001083	0	0	0	0	1	0	0	1	1	0	1	0	0	1	0	1	0	1	1	1	0	0	0	0	0	1	0	1	1	0	1	0	0	0	0	0	0	1	1	1	1	1	1	1	0	0	1	0	1
OG0001084	0	0	0	1	0	0	1	0	0	0	1	0	1	1	0	1	0	0	1	1	0	1	1	0	1	0	1	1	0	1	1	1	1	0	0	0	0	0	1	0	1	0	1	0	1	1	0	1	0
OG0001085	1	0	0	2	0	1	1	0	0	0	0	0	1	0	0	0	0	0	0	0	0	2	1	0	0	0	0	0	0	1	0	2	0	0	5	0	0	0	0	0	0	0	0	0	1	0	0	0	0
OG0001086	0	3	0	0	2	2	0	0	1	0	0	0	0	1	0	0	0	0	0	0	0	1	0	0	0	1	0	1	0	0	1	2	0	0	0	1	1	0	0	2	0	0	0	0	0	0	1	0	1
OG0001087	0	0	0	0	0	0	0	0	0	0	0	1	1	0	1	0	0	0	0	0	1	0	0	1	0	0	1	0	0	1	0	0	0	0	0	0	0	0	0	0	0	0	0	0	1	0	0	0	0
OG0001088	0	0	0	0	0	0	0	3	0	1	0	0	0	0	0	0	0	0	0	0	0	0	0	0	1	0	0	0	0	0	0	1	0	0	0	0	0	0	1	0	1	0	0	0	0	0	0	0	0
OG0001089	0	0	0	0	0	0	0	0	0	0	0	0	0	0	1	0	0	0	0	0	1	0	0	0	0	0	0	0	0	0	0	0	0	0	1	0	0	0	0	0	0	0	0	0	0	0	0	0	0
OG0001090	0	2	0	0	2	0	0	0	0	0	0	0	0	0	0	1	0	0	0	0	0	0	0	0	2	0	0	2	2	0	0	0	0	0	0	0	2	0	2	0	3	1	2	0	0	0	0	5	0
OG0001091	0	1	0	0	1	0	0	0	1	0	1	0	0	1	0	1	0	1	1	1	0	0	0	0	0	1	0	1	1	0	1	0	0	0	0	0	0	1	1	1	1	1	1	1	0	0	1	0	1
OG0001092	0	0	1	0	0	0	0	0	0	0	0	1	0	0	1	0	1	0	0	0	0	0	0	1	0	0	0	0	0	0	0	0	0	1	1	0	0	0	0	0	0	0	0	0	0	0	0	0	0
OG0001093	0	0	0	0	0	0	0	0	0	0	1	0	0	0	0	0	0	0	0	1	0	0	0	0	0	0	0	1	0	1	0	0	0	0	0	0	0	0	0	0	0	0	0	0	0	0	0	0	0
OG0001094	0	0	1	1	0	1	0	0	0	0	0	0	1	0	0	0	1	0	0	0	1	0	0	0	0	0	0	0	0	1	0	0	0	1	0	0	0	0	0	0	0	0	0	0	1	1	0	0	0
OG0001095	1	0	1	1	0	1	1	0	0	1	0	1	1	0	0	0	1	0	0	0	0	1	1	1	0	0	0	0	0	1	0	1	0	1	0	0	0	0	0	0	0	0	0	0	1	1	0	0	0
OG0001096	1	1	0	1	0	0	1	0	1	0	0	0	1	1	0	0	0	1	0	0	0	1	1	0	0	1	0	0	1	1	0	0	1	0	0	0	1	0	0	0	1	1	0	0	1	1	0	0	0
OG0001097	1	0	0	2	0	3	0	0	1	0	0	0	1	0	0	1	0	0	0	0	0	0	0	0	0	2	1	0	0	2	1	0	0	0	0	1	0	1	0	2	0	2	0	1	1	0	1	0	2
OG0001098	0	0	1	0	0	0	0	0	0	0	0	1	0	0	1	0	1	0	0	0	0	0	0	1	0	0	0	0	0	0	0	0	0	1	0	0	0	0	0	0	0	0	0	0	0	0	0	0	0
OG0001099	0	0	1	0	0	0	0	0	0	0	0	0	0	0	1	0	1	0	0	0	0	0	0	0	0	0	2	0	0	0	0	0	0	1	0	0	0	0	0	0	0	0	0	0	0	0	0	0	0
OG0001100	0	0	0	0	0	0	0	0	0	0	0	1	0	0	1	0	0	0	0	0	1	0	0	0	0	0	0	0	0	0	0	0	0	1	0	0	0	0	0	0	0	0	0	0	0	0	0	0	0
OG0001101	0	0	1	1	0	0	0	0	0	0	0	2	0	0	1	0	0	0	0	0	0	0	3	0	0	0	0	0	0	0	0	0	0	1	0	0	0	0	0	0	0	0	0	0	0	0	0	0	0
OG0001102	0	0	0	1	0	0	0	1	1	1	0	0	1	1	0	0	0	0	0	0	0	1	1	0	1	1	0	0	0	1	0	1	0	0	0	0	0	0	0	0	0	0	0	0	1	1	0	0	0
OG0001103	0	0	0	0	0	0	0	1	0	1	0	0	0	0	0	1	5	0	0	0	0	0	0	0	7	0	1	0	0	0	0	0	4	0	2	0	0	0	0	0	0	1	0	0	0	0	0	0	0
OG0001104	1	1	0	0	1	0	0	1	0	0	0	0	1	0	0	0	1	1	0	1	0	0	0	1	0	0	0	0	0	1	1	0	0	0	1	0	0	0	0	0	0	0	0	0	0	0	1	0	0
OG0001105	0	0	1	0	0	0	0	0	0	0	0	1	0	0	0	0	1	0	0	0	0	0	0	1	0	0	0	0	0	0	0	0	0	0	1	0	0	0	0	0	0	0	0	0	0	0	0	0	0
OG0001106	0	0	0	0	0	0	1	1	1	0	1	0	0	0	0	0	0	0	0	0	0	0	1	0	0	1	0	1	0	0	0	0	0	0	1	0	0	0	0	0	0	1	0	0	1	0	0	1	0
OG0001107	0	0	0	0	0	0	0	1	0	0	1	0	0	0	0	0	0	1	1	1	0	0	0	0	0	0	1	0	1	0	0	0	0	0	0	0	0	0	1	0	1	1	1	0	0	0	0	0	0
OG0001108	0	0	0	0	0	0	0	0	0	0	0	1	0	0	0	0	0	0	0	0	0	0	0	1	0	0	0	0	0	0	0	0	0	0	1	0	0	0	0	0	0	0	0	0	0	0	0	0	0
OG0001109	2	0	0	0	0	0	1	0	0	0	0	1	0	0	1	1	1	0	0	0	0	1	0	1	0	0	0	0	0	0	0	0	0	0	0	0	0	0	0	0	0	0	0	0	0	1	0	0	0
OG0001110	0	0	0	0	0	1	0	0	0	0	0	0	0	0	0	0	0	0	0	0	0	0	0	0	0	0	0	0	0	0	0	0	0	0	0	0	0	0	9	0	11	0	12	0	0	0	0	0	0
OG0001111	0	0	0	0	0	0	0	1	0	0	0	1	0	0	0	0	1	0	0	0	1	0	0	1	0	0	1	0	0	0	0	0	0	1	1	0	0	0	0	0	0	0	0	0	0	0	0	0	0
OG0001112	3	2	10	1	0	0	0	0	0	0	0	0	0	0	0	1	4	0	0	0	0	0	0	2	13	0	0	0	0	0	0	0	0	0	0	0	0	0	0	0	0	0	0	0	0	0	0	0	0
OG0001113	0	1	0	0	0	1	0	1	1	0	0	0	0	0	0	0	1	0	0	0	1	1	0	0	0	0	0	0	0	0	0	1	0	0	0	0	0	0	1	1	2	0	0	0	2	2	1	0	0
OG0001114	0	0	1	0	0	0	0	0	0	0	0	1	0	0	1	0	1	0	0	0	0	0	0	0	0	0	0	0	0	0	0	0	0	1	0	0	0	0	0	0	0	0	0	0	0	0	0	0	0
OG0001115	0	0	0	0	0	0	0	1	0	1	1	0	1	0	0	0	0	1	1	1	0	0	0	0	0	0	2	1	0	0	1	0	1	0	0	0	1	0	0	0	0	0	0	0	0	0	1	1	0
OG0001116	0	0	0	0	0	0	0	0	1	3	1	0	0	0	1	0	1	0	0	0	0	0	0	0	0	1	0	1	0	0	0	0	0	0	0	0	0	0	0	0	0	1	0	0	0	0	0	0	0
OG0001117	0	0	0	0	0	0	0	0	0	0	0	0	0	0	1	0	0	0	0	0	1	0	0	0	0	0	0	0	0	0	0	0	0	0	0	0	0	0	0	0	0	0	0	0	0	0	0	0	0
OG0001118	0	0	0	0	0	0	0	0	0	0	0	0	0	0	1	0	0	0	0	0	1	0	0	0	0	0	0	0	0	0	0	0	0	0	1	0	0	0	0	0	0	0	0	0	0	0	0	0	0
OG0001119	1	0	1	0	0	0	1	0	0	0	0	0	0	0	0	1	0	0	0	0	1	0	0	0	0	0	1	0	0	0	0	0	1	1	0	0	0	0	0	0	0	0	0	0	0	0	0	0	0
OG0001120	0	0	1	0	0	1	0	0	0	0	0	0	0	0	0	0	0	0	0	0	0	0	0	0	0	0	0	0	0	0	0	0	0	0	0	0	0	0	0	0	0	0	0	0	0	0	0	0	0
OG0001121	0	0	0	0	0	0	0	0	0	0	0	1	1	0	0	0	1	0	0	0	0	0	0	1	0	0	0	0	0	0	0	0	0	1	0	0	0	0	0	0	0	0	0	0	0	0	0	0	0
OG0001122	0	0	0	0	0	0	0	0	0	0	0	0	0	0	0	0	0	0	0	0	0	0	17	0	0	0	1	0	0	0	0	0	0	0	0	0	0	0	0	0	0	0	0	0	0	22	0	0	0
OG0001123	0	0	1	0	0	1	1	0	0	0	0	1	0	0	1	0	1	0	0	0	0	0	0	1	0	0	0	0	0	0	0	0	0	1	0	0	0	0	0	0	0	0	0	0	0	0	0	0	0
OG0001124	0	0	0	0	1	0	0	0	0	0	0	0	0	0	0	0	0	0	0	0	0	6	0	0	0	0	1	0	0	0	0	0	0	0	0	0	0	0	0	0	0	0	0	0	0	0	0	0	0
OG0001125	0	0	0	0	0	1	0	0	0	0	0	0	0	0	0	0	0	0	0	0	1	0	0	0	0	0	0	0	0	0	0	0	0	0	2	0	0	0	0	0	0	0	0	0	0	0	0	0	0
OG0001126	0	0	0	0	0	0	0	1	0	3	0	0	0	0	0	0	0	0	2	0	0	0	0	0	2	0	1	2	0	0	2	0	0	0	0	0	0	2	2	0	2	0	2	0	0	0	0	2	4
OG0001127	0	0	0	0	0	0	0	0	0	0	0	0	0	0	0	0	0	0	0	0	0	0	0	0	0	0	0	0	0	0	0	0	0	0	0	0	0	0	0	0	0	0	0	0	0	0	0	0	0
OG0001128	0	0	1	0	0	0	0	0	0	0	0	0	0	0	0	0	0	0	0	0	0	0	0	0	0	0	0	0	0	0	0	0	0	0	2	0	0	0	0	0	0	0	0	0	0	0	0	0	0
OG0001129	0	0	1	0	0	0	2	0	0	0	0	0	0	0	0	0	0	0	0	0	0	0	0	0	0	0	0	0	0	0	0	0	0	0	0	0	0	0	0	0	0	0	0	0	0	0	0	0	0
OG0001130	0	0	0	0	0	0	0	0	0	0	0	1	0	0	1	0	0	0	0	0	1	0	0	1	0	0	0	0	0	0	0	0	0	0	0	0	0	0	0	0	0	0	0	0	0	0	0	0	0
OG0001131	1	1	0	0	0	0	0	0	0	0	1	0	0	0	0	1	0	0	1	1	0	0	0	0	1	0	1	0	0	0	1	0	0	0	0	0	0	1	0	1	0	0	0	1	0	0	1	0	1
OG0001132	1	0	0	1	0	0	0	0	0	0	0	0	2	0	0	0	0	1	0	0	0	1	1	0	0	0	0	0	0	2	0	1	0	0	0	0	0	0	0	0	0	0	0	0	2	0	0	0	0
OG0001133	0	0	1	0	0	0	0	0	0	0	0	0	0	0	1	0	0	0	0	0	0	0	0	0	0	0	0	0	0	0	0	1	0	0	0	0	0	0	0	0	0	0	0	0	0	0	0	0	0
OG0001134	0	0	2	0	0	0	0	0	0	0	0	1	0	0	0	0	1	0	0	0	0	0	0	1	0	0	1	0	0	0	0	0	0	1	1	0	0	0	0	0	0	0	0	0	0	0	0	0	0
OG0001135	0	0	0	1	0	0	0	0	0	0	0	0	1	0	0	0	0	0	0	0	0	6	3	0	0	0	0	0	0	1	0	5	0	0	0	0	0	0	0	0	0	0	0	0	1	0	0	0	0
OG0001136	0	0	0	0	0	0	0	0	0	0	0	0	0	0	1	0	0	0	0	0	1	0	0	0	0	0	0	0	0	0	0	0	0	0	1	0	0	0	0	0	0	0	0	0	0	0	0	0	0
OG0001137	0	0	0	0	0	0	0	0	0	0	0	0	0	0	1	0	0	0	0	0	1	0	0	0	0	0	0	0	0	0	0	0	0	0	0	0	0	0	0	0	0	0	0	0	0	0	0	0	0
OG0001138	0	0	1	0	0	0	0	0	0	0	0	0	0	0	1	0	0	0	0	0	0	0	0	0	0	0	0	0	0	0	0	0	0	0	0	0	0	0	0	0	0	0	0	0	0	0	0	0	0
OG0001139	0	0	0	0	3	0	0	0	0	0	0	0	0	0	0	0	0	0	0	0	0	0	0	0	0	0	0	0	0	0	0	0	0	0	0	0	0	0	0	0	0	0	0	0	0	0	0	0	0
OG0001140	0	0	0	0	0	0	0	0	0	2	0	0	0	0	0	0	0	1	0	0	0	0	0	0	0	0	0	1	1	0	0	1	2	0	0	1	2	0	1	0	1	2	1	0	0	1	0	0	0
OG0001141	0	0	0	0	0	0	0	0	0	0	0	0	0	0	1	0	0	0	0	0	1	0	0	0	0	0	0	0	0	0	0	0	0	0	1	0	0	0	0	0	0	0	0	0	0	0	0	0	0
OG0001142	0	0	0	0	0	0	0	0	0	0	0	0	0	0	0	0	0	0	0	0	1	0	0	0	0	0	0	0	0	0	0	0	0	0	0	0	0	0	0	0	0	0	0	0	0	0	0	0	0
OG0001143	0	1	0	0	0	0	0	0	0	0	0	0	0	1	0	1	0	1	0	0	0	0	0	0	1	0	0	1	0	0	0	1	0	0	0	1	1	0	0	0	0	1	0	1	0	0	1	1	0
OG0001144	0	0	1	4	0	1	0	2	0	0	0	0	1	0	0	0	1	0	0	0	0	2	3	0	0	0	0	0	0	2	0	1	0	0	0	0	0	0	0	0	0	0	0	0	4	0	0	0	0
OG0001145	0	0	0	0	1	0	2	2	0	0	0	0	0	0	0	0	0	1	0	0	0	0	1	0	0	0	0	0	0	0	0	0	1	0	0	1	0	0	0	0	0	5	0	0	1	0	0	0	1
OG0001146	0	0	0	0	1	0	0	0	0	0	1	0	0	1	0	1	0	0	1	1	0	0	0	0	0	1	0	1	1	0	0	0	0	0	0	0	1	0	1	1	1	0	1	0	0	0	0	0	1
OG0001147	0	0	0	0	0	0	0	0	0	0	3	0	0	0	0	0	0	0	0	2	0	0	0	0	1	0	0	0	0	0	0	0	1	0	0	1	0	0	0	0	0	2	0	1	0	0	0	0	0
OG0001148	0	0	0	0	0	0	0	0	0	0	0	0	0	0	0	0	0	0	0	0	1	0	0	0	0	0	0	0	0	0	0	0	0	0	1	0	0	0	0	0	0	0	0	0	0	0	0	0	0
OG0001149	1	0	0	0	0	1	0	1	0	1	1	0	0	0	0	0	0	0	1	0	0	0	0	0	1	0	0	1	1	0	1	0	0	0	0	1	1	0	0	0	0	0	0	0	0	0	0	0	0
OG0001150	0	0	0	0	0	0	0	0	0	0	0	0	0	0	0	0	6	0	0	0	0	0	0	9	0	0	0	0	0	0	0	0	0	0	0	0	0	0	0	0	0	0	0	0	0	0	0	0	0
OG0001151	0	1	1	0	0	0	0	0	1	0	2	0	0	1	0	0	1	0	0	1	0	0	0	1	0	1	0	1	0	0	1	0	0	0	0	0	0	1	1	1	1	0	1	1	0	0	1	0	1
OG0001152	0	1	0	0	0	0	0	0	1	0	0	0	0	0	0	0	0	1	1	1	0	0	0	0	0	0	0	1	1	0	1	0	0	0	0	1	0	1	1	1	1	0	1	1	0	0	1	0	1
OG0001153	0	1	1	0	0	0	0	1	0	0	0	0	0	0	0	1	1	0	0	1	0	0	0	0	0	0	0	0	0	0	1	0	0	0	1	1	0	0	0	0	0	0	0	0	0	0	1	0	0
OG0001154	0	0	1	0	0	0	0	0	0	0	0	0	0	0	0	0	0	0	0	0	0	0	0	1	0	0	0	0	0	0	0	0	0	0	0	0	0	0	0	0	0	0	0	0	0	2	0	0	0
OG0001155	0	0	0	0	1	0	0	1	0	1	0	0	0	0	0	0	2	0	0	1	0	0	0	2	0	0	0	0	0	0	1	1	0	0	1	0	0	0	0	0	0	0	0	0	0	0	1	0	0
OG0001156	0	1	0	0	0	1	0	0	0	1	0	0	0	0	0	0	1	0	0	0	1	0	0	0	0	0	0	0	0	0	0	0	0	0	0	0	0	0	0	0	0	0	0	0	0	2	0	0	0
OG0001157	0	0	0	0	0	0	1	0	1	0	1	0	0	1	0	0	0	0	1	1	0	0	0	0	0	1	0	0	0	1	0	0	0	0	0	0	0	0	0	0	0	1	0	0	0	0	0	0	0
OG0001158	0	0	0	0	0	0	0	0	0	0	0	1	0	0	1	0	0	0	0	0	1	0	0	0	0	0	0	0	0	0	0	0	0	1	0	0	0	0	0	0	0	0	0	0	0	0	0	0	0
OG0001159	0	0	0	0	0	0	0	0	0	0	0	0	0	0	1	0	0	0	0	0	1	0	0	0	0	0	0	0	0	0	0	0	0	0	1	0	0	0	0	0	0	0	0	0	0	0	0	0	0
OG0001160	0	0	0	0	0	0	0	0	0	0	0	0	0	0	0	0	0	0	0	0	1	0	0	0	1	0	0	0	0	0	0	0	0	0	1	0	0	0	0	0	0	0	0	0	0	0	0	0	0
OG0001161	0	1	1	0	0	1	0	0	0	0	0	1	0	0	0	1	1	0	0	0	1	0	0	0	0	0	0	0	0	0	1	0	0	0	0	0	0	0	0	0	0	0	0	0	0	0	0	0	0
OG0001162	0	0	0	0	0	0	0	0	0	0	0	0	0	0	1	0	0	0	0	0	1	0	0	0	0	0	0	0	0	0	0	0	0	1	0	0	0	0	0	0	0	0	0	0	0	0	0	0	0
OG0001163	0	0	0	0	0	0	0	0	0	0	0	0	0	0	0	0	0	0	0	0	1	0	0	0	0	0	0	0	0	0	0	0	0	0	1	0	0	0	0	0	0	0	0	0	0	0	0	0	0
OG0001164	1	0	0	0	0	0	0	0	0	3	0	0	0	0	0	0	0	0	0	0	0	0	0	0	1	0	0	0	0	0	0	0	0	0	0	0	0	0	0	0	0	0	0	0	0	0	0	0	0
OG0001165	0	1	0	0	0	0	0	0	0	1	0	0	0	0	0	0	0	0	1	0	0	0	0	0	0	0	0	0	0	0	0	0	0	1	1	0	0	0	0	0	0	0	0	0	0	0	0	1	0
OG0001166	0	0	0	1	0	1	1	0	0	0	0	0	1	0	0	0	0	0	0	0	0	1	1	0	0	0	0	0	0	1	0	1	1	0	0	0	0	0	0	0	0	0	0	0	1	1	0	0	0
OG0001167	0	0	0	0	0	0	0	0	0	0	0	0	0	0	0	0	0	0	0	0	0	0	0	0	0	0	0	0	0	0	0	0	0	0	0	0	0	0	0	0	0	0	0	0	0	0	0	0	0
OG0001168	1	0	0	0	0	0	1	1	1	0	0	0	0	0	0	0	0	0	0	0	0	0	0	0	0	1	0	0	1	0	0	0	1	0	0	0	1	0	1	0	1	0	1	0	0	0	0	1	0
OG0001169	0	1	0	0	0	0	0	0	0	0	1	0	0	2	0	0	0	0	0	1	0	0	0	0	0	0	1	0	0	0	1	0	0	0	0	0	0	1	0	1	0	0	0	1	0	0	1	0	1
OG0001170	0	0	0	0	0	0	0	1	1	0	0	0	0	0	0	0	0	0	0	0	0	0	0	0	0	1	0	1	0	0	1	0	0	0	0	0	0	1	0	1	0	1	0	0	0	0	1	0	0
OG0001171	0	0	0	0	0	0	0	0	0	0	1	0	0	1	0	1	0	0	0	1	0	0	0	0	0	1	0	1	1	0	1	0	0	0	0	0	0	1	1	1	0	0	1	0	0	0	0	1	1
OG0001172	0	0	0	0	0	0	0	0	0	0	0	0	0	0	0	0	0	0	0	0	0	0	0	0	0	0	0	0	0	0	0	0	0	0	0	0	0	0	0	0	0	0	0	0	0	0	0	0	0
OG0001173	0	0	0	1	0	0	0	2	0	1	0	0	1	0	0	0	0	0	0	0	0	1	1	0	1	0	1	0	0	1	0	1	0	0	0	0	0	0	0	0	0	0	0	0	1	1	0	0	0
OG0001174	0	0	0	0	1	0	0	0	1	0	0	0	0	1	0	0	0	0	0	0	0	0	0	0	0	1	0	0	1	0	1	0	0	0	0	0	0	1	1	1	1	1	1	1	0	0	1	0	1
OG0001175	0	0	0	0	0	0	0	0	0	0	0	0	1	0	0	0	0	0	0	0	0	2	1	0	0	0	0	0	0	1	0	0	1	0	0	0	0	0	0	0	0	0	0	0	1	0	0	0	0
OG0001176	0	0	0	0	0	0	0	0	0	0	0	0	0	0	1	0	0	0	0	0	0	1	0	0	0	0	0	0	0	0	0	0	0	0	1	0	0	0	0	0	0	0	0	0	0	0	0	0	0
OG0001177	1	0	0	0	0	0	1	0	0	0	0	1	0	0	0	0	0	0	0	0	0	1	0	0	0	0	0	0	0	0	0	0	1	0	0	0	0	0	0	0	0	0	0	0	0	0	0	0	0
OG0001178	0	1	0	1	0	1	0	0	0	1	0	0	1	0	0	0	0	0	0	0	0	0	1	0	0	0	0	0	0	1	0	1	0	0	1	0	0	0	0	0	0	0	0	0	1	0	0	0	0
OG0001179	0	0	0	3	0	0	2	0	2	1	0	0	2	0	0	0	0	0	0	0	0	0	0	0	0	2	0	0	0	2	0	0	0	0	0	1	0	0	0	0	0	0	0	0	0	0	0	0	0
OG0001180	0	0	0	0	0	1	0	2	0	0	0	0	0	0	0	0	1	0	0	0	0	0	0	0	0	0	0	0	0	0	1	0	0	0	0	0	0	0	0	0	0	0	0	0	0	0	1	0	0
OG0001181	0	0	0	0	0	0	0	1	1	0	0	0	1	0	0	0	0	0	0	0	0	1	1	0	1	1	0	0	0	1	0	1	0	0	0	0	0	0	0	0	0	0	0	0	1	0	0	0	0
OG0001182	0	0	0	0	0	0	0	1	0	0	0	0	0	0	0	0	0	0	0	0	0	0	0	0	0	0	0	0	0	0	0	5	0	0	0	0	0	0	0	0	0	0	0	0	0	1	0	0	0
OG0001183	0	0	0	0	0	0	0	0	0	0	0	1	0	0	1	0	1	0	0	0	0	0	0	0	0	0	0	0	0	0	0	0	0	0	0	0	0	0	0	0	0	0	0	0	0	0	0	0	0
OG0001184	0	0	0	0	0	0	0	0	0	0	0	0	0	0	0	0	0	0	0	0	0	0	0	0	0	0	0	0	0	0	0	0	0	0	0	0	0	0	0	0	0	0	0	0	0	0	0	0	0
OG0001185	1	1	0	0	0	0	0	0	0	0	0	0	1	0	0	0	0	1	0	0	0	1	1	0	0	0	0	0	0	0	0	1	0	0	0	0	1	0	0	0	0	1	0	0	0	2	0	0	0
OG0001186	2	0	0	0	0	0	0	0	0	0	0	0	2	0	0	1	2	0	0	0	0	0	0	0	0	0	0	0	0	0	0	0	0	1	0	0	0	0	0	0	0	0	0	0	0	0	0	0	0
OG0001187	0	0	0	1	0	0	0	0	0	0	0	1	0	0	0	0	1	0	0	0	0	0	0	1	0	0	0	0	0	0	0	0	0	0	1	0	0	0	0	0	0	0	0	0	0	0	0	0	0
OG0001188	0	0	0	0	0	0	1	0	0	0	1	0	0	0	0	0	0	0	0	0	0	0	0	0	0	0	0	0	0	0	0	0	0	0	0	0	0	1	0	0	0	1	0	1	0	2	0	0	1
OG0001189	0	0	0	0	0	0	0	0	0	0	0	1	0	0	1	0	0	0	0	0	0	0	0	0	0	0	0	0	0	0	0	0	0	0	1	0	0	0	0	0	0	0	0	0	0	0	0	0	0
OG0001190	0	0	0	0	0	0	0	0	0	0	0	0	1	0	1	0	0	0	0	0	0	0	0	0	0	0	0	0	0	1	0	0	0	0	0	0	0	0	0	0	0	0	0	0	0	0	0	0	0
OG0001191	1	0	0	0	0	2	2	0	0	0	0	0	0	0	0	0	0	0	0	0	0	0	0	0	0	0	0	0	0	0	0	0	0	0	0	2	0	0	0	0	0	0	0	0	0	1	0	0	0
OG0001192	0	1	0	0	0	0	0	0	0	2	0	0	0	0	0	0	0	0	1	0	0	0	0	0	0	0	0	0	0	0	0	0	0	0	1	0	0	0	0	0	0	0	0	0	0	0	0	0	0
OG0001193	0	1	0	0	0	0	0	0	1	0	0	0	0	0	0	0	0	1	0	0	0	0	0	0	0	1	0	0	1	0	0	0	0	0	0	0	0	0	1	0	1	1	1	0	0	0	0	0	0
OG0001194	0	0	1	0	0	0	0	0	0	0	0	1	0	0	0	0	0	0	0	0	0	0	0	0	0	0	0	0	0	0	0	0	0	1	0	0	0	0	0	0	0	0	0	0	0	0	0	0	0
OG0001195	0	0	0	1	0	0	0	0	0	0	0	0	1	0	0	0	0	0	0	0	0	0	1	0	0	0	0	0	0	1	0	0	0	0	0	0	0	0	0	0	0	0	0	0	1	2	0	0	0
OG0001196	0	0	0	0	0	0	0	1	2	0	0	0	0	0	0	0	0	0	0	0	0	0	0	0	0	2	0	0	0	0	0	0	0	0	0	1	0	0	0	0	0	0	0	0	0	0	0	0	0
OG0001197	0	0	0	0	0	0	0	0	0	0	0	0	0	0	0	0	0	0	0	0	0	0	0	0	0	0	0	0	0	0	0	0	0	0	0	0	0	0	0	0	0	0	0	0	0	0	0	0	0
OG0001198	1	0	1	0	0	0	1	0	0	0	0	1	0	0	0	0	1	0	0	0	0	0	0	0	0	0	0	0	0	0	0	0	0	0	1	0	0	0	0	0	0	0	0	0	0	0	0	0	0
OG0001199	0	1	0	0	0	0	0	0	0	0	1	0	0	1	0	0	0	0	1	1	0	0	2	0	0	0	0	0	0	0	0	0	0	0	0	1	0	0	0	0	0	0	0	0	0	0	0	0	0
OG0001200	0	0	2	0	0	0	0	0	0	0	0	0	0	0	0	0	0	0	0	0	0	0	0	1	0	0	0	0	0	0	0	0	0	0	0	0	0	0	0	0	0	0	0	0	0	0	0	0	0
OG0001201	0	0	0	0	0	1	1	1	0	1	0	0	0	0	0	0	0	1	0	0	0	1	1	0	1	0	0	0	0	0	1	0	0	0	0	1	1	1	0	1	0	0	0	1	0	0	1	0	1
OG0001202	0	0	0	0	0	0	0	0	1	0	0	0	0	0	0	0	0	0	0	0	0	0	0	0	0	1	0	0	1	0	1	0	0	0	0	0	0	1	1	1	1	0	1	1	0	0	1	0	1
OG0001203	0	0	0	0	0	0	0	0	0	0	0	1	0	0	0	0	1	0	0	0	0	0	0	0	0	0	0	0	0	0	0	0	0	1	0	0	0	0	0	0	0	0	0	0	0	0	0	0	0
OG0001204	0	1	0	0	0	1	0	1	0	0	0	1	0	0	0	0	0	0	0	0	0	0	0	1	0	0	0	0	2	0	1	0	0	0	1	0	0	0	0	0	0	0	0	0	0	0	1	0	0
OG0001205	0	0	1	0	0	0	0	0	0	0	0	0	0	0	1	0	1	0	0	0	0	0	0	0	0	0	0	0	0	0	0	0	0	0	0	0	0	0	0	0	0	0	0	0	0	0	0	0	0
OG0001206	0	0	0	0	0	0	1	0	0	0	0	0	0	0	0	0	0	1	1	0	0	0	0	0	0	0	0	0	0	0	0	0	0	0	0	1	1	0	0	0	0	0	0	0	0	0	0	1	0
OG0001207	0	0	0	0	0	0	1	1	0	0	0	1	0	0	0	0	1	0	0	0	0	0	1	1	0	0	0	0	0	0	0	2	0	0	1	0	0	0	0	0	0	0	0	0	0	0	0	0	0
OG0001208	0	0	0	0	0	0	0	0	0	0	0	0	0	0	1	0	0	0	0	0	0	0	0	0	0	0	0	0	0	0	0	0	0	0	0	0	0	0	0	0	0	0	0	0	0	0	0	0	0
OG0001209	0	0	0	0	0	0	0	0	0	0	0	0	0	0	0	0	1	0	0	0	0	0	0	0	0	0	0	0	0	0	0	0	0	1	0	0	0	0	0	0	0	0	0	0	0	0	0	0	0
OG0001210	0	0	0	0	0	0	0	0	0	0	0	0	0	0	0	0	1	0	0	0	0	0	0	0	0	0	0	0	0	0	0	0	0	1	0	0	0	0	0	0	0	0	0	0	0	0	0	0	0
OG0001211	1	0	0	1	0	0	1	0	0	0	0	0	1	0	0	0	0	0	0	0	0	1	1	0	0	0	0	0	0	1	0	1	1	0	0	0	0	0	0	0	0	0	0	0	1	0	0	0	0
OG0001212	1	0	0	0	0	0	1	0	1	1	0	0	0	0	0	0	0	0	0	0	0	0	0	0	0	1	0	0	0	0	0	0	0	0	0	0	0	0	0	0	0	1	0	0	0	0	0	1	0
OG0001213	0	0	1	0	0	0	0	1	0	0	0	0	0	0	0	0	1	0	0	2	0	0	0	1	0	0	0	0	0	0	1	0	0	0	1	0	0	0	0	0	0	0	0	0	0	0	1	0	0
OG0001214	0	0	1	0	0	0	0	1	0	0	0	0	0	0	0	0	0	0	0	1	0	0	0	1	0	0	0	0	0	0	1	0	0	0	0	0	0	0	0	0	0	0	0	0	0	0	0	0	0
OG0001215	0	0	0	0	0	0	0	0	0	0	0	0	0	0	0	0	0	3	0	0	0	0	0	0	0	0	0	0	0	0	0	0	0	0	0	0	0	0	0	0	0	0	0	0	0	0	0	0	0
OG0001216	1	0	0	0	0	0	1	0	0	1	0	0	0	0	0	0	0	0	0	0	0	0	0	0	1	0	0	0	0	0	0	0	0	0	0	0	0	0	0	0	0	0	0	0	0	0	0	0	0
OG0001217	0	1	0	0	1	0	0	0	1	0	0	0	0	1	0	1	0	0	0	0	0	0	0	0	0	1	0	0	0	0	0	0	0	0	0	0	0	0	0	0	0	1	0	1	0	0	0	0	1
OG0001218	0	0	1	0	0	0	0	1	0	0	0	0	0	0	0	0	1	0	0	1	0	0	0	1	0	0	0	0	0	0	1	0	0	0	1	0	0	0	0	0	0	0	0	0	0	0	1	0	0
OG0001219	0	0	1	0	0	0	0	0	0	0	0	1	0	0	0	0	1	0	0	0	0	0	0	1	0	0	0	0	0	0	0	0	0	1	1	0	0	0	0	0	0	0	0	0	0	0	0	0	0
OG0001220	0	0	0	1	0	0	0	0	0	0	0	0	1	0	0	0	0	0	0	0	0	1	1	0	0	0	1	0	0	1	0	1	0	0	0	0	0	0	0	0	0	0	0	0	1	0	0	0	0
OG0001221	0	0	0	0	1	0	1	0	0	1	0	0	0	0	0	0	0	0	0	0	0	0	0	0	0	1	0	0	0	0	0	1	0	0	0	0	0	0	0	0	0	1	0	0	0	0	0	0	0
OG0001222	0	0	0	0	0	0	0	0	0	0	0	0	0	0	1	0	0	0	0	0	0	0	0	0	0	0	0	0	0	0	0	0	0	0	0	0	0	0	0	0	0	0	0	0	0	0	0	0	0
OG0001223	0	0	0	0	0	0	0	0	0	0	0	0	0	0	0	0	0	0	0	0	0	0	0	0	0	0	0	0	0	0	0	0	0	0	0	0	0	0	0	0	0	0	0	0	0	0	0	0	0
OG0001224	0	0	0	0	0	0	0	0	0	0	0	0	0	0	0	0	0	0	0	0	0	0	0	0	0	0	0	0	0	0	0	0	0	0	0	0	0	0	0	0	0	0	0	0	0	0	0	0	0
OG0001225	0	0	0	0	0	0	0	0	0	0	0	0	0	0	0	0	0	0	0	0	0	0	0	0	0	0	0	0	0	0	0	0	0	0	0	0	0	0	0	0	0	0	0	0	0	0	0	0	0
OG0001226	1	0	0	0	0	2	1	0	0	0	0	0	1	0	0	0	0	0	0	0	0	1	1	0	1	0	0	0	0	1	0	0	0	0	0	0	0	0	0	0	0	0	0	0	1	0	0	1	0
OG0001227	1	0	0	0	0	0	0	0	0	0	0	0	2	0	0	0	3	0	0	0	0	0	0	1	0	0	0	0	0	0	0	0	0	1	0	0	0	0	0	0	0	0	0	0	0	0	0	0	0
OG0001228	0	1	0	0	1	0	0	0	0	0	1	0	1	0	0	0	0	0	0	1	0	0	0	0	0	0	0	0	0	0	0	0	0	0	0	2	0	0	0	0	0	1	0	0	0	0	0	1	0
OG0001229	0	1	0	0	0	0	0	0	2	0	0	0	0	1	0	0	0	0	0	0	0	2	0	0	0	1	0	0	0	0	0	1	1	0	0	1	1	0	0	0	0	0	0	0	0	0	0	0	0
OG0001230	0	0	1	0	0	0	0	1	0	0	0	0	0	0	0	0	1	0	0	0	0	0	0	1	0	0	0	0	0	0	1	0	0	0	1	0	0	0	0	0	0	0	0	0	0	0	1	0	0
OG0001231	0	0	0	0	1	0	0	0	0	0	0	0	0	0	0	0	0	0	0	0	0	0	0	0	2	0	0	0	0	0	0	1	0	0	0	0	0	0	0	0	0	0	0	0	0	0	0	0	0
OG0001232	0	0	0	0	0	0	0	0	0	0	0	0	0	0	0	0	0	0	0	0	0	2	0	0	0	0	0	0	0	0	0	0	0	0	0	0	0	0	0	0	0	0	0	0	0	0	0	0	0
OG0001233	0	0	0	0	0	0	0	0	0	0	0	0	0	0	0	0	0	0	0	0	0	0	0	0	0	0	3	0	1	0	1	2	0	0	0	0	0	0	0	1	1	0	0	0	0	0	1	0	0
OG0001234	5	0	0	0	4	0	0	0	0	0	0	0	0	0	0	0	0	0	0	0	0	0	0	0	0	0	0	0	0	0	0	0	0	0	0	0	2	0	0	0	0	0	0	0	0	0	0	0	0
OG0001235	1	0	0	0	0	0	0	0	0	7	0	0	0	0	0	0	0	0	0	0	0	0	0	0	0	0	0	0	0	0	0	0	0	0	0	0	0	0	1	0	1	0	1	0	0	0	0	0	0
OG0001236	0	1	1	0	0	0	0	0	0	0	0	0	0	0	0	0	0	0	0	0	0	0	0	0	0	0	0	1	0	0	0	0	0	0	0	0	0	0	0	0	0	0	0	0	0	0	0	0	0
OG0001237	0	0	0	0	0	0	0	0	0	0	0	1	0	0	0	0	0	0	0	0	1	0	0	0	0	0	0	0	0	0	0	0	0	1	0	0	1	0	0	0	0	0	0	0	0	1	0	0	0
OG0001238	0	0	0	0	0	0	0	0	0	0	0	1	0	0	0	0	1	0	0	0	0	0	0	1	0	0	0	0	0	0	0	0	0	0	1	0	0	0	0	0	0	0	0	0	0	0	0	0	0
OG0001239	0	0	0	0	0	0	0	0	0	0	0	0	0	1	0	0	0	0	0	0	0	0	0	0	0	0	0	0	0	0	0	0	0	0	0	0	0	0	0	0	0	0	0	0	0	0	0	0	0
OG0001240	0	0	0	0	0	0	0	0	0	0	0	0	0	0	0	0	0	0	0	0	0	0	0	0	0	0	0	0	0	0	0	0	0	0	0	0	0	0	0	0	0	0	0	0	0	0	0	0	0
OG0001241	1	1	0	0	0	1	0	0	0	0	0	0	0	0	0	0	0	1	0	0	0	0	0	0	0	0	0	0	0	0	0	1	0	0	0	0	0	0	0	0	0	1	0	0	0	0	0	0	0
OG0001242	1	0	0	1	0	0	1	0	0	0	0	0	1	0	0	0	0	0	0	0	0	1	1	0	0	0	0	0	0	2	0	1	1	0	0	0	0	0	0	0	0	0	0	0	1	0	0	0	0
OG0001243	0	0	1	2	0	0	0	0	0	0	0	0	0	0	0	0	0	0	0	0	0	0	0	0	0	0	0	0	0	0	0	0	0	0	0	0	0	0	0	0	0	0	0	0	0	0	0	0	0
OG0001244	0	0	0	0	0	0	0	1	0	0	0	0	2	0	0	0	0	0	0	0	0	0	0	0	0	0	0	0	0	0	0	0	0	0	0	0	0	0	0	0	0	0	0	0	0	0	0	0	0
OG0001245	0	0	0	0	0	0	0	0	0	1	1	0	0	0	0	0	0	0	1	1	0	0	0	0	0	0	0	0	0	0	0	0	1	0	0	0	0	0	0	0	0	0	0	0	0	0	0	0	0
OG0001246	0	0	0	0	0	0	0	0	0	0	0	0	0	0	1	0	0	0	0	0	0	0	0	0	0	0	0	0	0	0	0	0	0	0	0	0	0	0	0	0	0	0	0	0	0	0	0	0	0
OG0001247	0	0	0	0	0	0	0	0	0	0	0	0	0	0	1	0	0	0	0	0	0	0	0	0	0	0	0	0	0	0	0	0	0	0	0	0	0	0	0	0	0	0	0	0	0	0	0	0	0
OG0001248	0	0	0	0	0	0	0	0	0	0	0	0	0	0	0	0	0	0	0	0	3	0	0	0	0	0	0	0	0	0	0	0	0	0	0	0	5	0	0	0	0	0	0	0	0	0	0	0	0
OG0001249	0	0	0	0	0	0	0	0	0	0	0	0	0	0	0	0	0	0	0	0	0	0	0	3	0	0	1	0	0	0	0	0	0	0	0	0	0	0	0	0	0	0	0	0	0	0	0	0	0
OG0001250	0	0	0	0	0	0	0	0	0	0	0	0	0	0	0	0	0	0	0	0	0	0	0	0	0	0	0	0	0	0	0	0	0	0	0	0	0	0	0	0	0	0	0	0	0	0	0	0	0
OG0001251	1	0	0	0	0	0	0	0	0	1	0	0	0	0	0	0	0	0	0	0	0	5	1	0	0	0	1	0	0	0	0	4	0	0	0	1	0	0	0	0	0	0	0	0	0	0	0	1	0
OG0001252	1	0	0	1	0	1	1	1	0	1	0	0	1	0	0	0	0	0	0	0	0	0	0	0	1	0	1	0	0	1	0	0	0	0	0	0	0	0	0	0	0	1	0	0	1	0	0	0	0
OG0001253	1	0	0	0	0	1	0	0	0	1	0	0	0	0	0	0	0	0	0	0	0	0	0	0	0	0	0	0	0	0	1	0	0	0	0	0	0	2	0	2	0	0	0	1	0	0	1	0	2
OG0001254	0	1	0	0	0	0	0	0	0	0	0	0	0	0	0	0	3	0	0	0	0	0	0	0	0	0	0	0	0	0	0	0	0	1	3	0	0	0	0	0	0	0	0	0	0	0	0	0	0
OG0001255	0	0	1	0	0	0	0	0	0	0	0	1	0	0	0	0	1	0	0	0	0	0	0	1	0	0	0	0	0	0	0	0	0	1	0	0	0	0	0	0	0	0	0	0	0	0	0	0	0
OG0001256	0	0	0	0	1	0	0	0	0	2	0	0	0	0	0	0	0	0	0	0	0	0	0	0	0	0	0	0	0	0	0	0	0	0	0	0	0	2	1	2	1	0	1	2	0	0	2	0	2
OG0001257	0	0	0	0	1	1	0	2	0	5	1	0	1	2	0	0	0	0	0	0	0	0	0	0	0	0	0	0	0	0	0	0	0	0	0	0	0	0	0	0	0	0	0	0	0	0	0	0	0
OG0001258	0	0	0	0	0	1	0	0	0	0	0	1	0	0	0	0	0	0	0	0	0	0	0	1	0	0	0	0	0	0	0	0	0	0	0	0	0	0	0	0	0	0	0	0	0	0	0	0	0
OG0001259	0	0	0	0	0	1	0	0	0	0	0	0	0	0	0	0	0	0	0	0	0	2	0	0	0	0	0	0	0	0	0	2	2	0	0	0	0	0	0	0	0	0	0	0	0	0	0	0	0
OG0001260	0	0	0	0	0	0	0	1	0	0	0	0	0	0	0	0	3	0	0	1	0	0	0	0	0	0	0	0	0	0	0	0	0	0	1	0	0	0	0	0	0	0	0	0	0	0	0	0	0
OG0001261	0	0	0	0	0	0	0	0	0	0	0	0	0	0	1	0	0	0	0	0	0	0	0	0	0	0	0	0	0	0	0	0	0	0	0	0	0	0	0	0	0	0	0	0	0	0	0	0	0
OG0001262	0	0	0	0	0	0	0	0	0	0	0	0	0	0	1	0	0	0	0	0	0	0	0	0	0	0	0	0	0	0	0	0	0	0	0	0	0	0	0	0	0	0	0	0	0	0	0	0	0
OG0001263	0	0	0	0	0	0	0	0	0	0	0	0	0	0	0	0	1	0	0	0	0	0	0	1	0	0	0	0	0	0	0	0	1	0	0	0	0	0	0	0	0	0	0	0	0	0	0	0	0
OG0001264	0	0	0	0	0	0	0	0	0	0	0	0	0	0	0	0	0	0	0	0	1	0	0	0	0	0	0	0	0	0	0	0	0	0	1	0	0	0	0	0	0	0	0	0	0	0	0	0	0
OG0001265	0	0	0	0	0	0	0	0	0	0	0	0	0	0	0	0	0	0	0	0	0	0	0	0	0	0	3	0	1	0	1	2	0	0	0	0	0	0	0	1	1	0	0	0	0	0	1	0	0
OG0001266	0	0	0	0	0	0	0	0	0	0	0	0	0	0	0	0	0	0	0	0	0	0	0	0	0	0	3	0	1	0	1	2	0	0	0	0	0	0	0	1	1	0	0	0	0	0	1	0	0
OG0001267	0	0	0	0	0	0	0	0	0	0	0	0	0	0	0	0	0	0	0	0	0	0	0	0	0	0	2	0	1	0	1	2	0	0	0	0	0	0	0	1	1	0	0	0	0	0	1	0	0
OG0001268	0	0	0	0	0	0	0	0	0	0	0	0	0	0	0	0	0	0	0	0	0	0	0	0	0	0	2	0	1	0	1	2	0	0	0	0	0	0	0	1	1	0	0	0	0	0	1	0	0
OG0001269	0	0	0	0	0	0	0	0	0	0	0	0	0	0	0	0	0	0	0	0	0	0	0	0	0	0	2	0	1	0	1	2	0	0	0	0	0	0	0	1	1	0	0	0	0	0	1	0	0
OG0001270	1	0	0	1	0	0	1	0	0	0	0	0	1	0	0	0	0	0	0	0	0	1	0	0	0	0	0	0	0	1	0	0	1	0	0	0	0	0	0	0	0	0	0	0	1	0	0	0	0
OG0001271	1	0	0	0	0	1	0	1	0	1	0	0	0	0	0	0	0	0	0	0	0	0	0	0	0	0	0	0	2	0	1	0	0	0	0	0	1	0	0	1	0	0	0	0	0	0	1	0	0
OG0001272	0	1	0	0	0	0	0	0	0	0	0	0	0	0	0	0	0	0	0	0	0	0	0	0	0	0	0	0	0	0	0	0	0	0	0	1	0	0	0	0	0	0	0	0	0	0	0	0	0
OG0001273	0	0	0	1	0	0	0	0	0	0	0	0	1	0	0	0	0	0	0	0	0	1	1	0	0	0	0	0	0	1	0	1	1	0	0	0	0	0	0	0	0	0	0	0	1	0	0	0	0
OG0001274	0	0	0	1	0	0	0	0	0	0	0	0	1	0	0	0	0	0	0	0	0	0	0	0	0	0	0	0	0	1	0	0	2	0	0	0	0	0	0	0	0	0	0	0	2	0	0	0	0
OG0001275	0	0	0	0	0	0	0	0	0	0	0	1	0	0	1	0	0	0	0	0	0	0	0	1	0	0	0	0	0	0	0	0	0	0	1	0	0	0	0	0	0	0	0	0	0	0	0	0	0
OG0001276	0	0	0	0	0	0	0	0	0	0	0	0	0	0	0	0	0	0	0	0	0	1	0	1	0	0	0	0	0	0	0	1	0	0	0	0	0	0	0	0	0	0	0	0	0	2	0	0	0
OG0001277	0	0	0	0	0	0	0	0	0	0	0	0	0	0	0	0	0	0	0	0	0	0	1	0	0	0	0	0	0	0	0	1	0	0	2	0	0	0	0	0	0	0	0	0	0	0	0	0	0
OG0001278	0	0	0	0	0	0	0	0	0	0	0	0	0	0	0	0	0	0	0	0	0	0	0	0	0	0	0	0	0	0	0	0	0	0	0	1	0	0	0	0	0	0	0	0	0	0	0	0	0
OG0001279	0	2	0	0	0	0	0	0	0	2	0	0	0	0	0	1	0	0	1	0	0	0	0	0	0	0	0	0	0	0	0	0	0	0	1	0	0	0	0	0	0	0	0	0	0	0	0	0	0
OG0001280	0	1	0	2	0	0	0	0	0	2	0	0	0	0	0	0	0	0	0	0	0	0	0	0	0	0	0	0	0	0	0	0	0	0	1	0	0	0	0	0	0	0	0	0	0	0	0	0	0
OG0001281	0	0	1	0	0	2	0	1	0	0	0	0	0	0	0	0	0	0	0	0	0	0	0	0	0	0	0	0	0	0	0	0	1	0	1	0	0	0	0	0	0	0	0	0	0	0	0	0	0
OG0001282	0	0	0	1	0	0	0	0	0	0	0	0	1	0	0	0	0	0	0	0	0	2	0	0	0	0	0	0	0	1	0	3	0	0	0	0	0	0	0	0	0	0	0	0	1	0	0	0	0
OG0001283	0	0	0	0	0	1	0	1	0	0	0	0	0	0	0	0	0	0	0	0	0	0	0	0	0	0	1	0	0	0	0	0	1	0	0	0	0	1	0	1	0	0	0	1	0	0	1	0	1
OG0001284	0	0	0	0	0	0	0	0	0	4	0	0	0	0	0	1	0	0	0	0	0	0	0	0	0	0	0	0	1	0	0	1	0	0	0	0	2	0	0	0	0	0	0	0	0	0	0	0	0
OG0001285	0	0	0	0	0	0	0	0	0	0	0	1	0	0	0	0	0	0	0	0	0	0	0	0	0	0	0	0	0	0	0	0	0	0	1	0	0	0	0	0	0	0	0	0	0	0	0	0	0
OG0001286	1	1	0	0	0	0	0	0	1	0	0	0	0	0	0	0	0	0	0	0	0	0	0	0	0	1	0	0	0	0	0	0	0	0	0	0	0	0	0	0	0	0	0	0	0	0	0	0	0
OG0001287	1	0	0	1	0	0	1	0	0	0	0	0	1	0	0	0	0	0	0	0	0	1	0	0	0	0	0	0	0	2	0	0	0	0	0	0	0	0	0	0	0	0	0	0	1	0	0	0	0
OG0001288	0	1	0	1	0	0	0	0	0	1	0	0	1	0	0	0	0	0	0	0	0	0	1	0	0	0	0	0	0	1	0	1	0	0	1	0	0	0	0	0	0	0	0	0	1	0	0	0	0
OG0001289	0	0	1	0	0	0	0	0	0	0	0	1	0	0	0	1	0	0	0	0	0	0	0	0	0	0	0	0	1	0	0	0	0	0	0	0	0	0	0	0	0	0	0	0	0	0	0	0	0
OG0001290	0	0	0	1	0	1	0	0	0	0	0	0	1	0	0	0	0	0	0	0	0	0	1	0	0	0	0	0	0	1	0	0	0	0	0	0	0	0	0	0	0	0	0	0	1	1	0	0	0
OG0001291	0	0	0	0	0	1	0	1	0	0	0	0	0	0	0	0	0	0	0	0	1	0	0	0	0	0	0	0	1	0	0	0	0	0	0	0	0	0	0	0	0	0	0	0	0	0	0	0	0
OG0001292	0	0	0	0	0	0	0	0	1	0	0	1	0	1	0	0	0	0	0	0	0	0	0	0	0	1	0	0	0	0	0	1	0	0	0	0	0	0	0	0	0	0	0	0	0	0	0	0	0
OG0001293	0	0	0	0	0	0	0	0	0	0	1	0	0	0	0	0	0	0	1	1	0	0	0	0	0	0	0	0	0	0	0	0	0	0	0	0	0	0	0	0	0	0	0	0	0	0	0	0	0
OG0001294	0	0	0	0	0	0	0	0	0	0	0	0	0	0	0	0	0	0	0	0	0	0	0	0	0	0	0	0	0	0	0	0	0	0	0	0	0	0	0	0	0	1	0	0	0	0	0	0	0
OG0001295	1	0	0	0	0	0	1	0	1	1	0	0	0	0	0	0	0	0	0	0	0	0	0	0	0	1	0	0	0	0	0	0	0	0	0	0	0	0	0	0	0	0	0	0	0	0	0	0	0
OG0001296	0	0	0	1	0	1	0	0	0	0	0	0	1	0	0	0	0	0	0	0	0	1	1	0	1	0	1	0	0	1	0	1	2	0	0	0	0	0	0	0	0	0	0	0	1	0	0	0	0
OG0001297	0	0	0	0	7	0	0	0	0	0	0	0	0	0	0	0	1	0	0	0	0	0	0	3	0	0	0	0	0	0	0	0	0	0	0	0	2	0	0	0	0	0	0	0	0	0	0	0	0
OG0001298	0	0	0	0	0	1	0	0	0	0	0	0	0	0	0	0	0	0	0	0	0	0	0	0	0	0	0	0	0	0	0	0	0	0	0	0	0	0	0	0	8	0	1	0	0	0	0	0	0
OG0001299	0	0	0	0	0	0	0	0	1	0	0	0	0	1	0	0	0	0	0	0	0	0	0	0	0	1	0	0	0	0	0	0	0	0	0	0	0	0	0	0	0	1	0	0	0	0	0	0	0
OG0001300	0	0	0	0	0	0	0	0	0	0	0	1	0	0	0	0	0	0	0	0	0	0	0	0	0	0	0	0	0	0	0	0	0	0	0	0	0	0	0	0	0	0	0	0	0	0	0	0	0
OG0001301	0	0	0	0	0	0	0	0	0	0	0	1	0	0	1	0	0	0	0	0	0	0	0	0	0	0	0	0	0	0	0	0	0	1	0	0	0	0	0	0	0	0	0	0	0	0	0	0	0
OG0001302	0	0	0	0	0	0	0	0	0	0	0	0	0	0	0	0	0	0	0	0	0	0	0	0	0	0	0	0	0	0	0	0	0	1	0	0	0	0	0	0	0	0	0	0	0	0	0	0	0
OG0001303	0	0	0	0	0	0	0	0	0	0	0	0	0	0	0	0	0	0	0	0	0	0	0	0	0	0	0	0	0	0	0	0	0	0	0	0	0	0	0	0	0	0	0	0	0	0	0	0	0
OG0001304	0	0	0	0	0	0	0	0	0	0	0	0	0	0	0	0	0	0	0	0	0	0	0	0	0	0	0	0	0	0	0	0	0	0	0	0	0	0	0	0	0	0	0	0	0	0	0	0	0
OG0001305	4	0	0	0	0	1	0	0	0	0	0	0	0	0	0	0	0	0	0	0	0	0	0	0	0	0	0	0	0	0	0	0	0	0	0	0	0	0	0	0	0	0	0	0	0	0	0	0	0
OG0001306	0	0	1	0	0	0	0	0	0	0	0	0	0	0	0	0	0	0	0	0	0	1	0	0	0	0	0	0	0	0	0	2	0	0	0	0	0	0	0	0	0	0	0	0	0	0	0	0	0
OG0001307	0	0	0	1	0	0	0	0	0	0	0	0	0	0	0	0	0	0	0	0	0	2	1	0	0	0	0	0	1	0	0	2	1	0	0	0	0	0	0	0	0	0	0	0	0	0	0	0	0
OG0001308	0	0	0	0	1	3	1	0	0	0	0	0	0	0	0	0	0	0	0	0	0	0	0	0	1	0	0	0	0	1	0	0	0	0	0	1	0	0	0	1	0	0	0	0	1	0	0	0	0
OG0001309	0	0	0	0	0	1	0	0	0	0	0	0	0	0	0	0	0	0	0	0	0	0	0	0	0	0	0	0	0	0	0	1	0	0	0	1	0	0	0	0	0	0	0	0	1	0	0	1	0
OG0001310	0	0	0	0	0	0	0	1	0	0	0	0	0	0	0	0	0	0	0	0	0	0	0	0	0	0	11	0	0	1	0	0	0	0	0	0	0	0	0	0	0	0	0	0	0	0	0	0	0
OG0001311	0	0	0	0	0	0	0	0	0	1	0	0	0	0	0	0	0	0	0	0	0	0	0	0	1	0	2	0	0	0	0	0	0	0	0	0	0	0	0	0	0	0	0	0	0	2	0	0	0
OG0001312	0	0	0	0	0	0	0	0	0	0	0	0	0	0	0	0	0	0	0	0	0	0	0	0	0	0	0	0	0	0	0	0	0	0	0	1	0	0	0	0	0	0	0	0	0	0	0	0	0
OG0001313	0	0	0	0	0	0	0	0	0	0	0	0	0	0	0	0	0	0	0	0	0	0	0	0	0	0	0	0	0	0	0	0	0	0	0	0	0	0	0	0	0	0	0	0	0	0	0	0	0
OG0001314	0	0	0	0	0	0	0	0	0	0	0	0	0	0	0	0	0	0	0	0	0	0	0	0	0	0	0	0	0	0	0	0	0	0	0	0	0	0	0	0	0	0	0	0	0	0	0	0	0
OG0001315	0	0	0	0	0	0	0	0	0	0	0	0	0	0	0	0	0	0	0	0	0	0	0	0	0	0	0	0	0	0	0	0	0	0	0	0	0	0	0	0	0	0	0	0	0	0	0	0	0
OG0001316	1	0	0	0	0	0	1	0	0	0	0	0	0	0	0	0	0	0	0	0	0	0	2	0	0	0	0	0	0	0	0	1	0	0	0	0	0	0	0	0	0	0	0	0	0	0	0	0	0
OG0001317	0	0	2	0	0	0	0	0	0	0	0	0	0	0	0	0	0	0	0	0	0	0	0	0	0	0	0	0	0	0	0	0	0	0	0	0	0	0	0	0	0	0	0	0	0	0	0	0	0
OG0001318	0	0	1	0	0	0	0	0	0	0	0	0	0	0	0	0	0	0	0	0	0	0	0	0	0	0	0	0	0	0	0	0	0	1	0	0	0	0	0	0	0	0	0	0	0	0	0	0	0
OG0001319	0	0	0	1	0	0	1	0	0	0	0	0	1	0	0	0	0	0	0	0	0	1	1	3	0	0	0	0	0	1	0	1	0	0	0	0	0	0	0	0	0	0	0	0	1	1	0	0	0
OG0001320	0	0	0	0	0	0	0	2	0	0	0	0	0	0	0	0	0	0	0	0	0	3	0	0	0	0	0	0	0	0	0	0	0	0	0	0	0	0	0	0	0	0	0	0	2	0	0	0	0
OG0001321	0	0	0	0	0	0	0	0	0	0	0	1	0	0	0	0	0	0	0	0	0	0	0	1	0	0	0	0	0	0	0	0	0	0	0	0	0	0	0	0	0	0	0	0	0	0	0	0	0
OG0001322	0	0	0	0	0	0	0	0	0	0	0	0	0	1	0	0	0	0	0	0	0	0	0	0	0	0	1	0	0	0	0	1	0	0	0	0	0	0	0	0	0	0	0	0	0	0	0	0	0
OG0001323	0	0	0	0	0	0	0	0	0	0	0	0	0	0	0	0	0	0	0	0	1	0	0	1	0	0	0	0	0	0	0	0	0	0	0	0	0	0	0	0	0	0	0	0	0	0	0	0	0
OG0001324	0	0	0	0	0	0	0	0	0	0	0	0	0	0	0	0	0	0	0	0	0	0	0	0	1	0	0	0	0	0	1	0	1	0	0	1	0	1	0	1	0	0	0	1	0	0	1	0	1
OG0001325	0	0	0	0	0	0	0	0	0	0	0	0	0	0	0	0	0	0	0	0	0	0	0	0	0	0	0	0	0	0	0	0	0	2	0	0	0	0	0	0	0	0	0	0	0	0	0	0	0
OG0001326	0	0	0	0	0	0	0	0	0	0	0	0	0	0	0	0	0	0	0	0	0	0	0	0	0	0	0	0	0	0	0	0	0	0	1	0	0	0	0	0	0	0	0	0	0	0	0	0	0
OG0001327	0	0	0	0	0	0	0	0	0	0	0	0	0	0	0	0	0	0	0	0	0	0	0	0	0	0	0	0	0	0	0	0	0	0	0	0	0	0	0	0	0	0	0	0	0	0	0	0	0
OG0001328	0	1	0	0	0	0	0	0	0	3	0	0	0	0	0	0	0	0	1	0	0	0	0	0	0	0	0	0	0	0	0	0	0	0	1	0	0	0	0	0	0	0	0	0	0	0	0	0	0
OG0001329	0	1	0	0	0	0	0	0	0	2	0	0	0	0	0	0	0	0	1	0	0	0	0	0	0	0	0	0	0	0	0	0	0	0	2	0	0	0	0	0	0	0	0	0	0	0	0	0	0
OG0001330	0	0	1	0	0	0	0	0	0	0	0	0	0	0	0	0	0	0	0	0	0	0	0	1	0	0	0	0	0	0	0	0	0	0	0	0	0	0	0	0	0	0	0	0	0	0	0	0	0
OG0001331	0	0	1	0	0	0	0	0	0	0	0	0	0	0	0	0	0	0	0	0	0	0	0	0	0	0	0	0	0	0	0	0	0	1	0	0	0	0	0	0	0	0	0	0	0	0	0	0	0
OG0001332	0	0	1	0	0	0	0	0	0	0	0	0	0	0	0	0	0	0	0	0	0	0	0	0	0	0	0	0	0	0	0	0	0	0	0	0	0	0	0	0	0	0	0	0	0	0	0	0	0
OG0001333	0	0	1	0	0	0	0	0	0	0	0	1	0	0	0	0	0	0	0	0	0	0	0	1	0	0	0	0	0	0	0	0	0	0	0	0	0	0	0	0	0	0	0	0	0	0	0	0	0
OG0001334	0	0	1	0	0	0	0	0	0	0	0	0	0	0	0	0	0	0	0	0	0	0	0	0	0	0	0	0	0	0	0	0	0	0	0	0	0	0	0	0	0	0	0	0	0	0	0	0	0
OG0001335	0	0	0	2	0	0	0	0	0	0	0	0	1	0	0	0	0	0	0	0	0	0	2	0	0	0	0	0	0	1	0	2	0	0	0	0	0	0	0	0	0	0	0	0	1	0	0	0	0
OG0001336	0	0	0	0	0	0	0	1	0	1	0	0	0	0	0	0	0	0	0	0	0	0	0	0	0	0	0	0	0	0	0	0	0	0	0	0	0	0	0	0	0	0	0	0	0	0	0	0	0
OG0001337	0	0	0	0	0	0	0	0	0	0	0	0	1	0	0	0	0	0	0	0	0	0	0	0	0	0	0	0	0	0	0	0	0	1	0	0	0	0	0	0	0	0	0	0	0	0	0	0	0
OG0001338	0	0	0	0	0	0	0	0	0	0	0	0	0	0	0	0	0	1	0	0	0	0	0	0	0	0	0	0	0	0	0	0	0	0	0	0	0	0	0	0	0	1	0	0	0	0	0	0	0
OG0001339	0	1	0	0	0	0	0	0	0	1	0	0	0	0	0	0	0	0	1	0	0	0	0	0	0	0	0	0	0	0	0	0	0	0	1	0	0	0	0	0	0	0	0	0	0	0	0	0	0
OG0001340	0	0	1	0	0	0	0	0	0	0	0	0	0	0	0	0	0	0	0	0	0	0	0	1	0	0	0	0	0	0	0	0	0	0	0	0	0	0	0	0	0	0	0	0	0	0	0	0	0
OG0001341	0	0	1	0	0	0	0	0	0	0	0	0	0	0	0	0	0	0	0	0	0	0	0	0	0	0	0	0	0	0	0	0	0	0	0	0	0	0	0	0	0	0	0	0	0	0	0	0	0
OG0001342	0	0	1	0	0	0	0	0	0	0	0	0	0	0	0	0	0	0	0	0	0	0	0	0	0	0	0	0	0	0	0	0	0	0	0	0	0	0	0	0	0	0	0	0	0	0	0	0	0
OG0001343	0	0	0	0	2	0	0	1	0	5	0	0	0	0	0	0	0	0	0	0	0	0	0	0	0	0	0	0	0	0	0	0	0	0	0	0	0	0	0	0	0	0	0	0	0	0	0	0	0
OG0001344	0	0	0	0	0	0	0	0	0	0	0	1	0	0	0	0	0	0	0	0	1	0	0	0	0	0	0	0	0	0	0	0	0	0	0	0	0	0	0	0	0	0	0	0	0	0	0	0	0
OG0001345	0	0	0	0	0	0	0	0	0	0	0	0	1	0	0	0	0	0	0	0	0	0	0	1	0	0	0	0	0	1	0	0	0	0	0	0	0	0	0	0	0	0	0	0	0	0	0	0	0
OG0001346	0	0	0	0	0	0	0	0	0	0	0	0	0	0	0	12	0	0	0	0	0	0	0	0	0	0	0	0	0	0	0	0	0	0	0	0	0	0	0	0	0	0	0	0	0	0	0	0	0
OG0001347	0	0	0	0	0	0	0	0	0	0	0	0	0	0	0	0	1	0	0	0	0	0	0	0	0	0	0	0	0	0	0	0	0	0	0	0	0	0	1	0	1	0	1	0	0	0	0	0	0
OG0001348	0	0	0	0	0	0	0	0	0	0	0	0	0	0	0	0	0	0	0	0	0	0	0	0	0	0	0	0	0	0	0	0	0	0	0	0	0	0	0	0	0	0	0	0	0	0	0	0	0
OG0001349	0	0	0	0	0	0	0	0	0	0	0	0	0	0	0	0	0	0	0	0	0	0	0	0	0	0	0	0	0	0	0	0	0	0	0	0	0	0	0	0	0	0	0	0	0	0	0	0	0
OG0001350	0	0	0	0	0	0	0	0	0	0	0	0	0	0	0	0	0	0	0	0	0	0	0	0	0	0	0	0	0	0	0	0	0	0	0	0	0	0	0	0	0	0	0	0	0	0	0	0	0
OG0001351	0	0	0	0	0	0	0	0	0	0	0	0	0	0	0	0	0	0	0	0	0	0	0	0	0	0	0	0	0	0	0	0	0	0	0	0	0	0	0	0	0	0	0	0	0	0	0	0	0
OG0001352	0	0	0	0	0	0	0	0	0	0	0	0	0	0	0	0	0	0	0	0	0	0	0	0	0	0	0	0	0	0	0	0	0	0	0	0	0	0	0	0	0	0	0	0	0	0	0	0	0
OG0001353	0	0	0	0	0	0	0	0	0	0	0	0	0	0	0	0	0	0	0	0	0	0	0	0	0	0	0	0	0	0	0	0	0	0	0	0	0	0	0	0	0	0	0	0	0	0	0	0	0
OG0001354	0	2	0	0	0	1	0	0	0	0	0	0	0	0	0	0	0	0	0	0	0	0	0	0	0	0	0	0	0	0	0	0	0	0	0	0	0	0	0	0	0	0	0	0	0	0	0	0	0
OG0001355	0	1	0	0	0	0	0	0	0	1	0	0	0	0	0	0	0	0	1	0	0	0	0	0	0	0	0	0	0	0	0	0	0	0	1	0	0	0	0	0	0	0	0	0	0	0	0	0	0
OG0001356	0	1	0	0	0	0	0	0	0	1	0	0	0	0	0	0	0	0	1	0	0	0	0	0	0	0	0	0	0	0	0	0	0	0	1	0	0	0	0	0	0	0	0	0	0	0	0	0	0
OG0001357	0	1	0	0	0	0	0	0	0	1	0	0	0	0	0	0	0	0	1	0	0	0	0	0	0	0	0	0	0	0	0	0	0	0	1	0	0	0	0	0	0	0	0	0	0	0	0	0	0
OG0001358	0	1	0	0	0	0	0	0	0	1	0	0	0	0	0	0	0	0	1	0	0	0	0	0	0	0	0	0	0	0	0	0	0	0	1	0	0	0	0	0	0	0	0	0	0	0	0	0	0
OG0001359	0	0	1	0	0	0	0	0	0	0	0	0	0	0	0	0	0	0	0	0	0	0	0	0	0	0	0	0	0	0	0	0	0	0	0	0	0	0	0	0	0	0	0	0	0	0	0	0	0
OG0001360	0	0	1	0	0	0	0	0	0	0	0	0	0	0	0	0	0	0	0	0	0	0	0	0	0	0	0	0	0	0	0	0	0	0	0	0	0	0	0	0	0	0	0	0	0	0	0	0	0
OG0001361	0	0	0	1	0	0	0	0	0	0	0	0	1	0	0	0	0	0	0	0	0	1	1	0	0	0	0	0	0	1	0	1	1	0	0	0	0	0	0	0	0	0	0	0	1	0	0	0	0
OG0001362	0	0	0	0	1	0	0	0	0	1	0	0	0	0	0	0	0	0	0	0	0	0	0	0	0	0	0	0	0	0	0	0	0	0	0	0	0	1	1	2	1	0	1	0	0	0	1	0	1
OG0001363	0	0	0	0	1	0	0	0	0	1	0	0	0	0	0	0	0	0	0	0	0	0	0	0	0	0	0	0	0	0	0	0	0	0	0	0	0	1	1	1	1	0	1	0	0	0	1	0	1
OG0001364	0	0	0	0	1	0	0	0	0	0	0	0	0	1	0	0	0	0	0	0	0	0	0	0	0	0	0	0	0	0	0	0	0	0	0	0	0	0	0	0	0	0	0	0	1	0	0	0	0
OG0001365	0	0	0	0	1	0	0	2	0	5	0	0	0	0	0	0	0	0	0	0	0	0	0	0	0	0	0	0	0	0	0	0	0	0	0	0	0	0	0	0	0	0	0	0	0	0	0	0	0
OG0001366	0	0	0	0	0	0	0	0	1	0	0	0	0	0	0	0	0	0	0	0	0	0	0	0	0	1	0	0	0	0	0	0	0	0	0	0	0	0	0	0	0	0	0	0	0	0	0	0	0
OG0001367	0	0	0	0	0	0	0	0	1	0	0	0	0	1	0	0	0	0	0	0	0	0	0	0	0	1	0	1	0	0	0	0	0	0	0	0	0	0	0	0	0	0	0	0	0	0	0	1	0
OG0001368	0	0	0	0	0	0	0	0	0	0	0	1	0	0	0	0	0	0	0	0	0	0	0	1	0	0	0	0	0	0	0	0	0	0	0	0	0	0	0	0	0	0	0	0	0	0	0	0	0
OG0001369	0	0	0	0	0	0	0	0	0	0	0	1	0	0	0	0	0	0	0	0	0	0	0	1	0	0	0	0	0	0	0	0	0	0	0	0	0	0	0	0	0	0	0	0	0	0	0	0	0
OG0001370	0	0	0	0	0	0	0	0	0	0	0	0	0	0	0	0	1	0	0	0	0	0	0	0	0	0	0	0	0	0	0	0	0	1	0	0	0	0	0	0	0	0	0	0	0	0	0	0	0
OG0001371	0	0	0	0	0	0	0	0	0	0	0	0	0	0	0	0	1	0	0	0	0	0	0	0	0	0	0	0	0	0	0	0	0	0	0	0	0	0	0	0	0	0	0	0	0	0	0	0	0
OG0001372	0	0	0	0	0	0	0	0	0	0	0	0	0	0	0	0	1	0	0	0	0	0	0	1	0	0	0	0	0	0	0	0	0	0	1	0	0	0	0	0	0	0	0	0	0	0	0	0	0
OG0001373	0	0	0	0	0	0	0	0	0	0	0	0	0	0	0	0	0	0	0	0	0	0	1	0	0	0	0	0	0	0	0	0	0	0	0	0	0	0	0	0	0	0	0	0	0	0	0	0	0
OG0001374	0	0	0	0	0	0	0	0	0	0	0	0	0	0	0	0	0	0	0	0	0	0	1	0	0	0	0	0	0	0	0	0	0	1	0	0	0	0	0	0	0	0	0	0	0	0	0	0	0
OG0001375	0	0	0	0	0	0	0	0	0	0	0	0	0	0	0	0	0	0	0	0	0	0	0	0	0	0	1	0	0	0	0	0	0	0	0	0	0	0	0	0	0	0	0	0	0	0	0	0	0
OG0001376	0	0	0	0	0	0	0	0	0	0	0	0	0	0	0	0	0	0	0	0	0	0	0	0	0	0	0	0	1	0	1	2	0	0	0	0	0	0	1	1	2	0	1	0	0	0	1	0	0
OG0001377	0	0	0	0	0	0	0	0	0	0	0	0	0	0	0	0	0	0	0	0	0	0	0	0	0	0	0	0	0	0	0	0	0	1	0	0	0	0	0	0	0	0	0	0	0	0	0	0	0
OG0001378	0	0	0	0	0	0	0	0	0	0	0	0	0	0	0	0	0	0	0	0	0	0	0	0	0	0	0	0	0	0	0	0	0	0	0	0	0	0	0	0	0	0	0	0	0	0	0	0	0
OG0001379	0	0	0	0	0	0	0	0	0	0	0	0	0	0	0	0	0	0	0	0	0	0	0	0	0	0	0	0	0	0	0	0	0	0	0	0	0	0	0	0	0	0	0	0	0	0	0	0	0
OG0001380	0	0	0	0	0	0	0	0	0	0	0	0	0	0	0	0	0	0	0	0	0	0	0	0	0	0	0	0	0	0	0	0	0	0	0	0	0	0	0	0	0	0	0	0	0	0	0	0	0
OG0001381	0	0	0	0	0	0	0	0	0	0	0	0	0	0	0	0	0	0	0	0	0	0	0	0	0	0	0	0	0	0	0	0	0	0	0	0	0	0	0	0	0	0	0	0	0	0	0	0	0
OG0001382	0	0	0	0	0	0	0	0	0	0	0	0	0	0	0	0	0	0	0	0	0	0	0	0	0	0	0	0	0	0	0	0	0	0	0	0	0	0	0	0	0	0	0	0	0	0	0	0	0
OG0001383	0	0	0	0	0	0	0	0	0	0	0	0	0	0	0	0	0	0	0	0	0	0	0	0	0	0	0	0	0	0	0	0	0	0	0	0	0	0	0	0	0	0	0	0	0	0	0	0	0
OG0001384	1	0	0	0	0	0	1	0	1	0	0	0	0	0	0	0	0	0	0	0	0	0	0	0	0	1	0	0	0	0	0	0	0	0	0	0	0	0	0	0	0	0	0	0	0	0	0	0	0
OG0001385	0	0	1	0	0	0	0	0	0	0	0	0	0	0	0	0	0	0	0	0	0	0	0	0	0	0	0	0	0	0	0	0	0	0	0	0	0	0	0	0	0	0	0	0	0	0	0	0	0
OG0001386	0	0	1	0	0	0	0	0	0	0	0	0	0	0	0	0	0	0	0	0	0	0	0	0	0	0	0	0	0	0	0	0	0	0	0	0	0	0	0	0	0	0	0	0	0	0	0	0	0
OG0001387	0	0	1	0	0	0	0	0	0	0	0	0	0	0	0	0	0	0	0	0	0	0	0	0	0	0	0	0	0	0	0	0	0	0	0	0	0	0	0	0	0	0	0	0	0	0	0	0	0
OG0001388	0	0	0	1	0	0	0	0	0	0	0	0	0	0	0	0	0	0	0	0	0	1	1	0	0	0	0	0	0	1	0	1	1	0	0	0	0	0	0	0	0	0	0	0	1	0	0	0	0
OG0001389	0	0	0	0	0	1	0	1	0	0	0	0	0	0	0	0	0	0	0	0	0	0	0	0	0	0	1	0	0	0	0	0	0	0	0	1	0	0	0	0	0	0	0	0	0	0	0	0	0
OG0001390	0	0	0	0	0	1	0	0	0	0	0	0	0	0	0	0	0	0	0	0	0	0	0	0	0	0	0	0	0	0	0	0	0	0	0	0	0	0	0	0	0	0	0	0	0	0	0	0	0
OG0001391	0	0	0	0	0	0	0	0	0	0	0	0	0	0	1	0	0	0	0	0	0	0	0	0	0	0	0	0	0	0	0	0	0	0	0	0	0	0	0	0	0	0	0	0	0	0	0	0	0
OG0001392	0	0	0	0	0	0	0	0	0	0	0	0	0	0	1	0	0	0	0	0	0	0	0	0	0	0	0	0	0	0	0	0	0	0	0	0	0	0	0	0	0	0	0	0	0	0	0	0	0
OG0001393	0	0	0	0	0	0	0	0	0	0	0	0	0	0	0	0	0	0	0	0	2	0	0	0	0	0	0	0	0	0	0	0	0	0	0	0	0	0	0	0	0	0	0	0	0	0	0	0	0
OG0001394	0	0	0	0	0	0	0	0	0	0	0	0	0	0	0	0	0	0	0	0	1	0	0	1	0	0	0	0	0	0	0	0	0	0	0	0	0	0	0	0	0	0	0	0	0	0	0	0	0
OG0001395	0	0	0	0	0	0	0	0	0	0	0	0	0	0	0	0	0	0	0	0	0	0	0	1	0	0	0	0	1	0	0	0	0	0	0	0	0	0	0	1	0	0	0	0	0	0	0	0	0
OG0001396	0	0	0	0	0	0	0	0	0	0	0	0	0	0	0	0	0	0	0	0	0	0	0	0	0	0	0	0	0	0	0	0	1	0	0	0	0	0	0	0	0	0	0	0	0	0	0	0	0
OG0001397	0	0	0	0	0	0	0	0	0	0	0	0	0	0	0	0	0	0	0	0	0	0	0	0	0	0	0	0	0	0	0	0	0	0	0	1	0	0	0	0	0	0	0	0	0	0	0	0	0
OG0001398	0	0	0	0	0	0	0	0	0	0	0	0	0	0	0	0	0	0	0	0	0	0	0	0	0	0	0	0	0	0	0	0	0	0	0	0	0	0	0	0	0	0	0	0	0	0	0	0	0
OG0001399	0	0	0	0	0	0	0	0	0	0	0	0	0	0	0	0	0	0	0	0	0	0	0	0	0	0	0	0	0	0	0	0	0	0	0	0	0	0	0	0	0	0	0	0	0	0	0	0	0
OG0001400	0	0	0	0	0	0	0	0	0	0	0	0	0	0	0	0	0	0	0	0	0	0	0	0	0	0	0	0	0	0	0	0	0	0	0	0	0	0	0	0	0	0	0	0	0	0	0	0	0
OG0001401	0	0	0	0	0	0	0	0	0	0	0	0	0	0	0	0	0	0	0	0	0	0	0	0	0	0	0	0	0	0	0	0	0	0	0	0	0	0	0	0	0	0	0	0	0	0	0	0	0
OG0001402	0	0	0	0	0	0	0	0	0	0	0	0	0	0	0	0	0	0	0	0	0	0	0	0	0	0	0	0	0	0	0	0	0	0	0	0	0	0	0	0	0	0	0	0	0	0	0	0	0
OG0001403	0	0	0	0	0	0	0	0	0	0	0	0	0	0	0	0	0	0	0	0	0	0	0	0	0	0	0	0	0	0	0	0	0	0	0	0	0	0	0	0	0	0	0	0	0	0	0	0	0
OG0001404	0	0	0	0	0	0	0	0	0	0	0	0	0	0	0	0	0	0	0	0	0	0	0	0	0	0	0	0	0	0	0	0	0	0	0	0	0	0	0	0	0	0	0	0	0	0	0	0	0
OG0001405	0	0	0	0	0	0	0	0	0	0	0	0	0	0	0	0	0	0	0	0	0	0	0	0	0	0	0	0	0	0	0	0	0	0	0	0	0	0	0	0	0	0	0	0	0	0	0	0	0
OG0001406	1	0	0	1	0	0	0	0	0	0	0	0	1	0	0	0	0	0	0	0	0	0	1	0	0	0	0	0	0	1	0	0	0	0	0	0	0	0	0	0	0	0	0	0	1	0	0	0	0
OG0001407	0	0	1	1	0	0	0	0	0	0	0	0	0	0	0	0	1	0	0	0	0	0	0	0	0	0	0	0	0	0	0	0	0	0	0	0	0	0	0	0	0	0	0	0	0	0	0	0	0
OG0001408	0	0	1	0	0	0	0	0	0	0	0	1	0	0	0	0	0	0	0	0	0	0	0	1	0	0	0	0	0	0	0	0	0	0	0	0	0	0	0	0	0	0	0	0	0	0	0	0	0
OG0001409	0	0	0	1	0	0	1	0	0	0	0	0	1	0	0	0	0	0	0	0	0	1	1	0	0	0	0	0	0	1	0	1	0	0	0	0	0	0	0	0	0	0	0	0	1	0	0	0	0
OG0001410	0	0	0	1	0	0	1	0	0	0	0	0	1	0	0	0	0	0	0	0	0	0	1	0	0	0	0	0	0	1	0	0	0	0	0	0	0	0	0	0	0	0	0	0	1	0	0	0	0
OG0001411	0	0	0	1	0	0	0	0	0	0	0	0	0	0	0	0	0	0	0	0	0	0	0	0	0	0	0	0	0	1	0	0	0	0	0	0	0	0	0	0	0	0	0	0	0	0	0	0	0
OG0001412	0	0	0	0	0	1	0	1	0	0	0	0	0	0	0	0	0	0	0	0	0	0	0	0	0	0	1	0	0	0	0	0	0	0	0	0	0	0	0	0	0	0	0	0	0	0	0	0	0
OG0001413	0	0	0	0	0	0	2	0	0	0	0	0	0	0	0	0	0	0	0	0	0	0	0	0	0	0	0	0	0	0	0	0	0	0	0	0	0	0	0	0	0	0	0	0	0	1	0	0	0
OG0001414	0	0	0	0	0	0	0	0	0	1	0	0	0	0	0	1	0	0	0	0	0	0	0	0	0	0	0	0	0	0	0	0	0	0	0	0	0	0	0	0	0	0	0	0	0	0	0	0	0
OG0001415	0	0	0	0	0	0	0	0	0	0	0	0	0	0	1	0	0	0	0	0	0	0	0	0	0	0	0	0	0	0	0	0	0	0	0	0	0	0	0	0	0	0	0	0	0	0	0	0	0
OG0001416	0	0	0	0	0	0	0	0	0	0	0	0	0	0	0	0	0	0	0	0	1	0	0	0	0	0	0	0	0	0	0	0	0	0	0	0	0	0	0	0	0	0	0	0	0	0	0	0	0
OG0001417	0	0	0	0	0	0	0	0	0	0	0	0	0	0	0	0	0	0	0	0	1	0	0	0	0	0	0	0	0	0	0	0	0	0	0	0	0	0	0	0	0	0	0	0	0	0	0	0	0
OG0001418	0	0	0	0	0	0	0	0	0	0	0	0	0	0	0	0	0	0	0	0	0	1	0	0	0	0	0	0	0	0	0	1	0	0	0	0	0	0	0	0	0	0	0	0	0	0	0	0	0
OG0001419	0	0	0	0	0	0	0	0	0	0	0	0	0	0	0	0	0	0	0	0	0	0	0	0	0	0	0	0	0	0	0	0	0	0	1	0	0	0	0	0	0	0	0	0	0	0	0	0	0
OG0001420	0	0	0	0	0	0	0	0	0	0	0	0	0	0	0	0	0	0	0	0	0	0	0	0	0	0	0	0	0	0	0	0	0	0	0	0	0	0	0	0	0	1	0	1	0	0	0	0	1
OG0001421	0	0	0	0	0	0	0	0	0	0	0	0	0	0	0	0	0	0	0	0	0	0	0	0	0	0	0	0	0	0	0	0	0	0	0	0	0	0	0	0	0	0	0	0	0	0	0	0	0
OG0001422	0	0	0	0	0	0	0	0	0	0	0	0	0	0	0	0	0	0	0	0	0	0	0	0	0	0	0	0	0	0	0	0	0	0	0	0	0	0	0	0	0	0	0	0	0	0	0	0	0
OG0001423	0	0	0	0	0	0	0	0	0	0	0	0	0	0	0	0	0	0	0	0	0	0	0	0	0	0	0	0	0	0	0	0	0	0	0	0	0	0	0	0	0	0	0	0	0	0	0	0	0
OG0001424	0	0	0	0	0	0	0	0	0	0	0	0	0	0	0	0	0	0	0	0	0	0	0	0	0	0	0	0	0	0	0	0	0	0	0	0	0	0	0	0	0	0	0	0	0	0	0	0	0
OG0001425	0	0	0	0	0	0	0	0	0	0	0	0	0	0	0	0	0	0	0	0	0	0	0	0	0	0	0	0	0	0	0	0	0	0	0	0	0	0	0	0	0	0	0	0	0	0	0	0	0
OG0001426	3	0	0	0	0	0	4	0	0	0	0	0	0	0	0	0	0	0	0	0	0	0	0	0	0	0	0	0	0	0	0	0	0	0	0	0	0	0	0	0	0	0	0	0	0	0	0	0	0
OG0001427	1	0	0	1	0	0	1	0	0	0	0	0	1	0	0	0	0	0	0	0	0	0	1	0	0	0	0	0	0	1	0	0	0	0	0	0	0	0	0	0	0	0	0	0	1	0	0	0	0
OG0001428	0	1	0	0	0	0	0	0	0	0	0	0	0	0	0	0	0	1	0	0	0	0	0	0	0	0	1	0	0	0	0	0	0	0	0	0	0	0	0	0	0	0	0	0	0	0	0	0	0
OG0001429	0	1	0	0	0	1	0	0	0	0	0	0	0	0	0	0	0	0	0	0	0	0	0	0	0	0	0	0	0	0	0	0	1	0	0	0	1	0	0	0	0	0	0	0	0	0	0	0	0
OG0001430	0	0	1	0	0	0	0	0	0	0	0	1	0	0	0	0	0	0	0	0	0	0	0	0	0	0	0	0	0	0	0	0	0	0	0	0	0	0	0	0	0	0	0	0	0	0	0	0	0
OG0001431	0	0	1	0	0	0	0	0	0	0	0	0	0	0	0	0	0	0	0	0	0	0	0	0	0	0	0	0	0	0	0	0	0	0	0	0	0	0	0	0	0	0	0	0	0	0	0	0	0
OG0001432	0	0	0	1	0	0	0	0	0	0	0	0	1	0	0	0	0	0	0	0	0	0	0	0	0	0	0	0	0	1	0	0	0	0	0	0	0	0	0	0	0	0	0	0	1	2	0	0	0
OG0001433	0	0	0	1	0	0	0	0	0	0	0	0	1	0	0	0	0	0	0	0	0	1	0	0	0	0	0	0	0	1	0	1	0	0	0	0	0	0	0	0	0	0	0	0	1	1	0	0	0
OG0001434	0	0	0	0	0	0	0	0	1	0	0	0	0	0	0	0	0	0	0	0	0	0	0	0	0	1	0	0	0	0	0	0	0	0	0	0	0	0	0	0	0	0	0	0	0	0	0	0	0
OG0001435	0	0	0	0	0	0	0	0	0	1	0	0	0	0	0	0	0	0	0	0	0	0	1	0	0	0	0	0	0	0	0	0	0	0	0	0	0	0	0	0	0	0	0	0	0	0	0	0	0
OG0001436	0	0	0	0	0	0	0	0	0	0	0	1	0	0	0	0	1	0	0	0	0	0	0	1	0	0	0	0	0	0	0	0	0	0	0	0	0	0	0	0	0	0	0	0	0	0	0	0	0
OG0001437	0	0	0	0	0	0	0	0	0	0	0	0	0	0	1	0	0	0	0	0	0	0	0	0	0	0	0	0	0	0	0	0	0	0	0	0	0	0	0	0	0	0	0	0	0	0	0	0	0
OG0001438	0	0	0	0	0	0	0	0	0	0	0	0	0	0	0	0	1	0	0	0	1	0	1	1	0	0	0	0	0	0	0	0	0	0	0	0	0	0	0	0	0	0	0	0	0	0	0	0	0
OG0001439	0	0	0	0	0	0	0	0	0	0	0	0	0	0	0	0	0	0	0	0	1	0	0	0	0	0	0	0	0	0	0	0	0	0	0	0	0	0	0	0	0	0	0	0	0	0	0	0	0
OG0001440	0	0	0	0	0	0	0	0	0	0	0	0	0	0	0	0	0	0	0	0	0	1	0	0	0	0	0	0	0	0	0	0	0	0	0	0	0	0	0	0	0	0	0	0	0	0	0	0	0
OG0001441	0	0	0	0	0	0	0	0	0	0	0	0	0	0	0	0	0	0	0	0	0	0	0	0	0	0	1	0	0	0	0	0	1	0	0	0	0	0	0	0	0	0	0	0	0	0	0	0	0
OG0001442	0	0	0	0	0	0	0	0	0	0	0	0	0	0	0	0	0	0	0	0	0	0	0	0	0	0	8	0	0	0	0	0	0	0	0	0	0	0	0	0	0	0	0	0	0	0	0	0	0
OG0001443	0	0	0	0	0	0	0	0	0	0	0	0	0	0	0	0	0	0	0	0	0	0	0	0	0	0	0	0	0	0	0	0	1	0	0	0	0	0	0	0	0	0	0	0	0	0	0	0	0
OG0001444	0	0	0	0	0	0	0	0	0	0	0	0	0	0	0	0	0	0	0	0	0	0	0	0	0	0	0	0	0	0	0	0	0	0	0	0	1	0	0	0	0	0	0	0	0	0	0	0	0
OG0001445	0	0	0	0	0	0	0	0	0	0	0	0	0	0	0	0	0	0	0	0	0	0	0	0	0	0	0	0	0	0	0	0	0	0	0	0	0	0	0	0	0	0	0	0	0	0	0	0	0
OG0001446	0	0	0	0	0	0	0	0	0	0	0	0	0	0	0	0	0	0	0	0	0	0	0	0	0	0	0	0	0	0	0	0	0	0	0	0	0	0	0	0	0	0	0	0	0	0	0	0	0
OG0001447	0	0	0	0	0	0	0	0	0	0	0	0	0	0	0	0	0	0	0	0	0	0	0	0	0	0	0	0	0	0	0	0	0	0	0	0	0	0	0	0	0	0	0	0	0	0	0	0	0
OG0001448	0	0	0	0	0	0	0	0	0	0	0	0	0	0	0	0	0	0	0	0	0	0	0	0	0	0	0	0	0	0	0	0	0	0	0	0	0	0	0	0	0	0	0	0	0	0	0	0	0
OG0001449	0	0	0	0	0	0	0	0	0	0	0	0	0	0	0	0	0	0	0	0	0	0	0	0	0	0	0	0	0	0	0	0	0	0	0	0	0	0	0	0	0	0	0	0	0	0	0	0	0
OG0001450	0	0	0	0	0	0	0	0	0	0	0	0	0	0	0	0	0	0	0	0	0	0	0	0	0	0	0	0	0	0	0	0	0	0	0	0	0	0	0	0	0	0	0	0	0	0	0	0	0
OG0001451	1	0	0	0	0	0	0	0	0	0	0	0	0	0	0	0	1	0	0	0	1	0	0	0	0	0	0	0	0	0	0	0	0	0	0	0	0	0	0	0	0	0	0	0	0	0	0	0	0
OG0001452	0	1	0	0	0	0	0	0	0	0	0	0	0	0	0	0	0	0	0	0	0	0	0	0	0	0	0	0	0	0	0	0	0	0	0	1	0	0	0	0	0	0	0	0	0	0	0	0	0
OG0001453	0	4	0	0	0	0	0	0	0	0	0	0	0	0	0	0	0	0	0	0	0	0	0	0	0	0	0	0	0	0	0	0	0	0	0	0	0	0	0	0	0	0	0	0	0	0	0	0	0
OG0001454	0	1	0	0	0	0	0	0	0	0	0	0	0	0	0	0	0	0	0	0	0	0	0	0	0	0	0	0	0	0	0	0	0	0	0	1	0	0	0	0	0	0	0	0	0	2	0	0	0
OG0001455	0	1	0	0	0	0	0	0	0	0	0	0	0	0	0	0	0	0	0	0	0	0	0	0	0	0	1	0	0	0	0	0	0	0	0	1	1	0	0	0	0	0	0	0	0	0	0	0	0
OG0001456	0	0	0	1	0	0	0	0	0	0	0	0	1	0	0	0	0	0	0	0	0	0	0	0	0	0	0	0	0	1	0	1	0	0	0	0	0	0	0	0	0	0	0	0	1	1	0	0	0
OG0001457	0	0	0	1	0	0	0	0	0	0	0	0	0	0	0	0	0	0	0	0	0	1	1	0	0	0	0	0	0	0	0	0	1	0	0	0	0	0	0	0	0	0	0	0	0	0	0	0	0
OG0001458	0	0	0	1	0	0	0	0	0	0	0	0	1	0	0	0	0	0	0	0	0	0	0	0	0	0	0	0	0	1	0	0	0	0	0	0	0	0	0	0	0	0	0	0	1	0	0	0	0
OG0001459	0	0	0	0	1	0	0	1	0	0	0	0	0	0	0	0	0	0	0	0	0	0	0	0	0	0	0	0	0	0	1	0	0	0	0	0	0	0	0	1	0	0	0	0	0	0	1	0	0
OG0001460	0	0	0	0	3	0	0	0	0	0	0	0	0	0	0	0	0	0	0	0	0	0	0	0	0	0	0	0	0	0	0	0	0	0	0	0	2	0	0	0	0	0	0	0	0	0	0	0	0
OG0001461	0	0	0	0	1	0	0	0	0	0	0	0	0	0	0	0	0	0	0	0	0	0	0	0	0	0	0	0	0	0	0	0	0	0	0	0	0	1	1	0	1	0	1	0	0	0	1	0	0
OG0001462	0	0	0	0	1	0	1	0	0	0	0	0	0	0	0	0	0	0	0	0	0	0	0	0	0	0	0	0	0	3	0	0	0	0	0	0	0	0	0	0	0	0	0	0	1	0	0	0	0
OG0001463	0	0	0	0	0	1	0	0	0	0	0	0	0	0	0	0	0	0	0	0	1	0	0	0	0	0	0	0	0	0	0	0	0	0	0	0	0	0	0	0	0	0	0	0	0	0	0	0	0
OG0001464	0	0	0	0	0	0	1	0	0	0	0	0	0	0	0	0	0	0	0	0	0	0	0	0	0	0	0	0	0	0	0	0	0	0	0	0	0	0	0	0	0	0	0	0	0	0	0	0	0
OG0001465	0	0	0	0	0	0	0	0	0	0	0	1	0	0	0	1	0	0	0	0	1	0	0	1	0	0	0	0	0	0	0	0	0	0	0	0	0	0	0	0	0	0	0	0	0	0	0	0	0
OG0001466	0	0	0	0	0	0	0	0	0	0	0	1	0	0	0	0	1	0	0	0	0	0	0	1	0	0	0	0	0	0	0	0	0	0	0	0	0	0	0	0	0	0	0	0	0	0	0	0	0
OG0001467	0	0	0	0	0	0	0	0	0	0	0	0	1	0	0	0	0	0	0	0	0	0	1	0	0	0	0	0	0	1	0	1	0	0	0	0	0	0	0	0	0	0	0	0	1	0	0	0	0
OG0001468	0	0	0	0	0	0	0	0	0	0	0	0	1	0	0	0	0	0	0	0	0	0	0	0	0	0	0	0	0	1	0	0	0	0	0	0	0	0	0	0	0	0	0	0	1	0	0	0	0
OG0001469	0	0	0	0	0	0	0	0	0	0	0	0	0	0	0	1	1	0	0	0	0	0	0	0	0	0	0	0	0	0	0	0	0	1	0	0	0	0	0	0	0	0	0	0	0	3	0	0	0
OG0001470	0	0	0	0	0	0	0	0	0	0	0	0	0	0	0	0	1	0	0	0	0	0	0	0	0	0	0	0	0	0	0	0	0	0	0	0	0	0	0	0	0	0	0	0	0	0	0	0	0
OG0001471	0	0	0	0	0	0	0	0	0	0	0	0	0	0	0	0	0	1	0	0	0	0	0	0	0	0	0	1	0	0	0	0	0	0	0	0	0	0	0	0	0	1	0	0	0	0	0	0	0
OG0001472	0	0	0	0	0	0	0	0	0	0	0	0	0	0	0	0	0	1	0	0	0	0	0	0	0	0	0	0	0	0	0	0	0	0	0	0	0	0	0	0	0	0	0	0	0	0	0	0	0
OG0001473	0	0	0	0	0	0	0	0	0	0	0	0	0	0	0	0	0	0	0	0	1	0	0	0	0	0	0	0	0	0	0	0	0	0	0	0	0	0	0	0	0	0	0	0	0	0	0	0	0
OG0001474	0	0	0	0	0	0	0	0	0	0	0	0	0	0	0	0	0	0	0	0	0	0	0	4	0	0	0	0	0	0	0	0	0	0	0	0	0	0	0	0	0	0	0	0	0	0	0	0	0
OG0001475	0	0	0	0	0	0	0	0	0	0	0	0	0	0	0	0	0	0	0	0	0	0	0	0	1	0	0	0	0	0	0	1	1	0	0	0	1	0	0	0	0	0	0	0	0	0	0	0	0
OG0001476	0	0	0	0	0	0	0	0	0	0	0	0	0	0	0	0	0	0	0	0	0	0	0	0	1	0	0	0	0	0	0	0	0	0	0	0	0	0	0	0	0	0	0	0	0	0	0	0	0
OG0001477	0	0	0	0	0	0	0	0	0	0	0	0	0	0	0	0	0	0	0	0	0	0	0	0	0	0	0	0	0	2	0	0	0	0	0	0	0	0	0	0	0	0	0	0	0	0	0	0	0
OG0001478	0	0	0	0	0	0	0	0	0	0	0	0	0	0	0	0	0	0	0	0	0	0	0	0	0	0	0	0	0	0	1	0	0	0	0	0	0	1	0	1	0	0	0	1	0	0	1	0	1
OG0001479	0	0	0	0	0	0	0	0	0	0	0	0	0	0	0	0	0	0	0	0	0	0	0	0	0	0	0	0	0	0	0	1	0	0	0	0	0	0	0	0	0	0	0	0	0	0	0	0	0
OG0001480	0	0	0	0	0	0	0	0	0	0	0	0	0	0	0	0	0	0	0	0	0	0	0	0	0	0	0	0	0	0	0	0	0	0	0	0	0	0	0	0	0	1	0	0	0	0	0	0	0
OG0001481	0	0	0	0	0	0	0	0	0	0	0	0	0	0	0	0	0	0	0	0	0	0	0	0	0	0	0	0	0	0	0	0	0	0	0	0	0	0	0	0	0	0	0	0	0	0	0	0	0
OG0001482	0	0	0	0	0	0	0	0	0	0	0	0	0	0	0	0	0	0	0	0	0	0	0	0	0	0	0	0	0	0	0	0	0	0	0	0	0	0	0	0	0	0	0	0	0	0	0	0	0
OG0001483	0	0	0	0	0	0	0	0	0	0	0	0	0	0	0	0	0	0	0	0	0	0	0	0	0	0	0	0	0	0	0	0	0	0	0	0	0	0	0	0	0	0	0	0	0	0	0	0	0
OG0001484	0	0	0	0	0	0	0	0	0	0	0	0	0	0	0	0	0	0	0	0	0	0	0	0	0	0	0	0	0	0	0	0	0	0	0	0	0	0	0	0	0	0	0	0	0	0	0	0	0
OG0001485	0	0	0	0	0	0	0	0	0	0	0	0	0	0	0	0	0	0	0	0	0	0	0	0	0	0	0	0	0	0	0	0	0	0	0	0	0	0	0	0	0	0	0	0	0	0	0	0	0
OG0001486	0	0	0	0	0	0	0	0	0	0	0	0	0	0	0	0	0	0	0	0	0	0	0	0	0	0	0	0	0	0	0	0	0	0	0	0	0	0	0	0	0	0	0	0	0	0	0	0	0
OG0001487	0	0	0	0	0	0	0	0	0	0	0	0	0	0	0	0	0	0	0	0	0	0	0	0	0	0	0	0	0	0	0	0	0	0	0	0	0	0	0	0	0	0	0	0	0	0	0	0	0
OG0001488	0	0	0	0	0	0	0	0	0	0	0	0	0	0	0	0	0	0	0	0	0	0	0	0	0	0	0	0	0	0	0	0	0	0	0	0	0	0	0	0	0	0	0	0	0	0	0	0	0
OG0001489	0	0	0	0	0	0	0	0	0	0	0	0	0	0	0	0	0	0	0	0	0	0	0	0	0	0	0	0	0	0	0	0	0	0	0	0	0	0	0	0	0	0	0	0	0	0	0	0	0
OG0001490	0	0	0	0	0	0	0	0	0	0	0	0	0	0	0	0	0	0	0	0	0	0	0	0	0	0	0	0	0	0	0	0	0	0	0	0	0	0	0	0	0	0	0	0	0	0	0	0	0
OG0001491	0	0	0	0	0	0	0	0	0	0	0	0	0	0	0	0	0	0	0	0	0	0	0	0	0	0	0	0	0	0	0	0	0	0	0	0	0	0	0	0	0	0	0	0	0	0	0	0	0
OG0001492	0	0	0	0	0	0	0	0	0	0	0	0	0	0	0	0	0	0	0	0	0	0	0	0	0	0	0	0	0	0	0	0	0	0	0	0	0	0	0	0	0	0	0	0	0	0	0	0	0
OG0001493	0	0	0	0	0	0	0	0	0	0	0	0	0	0	0	0	0	0	0	0	0	0	0	0	0	0	0	0	0	0	0	0	0	0	0	0	0	0	0	0	0	0	0	0	0	0	0	0	0
OG0001494	1	0	0	1	0	0	0	0	0	0	0	0	0	0	0	0	1	0	0	0	0	0	0	0	0	0	0	0	0	0	0	0	0	0	0	0	0	0	0	0	0	0	0	0	0	0	0	0	0
OG0001495	1	0	0	0	0	0	0	0	0	0	0	0	0	0	0	0	0	0	0	0	0	0	0	0	0	0	0	0	0	0	0	0	0	0	0	0	0	0	0	0	0	0	0	0	0	0	0	0	0
OG0001496	0	1	0	0	0	0	0	0	0	0	0	0	0	0	0	0	0	0	0	0	0	0	0	1	0	0	0	0	0	0	0	0	0	0	0	1	0	0	0	0	0	0	0	0	0	0	0	0	0
OG0001497	0	1	0	0	0	0	0	0	0	1	0	0	0	0	0	0	0	0	0	0	0	0	0	0	0	0	0	0	0	0	0	0	0	0	1	0	0	0	0	0	0	0	0	0	0	0	0	0	0
OG0001498	0	0	1	0	0	0	0	0	0	0	0	0	0	0	0	0	0	0	0	0	0	0	0	0	0	0	0	0	0	0	0	0	0	0	0	0	0	0	0	0	0	0	0	0	0	0	0	0	0
OG0001499	0	0	0	1	0	0	0	0	0	0	0	0	1	0	0	0	0	0	0	0	0	0	0	0	0	0	0	0	0	2	0	0	0	0	0	0	0	0	0	0	0	0	0	0	1	0	0	0	0
OG0001500	0	0	0	1	0	0	0	0	0	0	0	0	1	0	0	0	0	0	0	0	0	0	1	0	0	0	0	0	0	1	0	0	0	0	0	0	0	0	0	0	0	0	0	0	1	0	0	0	0
OG0001501	0	0	0	0	0	1	0	0	0	0	0	0	0	0	0	0	0	0	0	0	0	0	0	0	0	0	0	0	0	0	0	0	0	0	0	0	0	0	0	0	0	0	0	0	1	0	0	0	0
OG0001502	0	0	0	0	0	0	1	0	0	0	0	0	0	0	0	0	0	0	0	0	0	1	0	0	0	0	0	0	0	0	0	1	0	0	0	0	0	0	0	0	0	0	0	0	0	0	0	0	0
OG0001503	0	0	0	0	0	0	0	0	0	1	0	0	0	0	0	0	0	0	0	0	0	0	0	0	0	0	0	0	0	0	0	0	0	0	0	0	0	0	0	0	0	0	0	0	0	0	0	1	0
OG0001504	0	0	0	0	0	0	0	0	0	1	0	0	0	0	0	0	0	0	0	0	0	1	0	0	0	0	0	0	0	0	0	0	0	0	2	0	0	0	0	0	0	0	0	0	0	0	0	0	0
OG0001505	0	0	0	0	0	0	0	0	0	1	0	0	0	0	0	0	0	0	0	0	0	1	0	0	0	0	0	0	0	0	0	0	0	0	2	0	0	0	0	0	0	0	0	0	0	0	0	0	0
OG0001506	0	0	0	0	0	0	0	0	0	0	0	0	1	0	0	0	0	0	0	0	0	1	0	0	0	0	0	0	0	1	0	0	0	0	0	0	0	0	0	0	0	0	0	0	1	0	0	0	0
OG0001507	0	0	0	0	0	0	0	0	0	0	0	0	1	0	0	0	0	0	0	0	0	1	0	0	0	0	0	0	0	1	0	1	0	0	0	0	0	0	0	0	0	0	0	0	1	0	0	0	0
OG0001508	0	0	0	0	0	0	0	0	0	0	0	0	0	1	0	0	0	0	0	0	0	0	0	0	0	0	0	0	0	0	0	0	0	0	0	0	0	0	0	1	0	0	0	0	0	0	0	0	0
OG0001509	0	0	0	0	0	0	0	0	0	0	0	0	0	0	1	0	0	0	0	0	0	0	0	0	0	0	0	0	0	0	0	0	0	0	0	0	0	0	0	0	0	0	0	0	0	0	0	0	0
OG0001510	0	0	0	0	0	0	0	0	0	0	0	0	0	0	0	1	0	0	0	0	0	0	0	0	0	0	0	0	0	0	0	0	0	0	1	0	0	0	0	0	0	0	0	0	0	0	0	0	0
OG0001511	0	0	0	0	0	0	0	0	0	0	0	0	0	0	0	0	1	0	0	0	0	0	0	0	0	0	0	0	0	0	0	0	0	0	0	0	0	0	0	0	0	0	0	0	0	0	0	0	0
OG0001512	0	0	0	0	0	0	0	0	0	0	0	0	0	0	0	0	0	1	0	0	0	0	0	0	0	0	0	0	0	0	0	0	0	0	0	0	0	0	0	0	0	0	0	0	0	0	0	0	0
OG0001513	0	0	0	0	0	0	0	0	0	0	0	0	0	0	0	0	0	0	0	0	1	0	0	0	0	0	0	0	0	0	0	0	0	0	0	0	0	0	0	0	0	0	0	0	0	0	0	0	0
OG0001514	0	0	0	0	0	0	0	0	0	0	0	0	0	0	0	0	0	0	0	0	0	1	1	0	0	0	0	0	0	0	0	0	0	0	0	0	0	0	0	0	0	0	0	0	1	0	0	0	0
OG0001515	0	0	0	0	0	0	0	0	0	0	0	0	0	0	0	0	0	0	0	0	0	0	0	0	0	0	1	0	0	0	0	0	0	0	0	0	0	0	0	0	0	0	0	0	0	0	0	0	0
OG0001516	0	0	0	0	0	0	0	0	0	0	0	0	0	0	0	0	0	0	0	0	0	0	0	0	0	0	0	0	0	0	1	0	0	0	0	0	0	0	0	0	0	0	0	0	0	0	0	0	0
OG0001517	0	0	0	0	0	0	0	0	0	0	0	0	0	0	0	0	0	0	0	0	0	0	0	0	0	0	0	0	0	0	0	0	1	0	0	0	0	0	0	0	0	0	0	0	0	0	0	0	0
OG0001518	0	0	0	0	0	0	0	0	0	0	0	0	0	0	0	0	0	0	0	0	0	0	0	0	0	0	0	0	0	0	0	0	0	0	0	0	0	0	0	0	0	3	0	0	0	0	0	0	0
OG0001519	0	0	0	0	0	0	0	0	0	0	0	0	0	0	0	0	0	0	0	0	0	0	0	0	0	0	0	0	0	0	0	0	0	0	0	0	0	0	0	0	0	1	0	0	0	0	0	0	0
OG0001520	0	0	0	0	0	0	0	0	0	0	0	0	0	0	0	0	0	0	0	0	0	0	0	0	0	0	0	0	0	0	0	0	0	0	0	0	0	0	0	0	0	0	0	0	0	1	0	0	0
OG0001521	0	0	0	0	0	0	0	0	0	0	0	0	0	0	0	0	0	0	0	0	0	0	0	0	0	0	0	0	0	0	0	0	0	0	0	0	0	0	0	0	0	0	0	0	0	0	0	0	0
OG0001522	0	0	0	0	0	0	0	0	0	0	0	0	0	0	0	0	0	0	0	0	0	0	0	0	0	0	0	0	0	0	0	0	0	0	0	0	0	0	0	0	0	0	0	0	0	0	0	0	0
OG0001523	0	0	0	0	0	0	0	0	0	0	0	0	0	0	0	0	0	0	0	0	0	0	0	0	0	0	0	0	0	0	0	0	0	0	0	0	0	0	0	0	0	0	0	0	0	0	0	0	0
OG0001524	0	0	0	0	0	0	0	0	0	0	0	0	0	0	0	0	0	0	0	0	0	0	0	0	0	0	0	0	0	0	0	0	0	0	0	0	0	0	0	0	0	0	0	0	0	0	0	0	0
OG0001525	0	0	0	0	0	0	0	0	0	0	0	0	0	0	0	0	0	0	0	0	0	0	0	0	0	0	0	0	0	0	0	0	0	0	0	0	0	0	0	0	0	0	0	0	0	0	0	0	0
OG0001526	0	0	0	0	0	0	0	0	0	0	0	0	0	0	0	0	0	0	0	0	0	0	0	0	0	0	0	0	0	0	0	0	0	0	0	0	0	0	0	0	0	0	0	0	0	0	0	0	0
OG0001527	0	0	0	0	0	0	0	0	0	0	0	0	0	0	0	0	0	0	0	0	0	0	0	0	0	0	0	0	0	0	0	0	0	0	0	0	0	0	0	0	0	0	0	0	0	0	0	0	0
OG0001528	0	0	0	0	0	0	0	0	0	0	0	0	0	0	0	0	0	0	0	0	0	0	0	0	0	0	0	0	0	0	0	0	0	0	0	0	0	0	0	0	0	0	0	0	0	0	0	0	0
OG0001529	0	0	0	0	0	0	0	0	0	0	0	0	0	0	0	0	0	0	0	0	0	0	0	0	0	0	0	0	0	0	0	0	0	0	0	0	0	0	0	0	0	0	0	0	0	0	0	0	0
OG0001530	0	0	0	0	0	0	0	0	0	0	0	0	0	0	0	0	0	0	0	0	0	0	0	0	0	0	0	0	0	0	0	0	0	0	0	0	0	0	0	0	0	0	0	0	0	0	0	0	0
OG0001531	0	0	0	0	0	0	0	0	0	0	0	0	0	0	0	0	0	0	0	0	0	0	0	0	0	0	0	0	0	0	0	0	0	0	0	0	0	0	0	0	0	0	0	0	0	0	0	0	0
OG0001532	0	0	0	0	0	0	0	0	0	0	0	0	0	0	0	0	0	0	0	0	0	0	0	0	0	0	0	0	0	0	0	0	0	0	0	0	0	0	0	0	0	0	0	0	0	0	0	0	0
OG0001533	0	0	0	0	0	0	0	0	0	0	0	0	0	0	0	0	0	0	0	0	0	0	0	0	0	0	0	0	0	0	0	0	0	0	0	0	0	0	0	0	0	0	0	0	0	0	0	0	0
OG0001534	0	0	0	0	0	0	0	0	0	0	0	0	0	0	0	0	0	0	0	0	0	0	0	0	0	0	0	0	0	0	0	0	0	0	0	0	0	0	0	0	0	0	0	0	0	0	0	0	0
OG0001535	0	0	0	0	0	0	0	0	0	0	0	0	0	0	0	0	0	0	0	0	0	0	0	0	0	0	0	0	0	0	0	0	0	0	0	0	0	0	0	0	0	0	0	0	0	0	0	0	0
OG0001536	0	0	0	0	0	0	0	0	0	0	0	0	0	0	0	0	0	0	0	0	0	0	0	0	0	0	0	0	0	0	0	0	0	0	0	0	0	0	0	0	0	0	0	0	0	0	0	0	0
OG0001537	0	0	0	0	0	0	0	0	0	0	0	0	0	0	0	0	0	0	0	0	0	0	0	0	0	0	0	0	0	0	0	0	0	0	0	0	0	0	0	0	0	0	0	0	0	0	0	0	0
OG0001538	0	1	0	0	0	0	0	0	0	1	0	0	0	0	0	0	0	0	0	0	0	0	0	0	0	0	0	0	0	0	0	1	0	0	0	0	0	0	0	0	0	0	0	0	0	0	0	0	0
OG0001539	0	1	0	0	0	0	0	0	0	0	0	0	0	0	0	0	0	0	0	0	0	0	0	0	0	0	0	0	0	0	0	0	0	0	0	0	0	0	0	1	0	0	0	0	0	0	0	1	0
OG0001540	0	0	1	0	0	0	0	0	0	0	0	0	1	0	0	0	0	0	0	0	0	0	0	0	0	0	0	0	0	0	0	0	0	0	0	0	0	0	0	0	0	0	0	0	0	0	0	0	0
OG0001541	0	0	0	1	0	0	0	0	0	0	0	0	0	0	0	0	0	0	0	0	0	0	0	0	0	0	0	0	0	0	0	0	0	0	0	1	0	0	0	0	0	0	0	0	0	0	0	0	0
OG0001542	0	0	0	0	1	0	0	0	0	0	0	0	0	0	0	0	0	0	0	0	0	0	0	0	0	0	0	0	0	0	0	0	0	0	0	0	0	0	0	0	0	0	0	0	0	0	0	0	0
OG0001543	0	0	0	0	0	0	1	0	0	0	0	0	0	0	0	0	0	0	0	0	0	0	0	0	0	0	0	0	0	0	0	0	0	0	0	0	0	0	0	0	0	0	0	0	0	1	0	0	0
OG0001544	0	0	0	0	0	0	1	0	0	0	0	0	0	0	0	0	0	0	0	0	0	0	0	0	0	0	0	0	0	1	0	0	0	0	0	0	0	0	0	0	0	0	0	0	1	0	0	0	0
OG0001545	0	0	0	0	0	0	0	1	0	0	0	0	0	0	0	0	0	0	0	0	0	1	0	0	0	0	0	0	0	0	0	0	0	0	0	0	0	0	0	0	0	0	0	0	2	0	0	0	0
OG0001546	0	0	0	0	0	0	0	0	0	1	0	0	0	0	0	0	0	0	0	0	0	1	0	0	0	0	0	0	0	0	0	0	0	0	2	0	0	0	0	0	0	0	0	0	0	0	0	0	0
OG0001547	0	0	0	0	0	0	0	0	0	0	0	0	1	0	0	0	0	0	0	0	0	0	0	0	0	0	0	0	0	1	0	0	0	0	0	0	0	0	0	0	0	0	0	0	0	0	0	0	0
OG0001548	0	0	0	0	0	0	0	0	0	0	0	0	1	0	0	0	0	0	0	0	0	0	1	0	0	0	0	0	0	0	0	0	0	0	0	0	0	0	0	0	0	0	0	0	0	0	0	0	0
OG0001549	0	0	0	0	0	0	0	0	0	0	0	0	0	0	0	0	1	0	0	0	0	0	0	0	0	0	0	0	0	0	0	0	0	1	0	0	0	0	0	0	0	0	0	0	0	0	0	0	0
OG0001550	0	0	0	0	0	0	0	0	0	0	0	0	0	0	0	0	0	0	0	0	0	0	1	0	1	0	0	0	0	0	0	0	0	0	0	0	0	0	0	0	0	0	0	0	0	0	0	0	0
OG0001551	0	0	0	0	0	0	0	0	0	0	0	0	0	0	0	0	0	0	0	0	0	0	1	0	0	0	0	0	0	0	0	0	0	0	0	1	0	0	0	0	0	0	0	0	0	0	0	0	0
OG0001552	0	0	0	0	0	0	0	0	0	0	0	0	0	0	0	0	0	0	0	0	0	0	0	0	0	0	0	1	0	0	0	0	0	0	0	0	0	0	0	0	0	0	0	0	0	0	0	0	0
OG0001553	0	0	0	0	0	0	0	0	0	0	0	0	0	0	0	0	0	0	0	0	0	0	0	0	0	0	0	0	1	0	1	0	0	0	0	0	0	0	0	1	0	0	0	0	0	0	0	0	0
OG0001554	0	0	0	0	0	0	0	0	0	0	0	0	0	0	0	0	0	0	0	0	0	0	0	0	0	0	0	0	0	0	0	0	1	0	0	0	0	0	0	0	0	0	0	0	0	0	0	0	0
OG0001555	0	0	0	0	0	0	0	0	0	0	0	0	0	0	0	0	0	0	0	0	0	0	0	0	0	0	0	0	0	0	0	0	1	0	0	0	0	0	0	0	0	0	0	0	0	1	0	0	0
OG0001556	0	0	0	0	0	0	0	0	0	0	0	0	0	0	0	0	0	0	0	0	0	0	0	0	0	0	0	0	0	0	0	0	0	0	0	0	0	0	0	0	0	1	0	0	0	0	0	0	0
OG0001557	0	0	0	0	0	0	0	0	0	0	0	0	0	0	0	0	0	0	0	0	0	0	0	0	0	0	0	0	0	0	0	0	0	0	0	0	0	0	0	0	0	0	0	0	0	0	0	0	0
OG0001558	0	0	0	0	0	0	0	0	0	0	0	0	0	0	0	0	0	0	0	0	0	0	0	0	0	0	0	0	0	0	0	0	0	0	0	0	0	0	0	0	0	0	0	0	0	0	0	0	0
OG0001559	0	0	0	0	0	0	0	0	0	0	0	0	0	0	0	0	0	0	0	0	0	0	0	0	0	0	0	0	0	0	0	0	0	0	0	0	0	0	0	0	0	0	0	0	0	0	0	0	0
OG0001560	0	0	0	0	0	0	0	0	0	0	0	0	0	0	0	0	0	0	0	0	0	0	0	0	0	0	0	0	0	0	0	0	0	0	0	0	0	0	0	0	0	0	0	0	0	0	0	0	0
OG0001561	0	0	0	0	0	0	0	0	0	0	0	0	0	0	0	0	0	0	0	0	0	0	0	0	0	0	0	0	0	0	0	0	0	0	0	0	0	0	0	0	0	0	0	0	0	0	0	0	0
OG0001562	0	0	0	0	0	0	0	0	0	0	0	0	0	0	0	0	0	0	0	0	0	0	0	0	0	0	0	0	0	0	0	0	0	0	0	0	0	0	0	0	0	0	0	0	0	0	0	0	0
OG0001563	0	0	0	0	0	0	0	0	0	0	0	0	0	0	0	0	0	0	0	0	0	0	0	0	0	0	0	0	0	0	0	0	0	0	0	0	0	0	0	0	0	0	0	0	0	0	0	0	0
OG0001564	0	0	0	0	0	0	0	0	0	0	0	0	0	0	0	0	0	0	0	0	0	0	0	0	0	0	0	0	0	0	0	0	0	0	0	0	0	0	0	0	0	0	0	0	0	0	0	0	0
OG0001565	0	0	0	0	0	0	0	0	0	0	0	0	0	0	0	0	0	0	0	0	0	0	0	0	0	0	0	0	0	0	0	0	0	0	0	0	0	0	0	0	0	0	0	0	0	0	0	0	0
OG0001566	0	0	0	0	0	0	0	0	0	0	0	0	0	0	0	0	0	0	0	0	0	0	0	0	0	0	0	0	0	0	0	0	0	0	0	0	0	0	0	0	0	0	0	0	0	0	0	0	0
OG0001567	0	0	0	0	0	0	0	0	0	0	0	0	0	0	0	0	0	0	0	0	0	0	0	0	0	0	0	0	0	0	0	0	0	0	0	0	0	0	0	0	0	0	0	0	0	0	0	0	0
OG0001568	0	0	0	0	0	0	0	0	0	0	0	0	0	0	0	0	0	0	0	0	0	0	0	0	0	0	0	0	0	0	0	0	0	0	0	0	0	0	0	0	0	0	0	0	0	0	0	0	0
OG0001569	0	0	0	0	0	0	0	0	0	0	0	0	0	0	0	0	0	0	0	0	0	0	0	0	0	0	0	0	0	0	0	0	0	0	0	0	0	0	0	0	0	0	0	0	0	0	0	0	0
OG0001570	0	0	0	0	0	0	0	0	0	0	0	0	0	0	0	0	0	0	0	0	0	0	0	0	0	0	0	0	0	0	0	0	0	0	0	0	0	0	0	0	0	0	0	0	0	0	0	0	0
OG0001571	0	0	0	0	0	0	0	0	0	0	0	0	0	0	0	0	0	0	0	0	0	0	0	0	0	0	0	0	0	0	0	0	0	0	0	0	0	0	0	0	0	0	0	0	0	0	0	0	0
OG0001572	0	0	0	0	0	0	0	0	0	0	0	0	0	0	0	0	0	0	0	0	0	0	0	0	0	0	0	0	0	0	0	0	0	0	0	0	0	0	0	0	0	0	0	0	0	0	0	0	0
OG0001573	0	0	0	0	0	0	0	0	0	0	0	0	0	0	0	0	0	0	0	0	0	0	0	0	0	0	0	0	0	0	0	0	0	0	0	0	0	0	0	0	0	0	0	0	0	0	0	0	0
OG0001574	0	0	0	0	0	0	0	0	0	0	0	0	0	0	0	0	0	0	0	0	0	0	0	0	0	0	0	0	0	0	0	0	0	0	0	0	0	0	0	0	0	0	0	0	0	0	0	0	0
OG0001575	0	0	0	0	0	0	0	0	0	0	0	0	0	0	0	0	0	0	0	0	0	0	0	0	0	0	0	0	0	0	0	0	0	0	0	0	0	0	0	0	0	0	0	0	0	0	0	0	0
OG0001576	0	0	0	0	0	0	0	0	0	0	0	0	0	0	0	0	0	0	0	0	0	0	0	0	0	0	0	0	0	0	0	0	0	0	0	0	0	0	0	0	0	0	0	0	0	0	0	0	0
OG0001577	0	0	0	0	0	0	0	0	0	0	0	0	0	0	0	0	0	0	0	0	0	0	0	0	0	0	0	0	0	0	0	0	0	0	0	0	0	0	0	0	0	0	0	0	0	0	0	0	0
OG0001578	0	0	0	0	0	0	0	0	0	0	0	0	0	0	0	0	0	0	0	0	0	0	0	0	0	0	0	0	0	0	0	0	0	0	0	0	0	0	0	0	0	0	0	0	0	0	0	0	0
OG0001579	0	0	0	0	0	0	0	0	0	0	0	0	0	0	0	0	0	0	0	0	0	0	0	0	0	0	0	0	0	0	0	0	0	0	0	0	0	0	0	0	0	0	0	0	0	0	0	0	0
OG0001580	0	0	0	0	0	0	0	0	0	0	0	0	0	0	0	0	0	0	0	0	0	0	0	0	0	0	0	0	0	0	0	0	0	0	0	0	0	0	0	0	0	0	0	0	0	0	0	0	0
OG0001581	0	0	0	0	0	0	0	0	0	0	0	0	0	0	0	0	0	0	0	0	0	0	0	0	0	0	0	0	0	0	0	0	0	0	0	0	0	0	0	0	0	0	0	0	0	0	0	0	0
OG0001582	0	0	0	0	0	0	0	0	0	0	0	0	0	0	0	0	0	0	0	0	0	0	0	0	0	0	0	0	0	0	0	0	0	0	0	0	0	0	0	0	0	0	0	0	0	0	0	0	0
OG0001583	0	0	0	0	0	0	0	0	0	0	0	0	0	0	0	0	0	0	0	0	0	0	0	0	0	0	0	0	0	0	0	0	0	0	0	0	0	0	0	0	0	0	0	0	0	0	0	0	0
OG0001584	0	0	0	0	0	0	0	0	0	0	0	0	0	0	0	0	0	0	0	0	0	0	0	0	0	0	0	0	0	0	0	0	0	0	0	0	0	0	0	0	0	0	0	0	0	0	0	0	0
OG0001585	0	0	0	0	0	0	0	0	0	0	0	0	0	0	0	0	0	0	0	0	0	0	0	0	0	0	0	0	0	0	0	0	0	0	0	0	0	0	0	0	0	0	0	0	0	0	0	0	0
OG0001586	0	0	0	0	0	0	0	0	0	0	0	0	0	0	0	0	0	0	0	0	0	0	0	0	0	0	0	0	0	0	0	0	0	0	0	0	0	0	0	0	0	0	0	0	0	0	0	0	0
OG0001587	0	0	0	0	0	0	0	0	0	0	0	0	0	0	0	0	0	0	0	0	0	0	0	0	0	0	0	0	0	0	0	0	0	0	0	0	0	0	0	0	0	0	0	0	0	0	0	0	0
OG0001588	0	0	0	0	0	0	0	0	0	0	0	0	0	0	0	0	0	0	0	0	0	0	0	0	0	0	0	0	0	0	0	0	0	0	0	0	0	0	0	0	0	0	0	0	0	0	0	0	0
OG0001589	0	0	0	0	0	0	0	0	0	0	0	0	0	0	0	0	0	0	0	0	0	0	0	0	0	0	0	0	0	0	0	0	0	0	0	0	0	0	0	0	0	0	0	0	0	0	0	0	0
OG0001590	1	0	0	0	0	1	1	0	0	0	0	0	0	0	0	0	0	0	0	0	0	0	0	0	0	0	0	0	0	0	0	0	0	0	0	0	0	0	0	0	0	0	0	0	0	0	0	0	0
OG0001591	1	0	0	0	0	0	1	0	0	0	0	0	0	0	0	0	0	0	0	0	0	1	0	0	0	0	0	0	0	0	0	0	0	0	0	0	0	0	0	0	0	0	0	0	0	1	0	0	0
OG0001592	0	1	0	0	1	0	0	0	0	0	0	0	0	0	0	0	0	0	0	0	0	0	0	0	0	0	0	0	0	0	0	0	0	0	0	0	0	0	0	0	0	0	0	0	0	0	0	0	0
OG0001593	0	1	0	0	0	0	0	0	0	0	0	0	0	0	0	0	0	0	0	0	0	0	0	0	0	0	0	0	0	0	0	0	0	0	0	1	0	0	0	0	0	0	0	0	0	0	0	0	0
OG0001594	0	1	0	1	0	0	0	1	0	0	0	0	0	0	0	0	0	0	0	0	0	0	0	0	0	0	0	0	0	0	0	0	0	0	0	0	0	0	0	0	0	0	0	0	0	0	0	0	0
OG0001595	0	1	1	0	0	0	0	0	0	0	0	0	0	0	0	0	0	0	0	0	0	0	0	0	0	0	0	0	0	0	0	0	0	0	0	0	0	0	0	0	0	0	0	0	0	0	0	0	0
OG0001596	0	0	1	0	0	0	0	0	0	0	0	0	0	0	0	0	0	0	0	0	0	0	0	1	0	0	0	0	0	0	0	0	0	0	0	0	0	0	0	0	0	0	0	0	0	0	0	0	0
OG0001597	0	0	0	1	0	0	0	0	0	0	0	0	0	0	0	0	0	0	0	0	0	0	0	0	0	0	0	0	0	0	0	0	0	0	0	0	0	0	0	0	0	0	0	0	0	0	0	0	0
OG0001598	0	0	0	1	0	0	0	0	0	0	0	0	0	0	0	0	0	0	0	0	0	0	1	0	0	0	0	0	0	0	0	0	0	0	0	0	0	0	0	0	0	0	0	0	0	0	0	0	0
OG0001599	0	0	0	1	0	0	0	0	0	0	0	0	2	0	0	0	0	0	0	0	0	0	0	0	0	0	0	0	0	1	0	0	0	0	0	0	0	0	0	0	0	0	0	0	0	0	0	0	0
OG0001600	0	0	0	0	1	0	0	0	0	0	0	0	0	0	0	0	0	0	0	0	0	0	0	0	0	0	0	0	0	0	0	0	1	0	0	0	0	0	0	0	0	0	0	0	0	0	0	0	0
OG0001601	0	0	0	0	1	0	0	0	0	0	0	0	0	0	0	0	0	0	0	0	0	0	0	0	0	0	0	0	0	0	0	0	0	0	0	0	0	0	0	0	0	0	0	0	0	0	0	0	0
OG0001602	0	0	0	0	0	0	1	0	0	0	0	0	0	0	0	0	0	0	0	0	0	0	2	0	0	0	0	0	0	0	0	0	0	0	0	0	0	0	0	0	0	0	0	0	0	0	0	0	0
OG0001603	0	0	0	0	0	0	0	1	0	0	0	0	0	0	0	0	0	0	0	0	0	0	0	0	0	0	0	0	0	0	0	0	1	0	0	0	0	0	0	0	0	0	0	0	1	0	0	0	0
OG0001604	0	0	0	0	0	0	0	1	0	0	0	0	0	0	0	0	0	0	0	0	0	0	0	0	0	0	0	0	0	0	0	0	0	0	0	0	0	0	0	0	0	0	0	0	0	0	0	0	0
OG0001605	0	0	0	0	0	0	0	0	0	0	0	0	0	0	0	0	1	0	0	0	0	0	0	0	0	0	0	0	0	0	0	0	0	1	0	0	0	0	0	0	0	0	0	0	0	0	0	0	0
OG0001606	0	0	0	0	0	0	0	0	0	0	0	0	0	0	0	0	0	2	0	0	0	0	0	0	0	0	0	0	0	0	0	0	0	0	0	0	0	0	0	1	0	0	0	0	0	0	0	0	0
OG0001607	0	0	0	0	0	0	0	0	0	0	0	0	0	0	0	0	0	0	0	0	1	0	0	0	0	0	0	0	0	0	0	0	0	0	1	0	0	0	0	0	0	0	0	0	0	0	0	0	0
OG0001608	0	0	0	0	0	0	0	0	0	0	0	0	0	0	0	0	0	0	0	0	0	1	0	0	0	0	0	0	0	0	0	0	0	0	0	0	0	0	0	0	0	0	0	0	0	0	0	0	0
OG0001609	0	0	0	0	0	0	0	0	0	0	0	0	0	0	0	0	0	0	0	0	0	1	0	0	0	0	0	0	0	0	0	1	0	0	0	0	0	0	0	0	0	0	0	0	0	0	0	0	0
OG0001610	0	0	0	0	0	0	0	0	0	0	0	0	0	0	0	0	0	0	0	0	0	2	0	0	0	0	0	0	0	0	0	0	0	0	0	0	0	0	0	0	0	0	0	0	0	0	0	0	0
OG0001611	0	0	0	0	0	0	0	0	0	0	0	0	0	0	0	0	0	0	0	0	0	0	0	1	0	0	0	0	0	0	0	0	0	0	0	0	0	0	0	0	0	0	0	0	0	0	0	0	0
OG0001612	0	0	0	0	0	0	0	0	0	0	0	0	0	0	0	0	0	0	0	0	0	0	0	0	0	0	1	0	0	0	0	0	0	0	0	0	0	0	0	0	0	0	0	0	0	0	0	0	0
OG0001613	0	0	0	0	0	0	0	0	0	0	0	0	0	0	0	0	0	0	0	0	0	0	0	0	0	0	1	0	0	0	0	0	0	0	0	0	0	0	0	0	0	0	0	0	0	0	0	0	0
OG0001614	0	0	0	0	0	0	0	0	0	0	0	0	0	0	0	0	0	0	0	0	0	0	0	0	0	0	0	0	0	0	0	1	0	0	0	0	0	0	0	0	0	0	0	0	0	1	0	0	0
OG0001615	0	0	0	0	0	0	0	0	0	0	0	0	0	0	0	0	0	0	0	0	0	0	0	0	0	0	0	0	0	0	0	0	1	0	0	0	0	0	0	0	0	1	0	0	0	0	0	0	0
OG0001616	0	0	0	0	0	0	0	0	0	0	0	0	0	0	0	0	0	0	0	0	0	0	0	0	0	0	0	0	0	0	0	0	1	0	0	0	0	0	0	0	0	0	0	0	0	0	0	0	0
OG0001617	0	0	0	0	0	0	0	0	0	0	0	0	0	0	0	0	0	0	0	0	0	0	0	0	0	0	0	0	0	0	0	0	0	0	4	0	0	0	0	0	0	0	0	0	0	0	0	0	0
OG0001618	0	0	0	0	0	0	0	0	0	0	0	0	0	0	0	0	0	0	0	0	0	0	0	0	0	0	0	0	0	0	0	0	0	0	2	0	0	0	0	0	0	0	0	0	0	0	0	0	0
OG0001619	0	0	0	0	0	0	0	0	0	0	0	0	0	0	0	0	0	0	0	0	0	0	0	0	0	0	0	0	0	0	0	0	0	0	2	0	0	0	0	0	0	0	0	0	0	0	0	0	0
OG0001620	0	0	0	0	0	0	0	0	0	0	0	0	0	0	0	0	0	0	0	0	0	0	0	0	0	0	0	0	0	0	0	0	0	0	0	4	0	0	0	0	0	0	0	0	0	0	0	0	0
OG0001621	0	0	0	0	0	0	0	0	0	0	0	0	0	0	0	0	0	0	0	0	0	0	0	0	0	0	0	0	0	0	0	0	0	0	0	0	0	0	0	0	0	1	0	0	0	0	0	0	0
OG0001622	0	0	0	0	0	0	0	0	0	0	0	0	0	0	0	0	0	0	0	0	0	0	0	0	0	0	0	0	0	0	0	0	0	0	0	0	0	0	0	0	0	0	0	0	0	1	0	0	0
OG0001623	0	0	0	0	0	0	0	0	0	0	0	0	0	0	0	0	0	0	0	0	0	0	0	0	0	0	0	0	0	0	0	0	0	0	0	0	0	0	0	0	0	0	0	0	0	0	0	0	0
OG0001624	0	0	0	0	0	0	0	0	0	0	0	0	0	0	0	0	0	0	0	0	0	0	0	0	0	0	0	0	0	0	0	0	0	0	0	0	0	0	0	0	0	0	0	0	0	0	0	0	0
OG0001625	0	0	0	0	0	0	0	0	0	0	0	0	0	0	0	0	0	0	0	0	0	0	0	0	0	0	0	0	0	0	0	0	0	0	0	0	0	0	0	0	0	0	0	0	0	0	0	0	0
OG0001626	0	0	0	0	0	0	0	0	0	0	0	0	0	0	0	0	0	0	0	0	0	0	0	0	0	0	0	0	0	0	0	0	0	0	0	0	0	0	0	0	0	0	0	0	0	0	0	0	0
OG0001627	0	0	0	0	0	0	0	0	0	0	0	0	0	0	0	0	0	0	0	0	0	0	0	0	0	0	0	0	0	0	0	0	0	0	0	0	0	0	0	0	0	0	0	0	0	0	0	0	0
OG0001628	0	0	0	0	0	0	0	0	0	0	0	0	0	0	0	0	0	0	0	0	0	0	0	0	0	0	0	0	0	0	0	0	0	0	0	0	0	0	0	0	0	0	0	0	0	0	0	0	0
OG0001629	0	0	0	0	0	0	0	0	0	0	0	0	0	0	0	0	0	0	0	0	0	0	0	0	0	0	0	0	0	0	0	0	0	0	0	0	0	0	0	0	0	0	0	0	0	0	0	0	0
OG0001630	0	0	0	0	0	0	0	0	0	0	0	0	0	0	0	0	0	0	0	0	0	0	0	0	0	0	0	0	0	0	0	0	0	0	0	0	0	0	0	0	0	0	0	0	0	0	0	0	0
OG0001631	0	0	0	0	0	0	0	0	0	0	0	0	0	0	0	0	0	0	0	0	0	0	0	0	0	0	0	0	0	0	0	0	0	0	0	0	0	0	0	0	0	0	0	0	0	0	0	0	0
OG0001632	0	0	0	0	0	0	0	0	0	0	0	0	0	0	0	0	0	0	0	0	0	0	0	0	0	0	0	0	0	0	0	0	0	0	0	0	0	0	0	0	0	0	0	0	0	0	0	0	0
OG0001633	0	0	0	0	0	0	0	0	0	0	0	0	0	0	0	0	0	0	0	0	0	0	0	0	0	0	0	0	0	0	0	0	0	0	0	0	0	0	0	0	0	0	0	0	0	0	0	0	0
OG0001634	0	0	0	0	0	0	0	0	0	0	0	0	0	0	0	0	0	0	0	0	0	0	0	0	0	0	0	0	0	0	0	0	0	0	0	0	0	0	0	0	0	0	0	0	0	0	0	0	0
OG0001635	0	0	0	0	0	0	0	0	0	0	0	0	0	0	0	0	0	0	0	0	0	0	0	0	0	0	0	0	0	0	0	0	0	0	0	0	0	0	0	0	0	0	0	0	0	0	0	0	0
OG0001636	0	0	0	0	0	0	0	0	0	0	0	0	0	0	0	0	0	0	0	0	0	0	0	0	0	0	0	0	0	0	0	0	0	0	0	0	0	0	0	0	0	0	0	0	0	0	0	0	0
OG0001637	0	0	0	0	0	0	0	0	0	0	0	0	0	0	0	0	0	0	0	0	0	0	0	0	0	0	0	0	0	0	0	0	0	0	0	0	0	0	0	0	0	0	0	0	0	0	0	0	0
OG0001638	0	0	0	0	0	0	0	0	0	0	0	0	0	0	0	0	0	0	0	0	0	0	0	0	0	0	0	0	0	0	0	0	0	0	0	0	0	0	0	0	0	0	0	0	0	0	0	0	0
OG0001639	0	0	0	0	0	0	0	0	0	0	0	0	0	0	0	0	0	0	0	0	0	0	0	0	0	0	0	0	0	0	0	0	0	0	0	0	0	0	0	0	0	0	0	0	0	0	0	0	0
OG0001640	0	0	0	0	0	0	0	0	0	0	0	0	0	0	0	0	0	0	0	0	0	0	0	0	0	0	0	0	0	0	0	0	0	0	0	0	0	0	0	0	0	0	0	0	0	0	0	0	0
OG0001641	0	0	0	0	0	0	0	0	0	0	0	0	0	0	0	0	0	0	0	0	0	0	0	0	0	0	0	0	0	0	0	0	0	0	0	0	0	0	0	0	0	0	0	0	0	0	0	0	0
OG0001642	0	0	0	0	0	0	0	0	0	0	0	0	0	0	0	0	0	0	0	0	0	0	0	0	0	0	0	0	0	0	0	0	0	0	0	0	0	0	0	0	0	0	0	0	0	0	0	0	0
OG0001643	0	0	0	0	0	0	0	0	0	0	0	0	0	0	0	0	0	0	0	0	0	0	0	0	0	0	0	0	0	0	0	0	0	0	0	0	0	0	0	0	0	0	0	0	0	0	0	0	0
OG0001644	0	0	0	0	0	0	0	0	0	0	0	0	0	0	0	0	0	0	0	0	0	0	0	0	0	0	0	0	0	0	0	0	0	0	0	0	0	0	0	0	0	0	0	0	0	0	0	0	0
OG0001645	0	0	0	0	0	0	0	0	0	0	0	0	0	0	0	0	0	0	0	0	0	0	0	0	0	0	0	0	0	0	0	0	0	0	0	0	0	0	0	0	0	0	0	0	0	0	0	0	0
OG0001646	0	0	0	0	0	0	0	0	0	0	0	0	0	0	0	0	0	0	0	0	0	0	0	0	0	0	0	0	0	0	0	0	0	0	0	0	0	0	0	0	0	0	0	0	0	0	0	0	0
OG0001647	0	0	0	0	0	0	0	0	0	0	0	0	0	0	0	0	0	0	0	0	0	0	0	0	0	0	0	0	0	0	0	0	0	0	0	0	0	0	0	0	0	0	0	0	0	0	0	0	0
OG0001648	0	0	0	0	0	0	0	0	0	0	0	0	0	0	0	0	0	0	0	0	0	0	0	0	0	0	0	0	0	0	0	0	0	0	0	0	0	0	0	0	0	0	0	0	0	0	0	0	0
OG0001649	0	0	0	0	0	0	0	0	0	0	0	0	0	0	0	0	0	0	0	0	0	0	0	0	0	0	0	0	0	0	0	0	0	0	0	0	0	0	0	0	0	0	0	0	0	0	0	0	0
OG0001650	0	0	0	0	0	0	0	0	0	0	0	0	0	0	0	0	0	0	0	0	0	0	0	0	0	0	0	0	0	0	0	0	0	0	0	0	0	0	0	0	0	0	0	0	0	0	0	0	0
OG0001651	0	0	0	0	0	0	0	0	0	0	0	0	0	0	0	0	0	0	0	0	0	0	0	0	0	0	0	0	0	0	0	0	0	0	0	0	0	0	0	0	0	0	0	0	0	0	0	0	0
OG0001652	0	0	0	0	0	0	0	0	0	0	0	0	0	0	0	0	0	0	0	0	0	0	0	0	0	0	0	0	0	0	0	0	0	0	0	0	0	0	0	0	0	0	0	0	0	0	0	0	0
OG0001653	0	0	0	0	0	0	0	0	0	0	0	0	0	0	0	0	0	0	0	0	0	0	0	0	0	0	0	0	0	0	0	0	0	0	0	0	0	0	0	0	0	0	0	0	0	0	0	0	0
OG0001654	0	0	0	0	0	0	0	0	0	0	0	0	0	0	0	0	0	0	0	0	0	0	0	0	0	0	0	0	0	0	0	0	0	0	0	0	0	0	0	0	0	0	0	0	0	0	0	0	0
OG0001655	0	0	0	0	0	0	0	0	0	0	0	0	0	0	0	0	0	0	0	0	0	0	0	0	0	0	0	0	0	0	0	0	0	0	0	0	0	0	0	0	0	0	0	0	0	0	0	0	0
OG0001656	0	0	0	0	0	0	0	0	0	0	0	0	0	0	0	0	0	0	0	0	0	0	0	0	0	0	0	0	0	0	0	0	0	0	0	0	0	0	0	0	0	0	0	0	0	0	0	0	0
OG0001657	0	0	0	0	0	0	0	0	0	0	0	0	0	0	0	0	0	0	0	0	0	0	0	0	0	0	0	0	0	0	0	0	0	0	0	0	0	0	0	0	0	0	0	0	0	0	0	0	0
OG0001658	0	0	0	0	0	0	0	0	0	0	0	0	0	0	0	0	0	0	0	0	0	0	0	0	0	0	0	0	0	0	0	0	0	0	0	0	0	0	0	0	0	0	0	0	0	0	0	0	0
OG0001659	0	0	0	0	0	0	0	0	0	0	0	0	0	0	0	0	0	0	0	0	0	0	0	0	0	0	0	0	0	0	0	0	0	0	0	0	0	0	0	0	0	0	0	0	0	0	0	0	0
OG0001660	0	0	0	0	0	0	0	0	0	0	0	0	0	0	0	0	0	0	0	0	0	0	0	0	0	0	0	0	0	0	0	0	0	0	0	0	0	0	0	0	0	0	0	0	0	0	0	0	0
OG0001661	0	0	0	0	0	0	0	0	0	0	0	0	0	0	0	0	0	0	0	0	0	0	0	0	0	0	0	0	0	0	0	0	0	0	0	0	0	0	0	0	0	0	0	0	0	0	0	0	0
OG0001662	0	0	0	0	0	0	0	0	0	0	0	0	0	0	0	0	0	0	0	0	0	0	0	0	0	0	0	0	0	0	0	0	0	0	0	0	0	0	0	0	0	0	0	0	0	0	0	0	0
OG0001663	0	0	0	0	0	0	0	0	0	0	0	0	0	0	0	0	0	0	0	0	0	0	0	0	0	0	0	0	0	0	0	0	0	0	0	0	0	0	0	0	0	0	0	0	0	0	0	0	0
OG0001664	0	0	0	0	0	0	0	0	0	0	0	0	0	0	0	0	0	0	0	0	0	0	0	0	0	0	0	0	0	0	0	0	0	0	0	0	0	0	0	0	0	0	0	0	0	0	0	0	0
OG0001665	0	0	0	0	0	0	0	0	0	0	0	0	0	0	0	0	0	0	0	0	0	0	0	0	0	0	0	0	0	0	0	0	0	0	0	0	0	0	0	0	0	0	0	0	0	0	0	0	0
OG0001666	0	0	0	0	0	0	0	0	0	0	0	0	0	0	0	0	0	0	0	0	0	0	0	0	0	0	0	0	0	0	0	0	0	0	0	0	0	0	0	0	0	0	0	0	0	0	0	0	0
OG0001667	0	0	0	0	0	0	0	0	0	0	0	0	0	0	0	0	0	0	0	0	0	0	0	0	0	0	0	0	0	0	0	0	0	0	0	0	0	0	0	0	0	0	0	0	0	0	0	0	0
OG0001668	0	0	0	0	0	0	0	0	0	0	0	0	0	0	0	0	0	0	0	0	0	0	0	0	0	0	0	0	0	0	0	0	0	0	0	0	0	0	0	0	0	0	0	0	0	0	0	0	0
OG0001669	0	0	0	0	0	0	0	0	0	0	0	0	0	0	0	0	0	0	0	0	0	0	0	0	0	0	0	0	0	0	0	0	0	0	0	0	0	0	0	0	0	0	0	0	0	0	0	0	0
OG0001670	0	0	0	0	0	0	0	0	0	0	0	0	0	0	0	0	0	0	0	0	0	0	0	0	0	0	0	0	0	0	0	0	0	0	0	0	0	0	0	0	0	0	0	0	0	0	0	0	0
OG0001671	0	0	0	0	0	0	0	0	0	0	0	0	0	0	0	0	0	0	0	0	0	0	0	0	0	0	0	0	0	0	0	0	0	0	0	0	0	0	0	0	0	0	0	0	0	0	0	0	0
OG0001672	0	0	0	0	0	0	0	0	0	0	0	0	0	0	0	0	0	0	0	0	0	0	0	0	0	0	0	0	0	0	0	0	0	0	0	0	0	0	0	0	0	0	0	0	0	0	0	0	0
OG0001673	0	0	0	0	0	0	0	0	0	0	0	0	0	0	0	0	0	0	0	0	0	0	0	0	0	0	0	0	0	0	0	0	0	0	0	0	0	0	0	0	0	0	0	0	0	0	0	0	0
OG0001674	0	0	0	0	0	0	0	0	0	0	0	0	0	0	0	0	0	0	0	0	0	0	0	0	0	0	0	0	0	0	0	0	0	0	0	0	0	0	0	0	0	0	0	0	0	0	0	0	0
OG0001675	0	0	0	0	0	0	0	0	0	0	0	0	0	0	0	0	0	0	0	0	0	0	0	0	0	0	0	0	0	0	0	0	0	0	0	0	0	0	0	0	0	0	0	0	0	0	0	0	0
OG0001676	0	0	0	0	0	0	0	0	0	0	0	0	0	0	0	0	0	0	0	0	0	0	0	0	0	0	0	0	0	0	0	0	0	0	0	0	0	0	0	0	0	0	0	0	0	0	0	0	0
OG0001677	0	0	0	0	0	0	0	0	0	0	0	0	0	0	0	0	0	0	0	0	0	0	0	0	0	0	0	0	0	0	0	0	0	0	0	0	0	0	0	0	0	0	0	0	0	0	0	0	0
OG0001678	0	0	0	0	0	0	0	0	0	0	0	0	0	0	0	0	0	0	0	0	0	0	0	0	0	0	0	0	0	0	0	0	0	0	0	0	0	0	0	0	0	0	0	0	0	0	0	0	0
OG0001679	0	0	0	0	0	0	0	0	0	0	0	0	0	0	0	0	0	0	0	0	0	0	0	0	0	0	0	0	0	0	0	0	0	0	0	0	0	0	0	0	0	0	0	0	0	0	0	0	0
OG0001680	0	0	0	0	0	0	0	0	0	0	0	0	0	0	0	0	0	0	0	0	0	0	0	0	0	0	0	0	0	0	0	0	0	0	0	0	0	0	0	0	0	0	0	0	0	0	0	0	0
OG0001681	0	0	0	0	0	0	0	0	0	0	0	0	0	0	0	0	0	0	0	0	0	0	0	0	0	0	0	0	0	0	0	0	0	0	0	0	0	0	0	0	0	0	0	0	0	0	0	0	0
OG0001682	0	0	0	0	0	0	0	0	0	0	0	0	0	0	0	0	0	0	0	0	0	0	0	0	0	0	0	0	0	0	0	0	0	0	0	0	0	0	0	0	0	0	0	0	0	0	0	0	0
OG0001683	0	0	0	0	0	0	0	0	0	0	0	0	0	0	0	0	0	0	0	0	0	0	0	0	0	0	0	0	0	0	0	0	0	0	0	0	0	0	0	0	0	0	0	0	0	0	0	0	0
OG0001684	0	0	0	0	0	0	0	0	0	0	0	0	0	0	0	0	0	0	0	0	0	0	0	0	0	0	0	0	0	0	0	0	0	0	0	0	0	0	0	0	0	0	0	0	0	0	0	0	0
OG0001685	0	0	0	0	0	0	0	0	0	0	0	0	0	0	0	0	0	0	0	0	0	0	0	0	0	0	0	0	0	0	0	0	0	0	0	0	0	0	0	0	0	0	0	0	0	0	0	0	0
OG0001686	0	0	0	0	0	0	0	0	0	0	0	0	0	0	0	0	0	0	0	0	0	0	0	0	0	0	0	0	0	0	0	0	0	0	0	0	0	0	0	0	0	0	0	0	0	0	0	0	0
OG0001687	0	0	0	0	0	0	0	0	0	0	0	0	0	0	0	0	0	0	0	0	0	0	0	0	0	0	0	0	0	0	0	0	0	0	0	0	0	0	0	0	0	0	0	0	0	0	0	0	0
OG0001688	0	0	0	0	0	0	0	0	0	0	0	0	0	0	0	0	0	0	0	0	0	0	0	0	0	0	0	0	0	0	0	0	0	0	0	0	0	0	0	0	0	0	0	0	0	0	0	0	0
OG0001689	0	0	0	0	0	0	0	0	0	0	0	0	0	0	0	0	0	0	0	0	0	0	0	0	0	0	0	0	0	0	0	0	0	0	0	0	0	0	0	0	0	0	0	0	0	0	0	0	0
OG0001690	0	0	0	0	0	0	0	0	0	0	0	0	0	0	0	0	0	0	0	0	0	0	0	0	0	0	0	0	0	0	0	0	0	0	0	0	0	0	0	0	0	0	0	0	0	0	0	0	0
OG0001691	0	0	0	0	0	0	0	0	0	0	0	0	0	0	0	0	0	0	0	0	0	0	0	0	0	0	0	0	0	0	0	0	0	0	0	0	0	0	0	0	0	0	0	0	0	0	0	0	0
OG0001692	0	0	0	0	0	0	0	0	0	0	0	0	0	0	0	0	0	0	0	0	0	0	0	0	0	0	0	0	0	0	0	0	0	0	0	0	0	0	0	0	0	0	0	0	0	0	0	0	0
OG0001693	0	0	0	0	0	0	0	0	0	0	0	0	0	0	0	0	0	0	0	0	0	0	0	0	0	0	0	0	0	0	0	0	0	0	0	0	0	0	0	0	0	0	0	0	0	0	0	0	0
OG0001694	0	0	0	0	0	0	0	0	0	0	0	0	0	0	0	0	0	0	0	0	0	0	0	0	0	0	0	0	0	0	0	0	0	0	0	0	0	0	0	0	0	0	0	0	0	0	0	0	0
OG0001695	0	0	0	0	0	0	0	0	0	0	0	0	0	0	0	0	0	0	0	0	0	0	0	0	0	0	0	0	0	0	0	0	0	0	0	0	0	0	0	0	0	0	0	0	0	0	0	0	0
OG0001696	0	0	0	0	0	0	0	0	0	0	0	0	0	0	0	0	0	0	0	0	0	0	0	0	0	0	0	0	0	0	0	0	0	0	0	0	0	0	0	0	0	0	0	0	0	0	0	0	0
OG0001697	0	0	0	0	0	0	0	0	0	0	0	0	0	0	0	0	0	0	0	0	0	0	0	0	0	0	0	0	0	0	0	0	0	0	0	0	0	0	0	0	0	0	0	0	0	0	0	0	0
OG0001698	0	0	0	0	0	0	0	0	0	0	0	0	0	0	0	0	0	0	0	0	0	0	0	0	0	0	0	0	0	0	0	0	0	0	0	0	0	0	0	0	0	0	0	0	0	0	0	0	0
OG0001699	0	0	0	0	0	0	0	0	0	0	0	0	0	0	0	0	0	0	0	0	0	0	0	0	0	0	0	0	0	0	0	0	0	0	0	0	0	0	0	0	0	0	0	0	0	0	0	0	0
OG0001700	0	0	0	0	0	0	0	0	0	0	0	0	0	0	0	0	0	0	0	0	0	0	0	0	0	0	0	0	0	0	0	0	0	0	0	0	0	0	0	0	0	0	0	0	0	0	0	0	0
OG0001701	0	0	0	0	0	0	0	0	0	0	0	0	0	0	0	0	0	0	0	0	0	0	0	0	0	0	0	0	0	0	0	0	0	0	0	0	0	0	0	0	0	0	0	0	0	0	0	0	0
OG0001702	0	0	0	0	0	0	0	0	0	0	0	0	0	0	0	0	0	0	0	0	0	0	0	0	0	0	0	0	0	0	0	0	0	0	0	0	0	0	0	0	0	0	0	0	0	0	0	0	0
OG0001703	0	0	0	0	0	0	0	0	0	0	0	0	0	0	0	0	0	0	0	0	0	0	0	0	0	0	0	0	0	0	0	0	0	0	0	0	0	0	0	0	0	0	0	0	0	0	0	0	0
OG0001704	0	0	0	0	0	0	0	0	0	0	0	0	0	0	0	0	0	0	0	0	0	0	0	0	0	0	0	0	0	0	0	0	0	0	0	0	0	0	0	0	0	0	0	0	0	0	0	0	0
OG0001705	0	0	0	0	0	0	0	0	0	0	0	0	0	0	0	0	0	0	0	0	0	0	0	0	0	0	0	0	0	0	0	0	0	0	0	0	0	0	0	0	0	0	0	0	0	0	0	0	0
OG0001706	0	0	0	0	0	0	0	0	0	0	0	0	0	0	0	0	0	0	0	0	0	0	0	0	0	0	0	0	0	0	0	0	0	0	0	0	0	0	0	0	0	0	0	0	0	0	0	0	0
OG0001707	0	0	0	0	0	0	0	0	0	0	0	0	0	0	0	0	0	0	0	0	0	0	0	0	0	0	0	0	0	0	0	0	0	0	0	0	0	0	0	0	0	0	0	0	0	0	0	0	0
OG0001708	0	0	0	0	0	0	0	0	0	0	0	0	0	0	0	0	0	0	0	0	0	0	0	0	0	0	0	0	0	0	0	0	0	0	0	0	0	0	0	0	0	0	0	0	0	0	0	0	0
OG0001709	1	1	0	0	0	0	0	0	0	0	0	0	0	0	0	0	0	0	0	0	0	0	0	0	0	0	0	0	0	0	0	0	0	0	0	0	0	0	0	0	0	0	0	0	0	0	0	0	0
OG0001710	1	0	0	0	0	0	0	0	0	0	0	0	0	0	0	0	1	0	0	0	0	0	0	0	0	0	0	0	0	0	0	0	0	0	0	0	0	0	0	0	0	0	0	0	0	0	0	0	0
OG0001711	0	0	0	1	0	0	0	0	0	0	0	0	1	0	0	0	0	0	0	0	0	0	0	0	0	0	0	0	0	1	0	0	0	0	0	0	0	0	0	0	0	0	0	0	0	0	0	0	0
OG0001712	0	0	0	0	1	0	0	0	0	0	0	0	1	0	0	0	0	0	0	0	0	0	0	0	0	0	0	0	0	1	0	0	0	0	0	0	0	0	0	0	0	0	0	0	0	0	0	0	0
OG0001713	0	0	0	0	1	0	0	0	0	0	0	0	0	0	0	0	0	0	0	0	0	0	0	0	0	0	0	0	0	0	0	0	0	0	0	0	0	0	0	0	0	0	0	0	0	0	0	0	0
OG0001714	0	0	0	0	0	1	0	0	0	0	0	0	0	0	0	0	0	0	0	0	0	0	0	0	0	0	0	0	0	0	0	0	0	0	0	0	0	0	0	0	0	0	0	0	0	0	0	0	0
OG0001715	0	0	0	0	0	1	0	0	0	0	0	1	0	0	0	0	0	0	0	0	0	0	0	0	0	0	0	0	0	0	0	0	0	0	0	0	0	0	0	0	0	0	0	0	0	0	0	0	0
OG0001716	0	0	0	0	0	1	0	0	0	0	0	0	0	0	0	0	0	0	0	0	0	0	0	0	0	0	0	0	0	0	0	0	0	0	0	0	0	0	0	0	0	0	0	0	0	0	0	0	0
OG0001717	0	0	0	0	0	0	1	0	0	0	0	0	0	0	0	0	0	0	0	0	0	0	0	0	0	0	0	0	0	0	0	0	0	0	0	0	0	0	0	0	0	0	0	0	0	0	0	0	0
OG0001718	0	0	0	0	0	0	1	0	0	0	0	0	0	0	0	0	0	0	0	0	0	0	0	0	1	0	0	0	0	0	0	0	0	0	0	0	0	0	0	0	0	0	0	0	0	0	0	0	0
OG0001719	0	0	0	0	0	0	2	0	0	0	0	0	0	0	0	0	0	0	0	0	0	0	0	0	0	0	0	0	0	0	0	0	0	0	0	0	0	0	0	0	0	0	0	0	0	0	0	0	0
OG0001720	0	0	0	0	0	0	1	0	0	0	0	0	0	0	0	0	0	0	0	0	0	0	0	0	0	0	0	0	0	0	0	0	1	0	0	0	0	0	0	0	0	0	0	0	0	0	0	0	0
OG0001721	0	0	0	0	0	0	0	0	1	0	0	0	0	0	0	0	0	0	0	0	0	0	0	0	0	1	0	0	0	0	0	0	0	0	0	0	0	0	0	0	0	0	0	0	0	0	0	0	0
OG0001722	0	0	0	0	0	0	0	0	1	0	0	0	0	0	0	0	0	0	0	0	0	0	0	0	0	0	0	0	0	0	0	0	0	0	0	0	0	0	0	0	0	0	0	0	0	0	0	0	0
OG0001723	0	0	0	0	0	0	0	0	0	1	0	0	0	0	0	0	0	0	0	0	0	0	1	0	1	0	0	0	0	0	0	0	0	0	0	0	0	0	0	0	0	0	0	0	0	0	0	0	0
OG0001724	0	0	0	0	0	0	0	0	0	0	0	0	1	0	0	0	0	0	0	0	0	0	0	0	0	0	0	0	0	0	0	0	1	0	0	0	0	0	0	0	0	0	0	0	0	0	0	0	0
OG0001725	0	0	0	0	0	0	0	0	0	0	0	0	1	0	0	0	0	0	0	0	0	0	0	0	0	0	0	0	0	1	0	0	0	0	0	0	0	0	0	0	0	0	0	0	0	0	0	0	0
OG0001726	0	0	0	0	0	0	0	0	0	0	0	0	1	0	0	0	0	0	0	0	0	0	0	0	0	0	0	0	0	1	0	0	0	0	0	0	0	0	0	0	0	0	0	0	1	0	0	0	0
OG0001727	0	0	0	0	0	0	0	0	0	0	0	0	1	0	0	0	0	0	0	0	0	0	0	0	0	0	0	0	0	1	0	1	0	0	0	0	0	0	0	0	0	0	0	0	0	0	0	0	0
OG0001728	0	0	0	0	0	0	0	0	0	0	0	0	0	1	0	0	0	0	0	0	0	0	0	0	0	0	0	0	0	1	0	0	0	0	0	0	0	0	0	0	0	0	0	0	0	0	0	0	0
OG0001729	0	0	0	0	0	0	0	0	0	0	0	0	0	0	0	2	1	0	0	0	0	0	0	0	0	0	0	0	0	0	0	0	0	0	0	0	0	0	0	0	0	0	0	0	0	0	0	0	0
OG0001730	0	0	0	0	0	0	0	0	0	0	0	0	0	0	0	1	0	0	0	0	0	0	0	0	0	0	0	0	0	0	0	0	0	0	0	0	0	0	0	0	0	0	0	0	0	0	0	0	0
OG0001731	0	0	0	0	0	0	0	0	0	0	0	0	0	0	0	0	3	0	0	0	0	0	0	0	0	0	0	0	0	0	0	0	0	0	0	0	0	0	0	0	0	0	0	0	0	0	0	0	0
OG0001732	0	0	0	0	0	0	0	0	0	0	0	0	0	0	0	0	0	1	0	0	0	0	0	0	0	0	0	0	0	0	0	0	0	0	0	0	0	0	0	0	0	0	0	0	0	0	0	0	0
OG0001733	0	0	0	0	0	0	0	0	0	0	0	0	0	0	0	0	0	0	0	1	0	0	0	0	0	0	0	0	0	0	0	0	0	0	0	0	0	0	0	0	0	0	0	0	0	0	0	0	0
OG0001734	0	0	0	0	0	0	0	0	0	0	0	0	0	0	0	0	0	0	0	0	1	0	0	0	0	0	0	0	0	0	0	0	0	0	0	0	0	0	0	0	0	0	0	0	0	0	0	0	0
OG0001735	0	0	0	0	0	0	0	0	0	0	0	0	0	0	0	0	0	0	0	0	0	2	0	0	0	0	0	0	0	0	0	0	0	0	0	0	0	0	0	0	0	0	0	0	0	0	0	0	0
OG0001736	0	0	0	0	0	0	0	0	0	0	0	0	0	0	0	0	0	0	0	0	0	0	1	0	0	0	0	0	0	0	0	0	0	0	0	0	0	0	0	0	0	0	0	0	0	0	0	0	0
OG0001737	0	0	0	0	0	0	0	0	0	0	0	0	0	0	0	0	0	0	0	0	0	0	1	0	0	0	0	0	0	0	0	0	0	0	0	0	0	0	0	0	0	0	0	0	0	0	0	0	0
OG0001738	0	0	0	0	0	0	0	0	0	0	0	0	0	0	0	0	0	0	0	0	0	0	0	0	1	0	0	0	0	0	0	0	0	0	0	0	1	0	0	0	0	0	0	0	0	0	0	0	0
OG0001739	0	0	0	0	0	0	0	0	0	0	0	0	0	0	0	0	0	0	0	0	0	0	0	0	0	0	0	0	1	0	0	0	0	0	0	0	0	0	1	0	0	0	1	0	0	0	0	0	0
OG0001740	0	0	0	0	0	0	0	0	0	0	0	0	0	0	0	0	0	0	0	0	0	0	0	0	0	0	0	0	1	0	0	0	0	0	0	0	0	0	0	0	0	0	0	0	0	0	0	0	0
OG0001741	0	0	0	0	0	0	0	0	0	0	0	0	0	0	0	0	0	0	0	0	0	0	0	0	0	0	0	0	1	0	0	1	0	0	0	0	0	0	0	0	1	0	0	0	0	0	0	0	0
OG0001742	0	0	0	0	0	0	0	0	0	0	0	0	0	0	0	0	0	0	0	0	0	0	0	0	0	0	0	0	0	1	0	0	0	0	0	0	0	0	0	0	0	0	0	0	0	1	0	0	0
OG0001743	0	0	0	0	0	0	0	0	0	0	0	0	0	0	0	0	0	0	0	0	0	0	0	0	0	0	0	0	0	0	0	1	0	0	0	0	0	0	0	0	0	0	0	0	0	0	0	0	0
OG0001744	0	0	0	0	0	0	0	0	0	0	0	0	0	0	0	0	0	0	0	0	0	0	0	0	0	0	0	0	0	0	0	1	0	0	0	0	0	0	0	0	0	0	0	0	0	0	0	0	0
OG0001745	0	0	0	0	0	0	0	0	0	0	0	0	0	0	0	0	0	0	0	0	0	0	0	0	0	0	0	0	0	0	0	1	0	0	0	0	0	0	0	0	0	0	0	0	0	0	0	0	0
OG0001746	0	0	0	0	0	0	0	0	0	0	0	0	0	0	0	0	0	0	0	0	0	0	0	0	0	0	0	0	0	0	0	1	0	0	0	0	0	0	0	0	0	0	0	0	0	0	0	0	0
OG0001747	0	0	0	0	0	0	0	0	0	0	0	0	0	0	0	0	0	0	0	0	0	0	0	0	0	0	0	0	0	0	0	0	1	0	0	0	0	0	0	0	0	0	0	0	0	0	0	0	0
OG0001748	0	0	0	0	0	0	0	0	0	0	0	0	0	0	0	0	0	0	0	0	0	0	0	0	0	0	0	0	0	0	0	0	1	0	0	0	0	0	0	0	0	0	0	0	0	1	0	0	0
OG0001749	0	0	0	0	0	0	0	0	0	0	0	0	0	0	0	0	0	0	0	0	0	0	0	0	0	0	0	0	0	0	0	0	0	0	2	0	0	0	0	0	0	0	0	0	0	0	0	0	0
OG0001750	0	0	0	0	0	0	0	0	0	0	0	0	0	0	0	0	0	0	0	0	0	0	0	0	0	0	0	0	0	0	0	0	0	0	1	0	0	0	0	0	0	0	0	0	0	0	0	0	0
OG0001751	0	0	0	0	0	0	0	0	0	0	0	0	0	0	0	0	0	0	0	0	0	0	0	0	0	0	0	0	0	0	0	0	0	0	0	1	0	0	0	0	0	0	0	0	0	0	0	0	0
OG0001752	0	0	0	0	0	0	0	0	0	0	0	0	0	0	0	0	0	0	0	0	0	0	0	0	0	0	0	0	0	0	0	0	0	0	0	1	1	0	0	0	0	0	0	0	0	0	0	0	0
OG0001753	0	0	0	0	0	0	0	0	0	0	0	0	0	0	0	0	0	0	0	0	0	0	0	0	0	0	0	0	0	0	0	0	0	0	0	1	0	0	0	0	0	0	0	0	0	0	0	0	0
OG0001754	0	0	0	0	0	0	0	0	0	0	0	0	0	0	0	0	0	0	0	0	0	0	0	0	0	0	0	0	0	0	0	0	0	0	0	0	0	1	0	0	0	0	0	0	0	0	0	0	0
OG0001755	0	0	0	0	0	0	0	0	0	0	0	0	0	0	0	0	0	0	0	0	0	0	0	0	0	0	0	0	0	0	0	0	0	0	0	0	0	0	1	0	0	0	0	0	0	0	0	0	0
OG0001756	0	0	0	0	0	0	0	0	0	0	0	0	0	0	0	0	0	0	0	0	0	0	0	0	0	0	0	0	0	0	0	0	0	0	0	0	0	0	0	0	0	1	0	0	0	0	0	0	0
OG0001757	0	0	0	0	0	0	0	0	0	0	0	0	0	0	0	0	0	0	0	0	0	0	0	0	0	0	0	0	0	0	0	0	0	0	0	0	0	0	0	0	0	0	0	0	0	3	0	0	0
OG0001758	0	0	0	0	0	0	0	0	0	0	0	0	0	0	0	0	0	0	0	0	0	0	0	0	0	0	0	0	0	0	0	0	0	0	0	0	0	0	0	0	0	0	0	0	0	3	0	0	0
OG0001759	0	0	0	0	0	0	0	0	0	0	0	0	0	0	0	0	0	0	0	0	0	0	0	0	0	0	0	0	0	0	0	0	0	0	0	0	0	0	0	0	0	0	0	0	0	2	0	0	0
OG0001760	0	0	0	0	0	0	0	0	0	0	0	0	0	0	0	0	0	0	0	0	0	0	0	0	0	0	0	0	0	0	0	0	0	0	0	0	0	0	0	0	0	0	0	0	0	0	0	1	0
OG0001761	0	0	0	0	0	0	0	0	0	0	0	0	0	0	0	0	0	0	0	0	0	0	0	0	0	0	0	0	0	0	0	0	0	0	0	0	0	0	0	0	0	0	0	0	0	0	0	1	0
OG0001762	0	0	0	0	0	0	0	0	0	0	0	0	0	0	0	0	0	0	0	0	0	0	0	0	0	0	0	0	0	0	0	0	0	0	0	0	0	0	0	0	0	0	0	0	0	0	0	0	0
OG0001763	0	0	0	0	0	0	0	0	0	0	0	0	0	0	0	0	0	0	0	0	0	0	0	0	0	0	0	0	0	0	0	0	0	0	0	0	0	0	0	0	0	0	0	0	0	0	0	0	0
OG0001764	0	0	0	0	0	0	0	0	0	0	0	0	0	0	0	0	0	0	0	0	0	0	0	0	0	0	0	0	0	0	0	0	0	0	0	0	0	0	0	0	0	0	0	0	0	0	0	0	0
OG0001765	0	0	0	0	0	0	0	0	0	0	0	0	0	0	0	0	0	0	0	0	0	0	0	0	0	0	0	0	0	0	0	0	0	0	0	0	0	0	0	0	0	0	0	0	0	0	0	0	0
OG0001766	0	0	0	0	0	0	0	0	0	0	0	0	0	0	0	0	0	0	0	0	0	0	0	0	0	0	0	0	0	0	0	0	0	0	0	0	0	0	0	0	0	0	0	0	0	0	0	0	0
OG0001767	0	0	0	0	0	0	0	0	0	0	0	0	0	0	0	0	0	0	0	0	0	0	0	0	0	0	0	0	0	0	0	0	0	0	0	0	0	0	0	0	0	0	0	0	0	0	0	0	0
OG0001768	0	0	0	0	0	0	0	0	0	0	0	0	0	0	0	0	0	0	0	0	0	0	0	0	0	0	0	0	0	0	0	0	0	0	0	0	0	0	0	0	0	0	0	0	0	0	0	0	0
OG0001769	0	0	0	0	0	0	0	0	0	0	0	0	0	0	0	0	0	0	0	0	0	0	0	0	0	0	0	0	0	0	0	0	0	0	0	0	0	0	0	0	0	0	0	0	0	0	0	0	0
OG0001770	0	0	0	0	0	0	0	0	0	0	0	0	0	0	0	0	0	0	0	0	0	0	0	0	0	0	0	0	0	0	0	0	0	0	0	0	0	0	0	0	0	0	0	0	0	0	0	0	0
OG0001771	0	0	0	0	0	0	0	0	0	0	0	0	0	0	0	0	0	0	0	0	0	0	0	0	0	0	0	0	0	0	0	0	0	0	0	0	0	0	0	0	0	0	0	0	0	0	0	0	0
OG0001772	0	0	0	0	0	0	0	0	0	0	0	0	0	0	0	0	0	0	0	0	0	0	0	0	0	0	0	0	0	0	0	0	0	0	0	0	0	0	0	0	0	0	0	0	0	0	0	0	0
OG0001773	0	0	0	0	0	0	0	0	0	0	0	0	0	0	0	0	0	0	0	0	0	0	0	0	0	0	0	0	0	0	0	0	0	0	0	0	0	0	0	0	0	0	0	0	0	0	0	0	0
OG0001774	0	0	0	0	0	0	0	0	0	0	0	0	0	0	0	0	0	0	0	0	0	0	0	0	0	0	0	0	0	0	0	0	0	0	0	0	0	0	0	0	0	0	0	0	0	0	0	0	0
OG0001775	0	0	0	0	0	0	0	0	0	0	0	0	0	0	0	0	0	0	0	0	0	0	0	0	0	0	0	0	0	0	0	0	0	0	0	0	0	0	0	0	0	0	0	0	0	0	0	0	0
OG0001776	0	0	0	0	0	0	0	0	0	0	0	0	0	0	0	0	0	0	0	0	0	0	0	0	0	0	0	0	0	0	0	0	0	0	0	0	0	0	0	0	0	0	0	0	0	0	0	0	0
OG0001777	0	0	0	0	0	0	0	0	0	0	0	0	0	0	0	0	0	0	0	0	0	0	0	0	0	0	0	0	0	0	0	0	0	0	0	0	0	0	0	0	0	0	0	0	0	0	0	0	0
OG0001778	0	0	0	0	0	0	0	0	0	0	0	0	0	0	0	0	0	0	0	0	0	0	0	0	0	0	0	0	0	0	0	0	0	0	0	0	0	0	0	0	0	0	0	0	0	0	0	0	0
OG0001779	0	0	0	0	0	0	0	0	0	0	0	0	0	0	0	0	0	0	0	0	0	0	0	0	0	0	0	0	0	0	0	0	0	0	0	0	0	0	0	0	0	0	0	0	0	0	0	0	0
OG0001780	0	0	0	0	0	0	0	0	0	0	0	0	0	0	0	0	0	0	0	0	0	0	0	0	0	0	0	0	0	0	0	0	0	0	0	0	0	0	0	0	0	0	0	0	0	0	0	0	0
OG0001781	0	0	0	0	0	0	0	0	0	0	0	0	0	0	0	0	0	0	0	0	0	0	0	0	0	0	0	0	0	0	0	0	0	0	0	0	0	0	0	0	0	0	0	0	0	0	0	0	0
OG0001782	0	0	0	0	0	0	0	0	0	0	0	0	0	0	0	0	0	0	0	0	0	0	0	0	0	0	0	0	0	0	0	0	0	0	0	0	0	0	0	0	0	0	0	0	0	0	0	0	0
OG0001783	0	0	0	0	0	0	0	0	0	0	0	0	0	0	0	0	0	0	0	0	0	0	0	0	0	0	0	0	0	0	0	0	0	0	0	0	0	0	0	0	0	0	0	0	0	0	0	0	0
OG0001784	0	0	0	0	0	0	0	0	0	0	0	0	0	0	0	0	0	0	0	0	0	0	0	0	0	0	0	0	0	0	0	0	0	0	0	0	0	0	0	0	0	0	0	0	0	0	0	0	0
OG0001785	0	0	0	0	0	0	0	0	0	0	0	0	0	0	0	0	0	0	0	0	0	0	0	0	0	0	0	0	0	0	0	0	0	0	0	0	0	0	0	0	0	0	0	0	0	0	0	0	0
OG0001786	0	0	0	0	0	0	0	0	0	0	0	0	0	0	0	0	0	0	0	0	0	0	0	0	0	0	0	0	0	0	0	0	0	0	0	0	0	0	0	0	0	0	0	0	0	0	0	0	0
OG0001787	0	0	0	0	0	0	0	0	0	0	0	0	0	0	0	0	0	0	0	0	0	0	0	0	0	0	0	0	0	0	0	0	0	0	0	0	0	0	0	0	0	0	0	0	0	0	0	0	0
OG0001788	0	0	0	0	0	0	0	0	0	0	0	0	0	0	0	0	0	0	0	0	0	0	0	0	0	0	0	0	0	0	0	0	0	0	0	0	0	0	0	0	0	0	0	0	0	0	0	0	0
OG0001789	0	0	0	0	0	0	0	0	0	0	0	0	0	0	0	0	0	0	0	0	0	0	0	0	0	0	0	0	0	0	0	0	0	0	0	0	0	0	0	0	0	0	0	0	0	0	0	0	0
OG0001790	0	0	0	0	0	0	0	0	0	0	0	0	0	0	0	0	0	0	0	0	0	0	0	0	0	0	0	0	0	0	0	0	0	0	0	0	0	0	0	0	0	0	0	0	0	0	0	0	0
OG0001791	0	0	0	0	0	0	0	0	0	0	0	0	0	0	0	0	0	0	0	0	0	0	0	0	0	0	0	0	0	0	0	0	0	0	0	0	0	0	0	0	0	0	0	0	0	0	0	0	0
OG0001792	0	0	0	0	0	0	0	0	0	0	0	0	0	0	0	0	0	0	0	0	0	0	0	0	0	0	0	0	0	0	0	0	0	0	0	0	0	0	0	0	0	0	0	0	0	0	0	0	0
OG0001793	0	0	0	0	0	0	0	0	0	0	0	0	0	0	0	0	0	0	0	0	0	0	0	0	0	0	0	0	0	0	0	0	0	0	0	0	0	0	0	0	0	0	0	0	0	0	0	0	0
OG0001794	0	0	0	0	0	0	0	0	0	0	0	0	0	0	0	0	0	0	0	0	0	0	0	0	0	0	0	0	0	0	0	0	0	0	0	0	0	0	0	0	0	0	0	0	0	0	0	0	0
OG0001795	0	0	0	0	0	0	0	0	0	0	0	0	0	0	0	0	0	0	0	0	0	0	0	0	0	0	0	0	0	0	0	0	0	0	0	0	0	0	0	0	0	0	0	0	0	0	0	0	0
OG0001796	0	0	0	0	0	0	0	0	0	0	0	0	0	0	0	0	0	0	0	0	0	0	0	0	0	0	0	0	0	0	0	0	0	0	0	0	0	0	0	0	0	0	0	0	0	0	0	0	0
OG0001797	0	0	0	0	0	0	0	0	0	0	0	0	0	0	0	0	0	0	0	0	0	0	0	0	0	0	0	0	0	0	0	0	0	0	0	0	0	0	0	0	0	0	0	0	0	0	0	0	0
OG0001798	0	0	0	0	0	0	0	0	0	0	0	0	0	0	0	0	0	0	0	0	0	0	0	0	0	0	0	0	0	0	0	0	0	0	0	0	0	0	0	0	0	0	0	0	0	0	0	0	0
OG0001799	0	0	0	0	0	0	0	0	0	0	0	0	0	0	0	0	0	0	0	0	0	0	0	0	0	0	0	0	0	0	0	0	0	0	0	0	0	0	0	0	0	0	0	0	0	0	0	0	0
OG0001800	0	0	0	0	0	0	0	0	0	0	0	0	0	0	0	0	0	0	0	0	0	0	0	0	0	0	0	0	0	0	0	0	0	0	0	0	0	0	0	0	0	0	0	0	0	0	0	0	0
OG0001801	0	0	0	0	0	0	0	0	0	0	0	0	0	0	0	0	0	0	0	0	0	0	0	0	0	0	0	0	0	0	0	0	0	0	0	0	0	0	0	0	0	0	0	0	0	0	0	0	0
OG0001802	0	0	0	0	0	0	0	0	0	0	0	0	0	0	0	0	0	0	0	0	0	0	0	0	0	0	0	0	0	0	0	0	0	0	0	0	0	0	0	0	0	0	0	0	0	0	0	0	0
OG0001803	0	0	0	0	0	0	0	0	0	0	0	0	0	0	0	0	0	0	0	0	0	0	0	0	0	0	0	0	0	0	0	0	0	0	0	0	0	0	0	0	0	0	0	0	0	0	0	0	0
OG0001804	0	0	0	0	0	0	0	0	0	0	0	0	0	0	0	0	0	0	0	0	0	0	0	0	0	0	0	0	0	0	0	0	0	0	0	0	0	0	0	0	0	0	0	0	0	0	0	0	0
OG0001805	0	0	0	0	0	0	0	0	0	0	0	0	0	0	0	0	0	0	0	0	0	0	0	0	0	0	0	0	0	0	0	0	0	0	0	0	0	0	0	0	0	0	0	0	0	0	0	0	0
OG0001806	0	0	0	0	0	0	0	0	0	0	0	0	0	0	0	0	0	0	0	0	0	0	0	0	0	0	0	0	0	0	0	0	0	0	0	0	0	0	0	0	0	0	0	0	0	0	0	0	0
OG0001807	0	0	0	0	0	0	0	0	0	0	0	0	0	0	0	0	0	0	0	0	0	0	0	0	0	0	0	0	0	0	0	0	0	0	0	0	0	0	0	0	0	0	0	0	0	0	0	0	0
OG0001808	0	0	0	0	0	0	0	0	0	0	0	0	0	0	0	0	0	0	0	0	0	0	0	0	0	0	0	0	0	0	0	0	0	0	0	0	0	0	0	0	0	0	0	0	0	0	0	0	0
OG0001809	0	0	0	0	0	0	0	0	0	0	0	0	0	0	0	0	0	0	0	0	0	0	0	0	0	0	0	0	0	0	0	0	0	0	0	0	0	0	0	0	0	0	0	0	0	0	0	0	0
OG0001810	0	0	0	0	0	0	0	0	0	0	0	0	0	0	0	0	0	0	0	0	0	0	0	0	0	0	0	0	0	0	0	0	0	0	0	0	0	0	0	0	0	0	0	0	0	0	0	0	0
OG0001811	0	0	0	0	0	0	0	0	0	0	0	0	0	0	0	0	0	0	0	0	0	0	0	0	0	0	0	0	0	0	0	0	0	0	0	0	0	0	0	0	0	0	0	0	0	0	0	0	0
OG0001812	0	0	0	0	0	0	0	0	0	0	0	0	0	0	0	0	0	0	0	0	0	0	0	0	0	0	0	0	0	0	0	0	0	0	0	0	0	0	0	0	0	0	0	0	0	0	0	0	0
OG0001813	0	0	0	0	0	0	0	0	0	0	0	0	0	0	0	0	0	0	0	0	0	0	0	0	0	0	0	0	0	0	0	0	0	0	0	0	0	0	0	0	0	0	0	0	0	0	0	0	0
OG0001814	0	0	0	0	0	0	0	0	0	0	0	0	0	0	0	0	0	0	0	0	0	0	0	0	0	0	0	0	0	0	0	0	0	0	0	0	0	0	0	0	0	0	0	0	0	0	0	0	0
OG0001815	0	0	0	0	0	0	0	0	0	0	0	0	0	0	0	0	0	0	0	0	0	0	0	0	0	0	0	0	0	0	0	0	0	0	0	0	0	0	0	0	0	0	0	0	0	0	0	0	0
OG0001816	0	0	0	0	0	0	0	0	0	0	0	0	0	0	0	0	0	0	0	0	0	0	0	0	0	0	0	0	0	0	0	0	0	0	0	0	0	0	0	0	0	0	0	0	0	0	0	0	0
OG0001817	0	0	0	0	0	0	0	0	0	0	0	0	0	0	0	0	0	0	0	0	0	0	0	0	0	0	0	0	0	0	0	0	0	0	0	0	0	0	0	0	0	0	0	0	0	0	0	0	0
OG0001818	0	0	0	0	0	0	0	0	0	0	0	0	0	0	0	0	0	0	0	0	0	0	0	0	0	0	0	0	0	0	0	0	0	0	0	0	0	0	0	0	0	0	0	0	0	0	0	0	0
OG0001819	0	0	0	0	0	0	0	0	0	0	0	0	0	0	0	0	0	0	0	0	0	0	0	0	0	0	0	0	0	0	0	0	0	0	0	0	0	0	0	0	0	0	0	0	0	0	0	0	0
OG0001820	0	0	0	0	0	0	0	0	0	0	0	0	0	0	0	0	0	0	0	0	0	0	0	0	0	0	0	0	0	0	0	0	0	0	0	0	0	0	0	0	0	0	0	0	0	0	0	0	0
OG0001821	0	0	0	0	0	0	0	0	0	0	0	0	0	0	0	0	0	0	0	0	0	0	0	0	0	0	0	0	0	0	0	0	0	0	0	0	0	0	0	0	0	0	0	0	0	0	0	0	0
OG0001822	0	0	0	0	0	0	0	0	0	0	0	0	0	0	0	0	0	0	0	0	0	0	0	0	0	0	0	0	0	0	0	0	0	0	0	0	0	0	0	0	0	0	0	0	0	0	0	0	0
OG0001823	0	0	0	0	0	0	0	0	0	0	0	0	0	0	0	0	0	0	0	0	0	0	0	0	0	0	0	0	0	0	0	0	0	0	0	0	0	0	0	0	0	0	0	0	0	0	0	0	0
OG0001824	0	0	0	0	0	0	0	0	0	0	0	0	0	0	0	0	0	0	0	0	0	0	0	0	0	0	0	0	0	0	0	0	0	0	0	0	0	0	0	0	0	0	0	0	0	0	0	0	0
OG0001825	0	0	0	0	0	0	0	0	0	0	0	0	0	0	0	0	0	0	0	0	0	0	0	0	0	0	0	0	0	0	0	0	0	0	0	0	0	0	0	0	0	0	0	0	0	0	0	0	0
OG0001826	0	0	0	0	0	0	0	0	0	0	0	0	0	0	0	0	0	0	0	0	0	0	0	0	0	0	0	0	0	0	0	0	0	0	0	0	0	0	0	0	0	0	0	0	0	0	0	0	0
OG0001827	0	0	0	0	0	0	0	0	0	0	0	0	0	0	0	0	0	0	0	0	0	0	0	0	0	0	0	0	0	0	0	0	0	0	0	0	0	0	0	0	0	0	0	0	0	0	0	0	0
OG0001828	0	0	0	0	0	0	0	0	0	0	0	0	0	0	0	0	0	0	0	0	0	0	0	0	0	0	0	0	0	0	0	0	0	0	0	0	0	0	0	0	0	0	0	0	0	0	0	0	0
OG0001829	0	0	0	0	0	0	0	0	0	0	0	0	0	0	0	0	0	0	0	0	0	0	0	0	0	0	0	0	0	0	0	0	0	0	0	0	0	0	0	0	0	0	0	0	0	0	0	0	0
OG0001830	0	0	0	0	0	0	0	0	0	0	0	0	0	0	0	0	0	0	0	0	0	0	0	0	0	0	0	0	0	0	0	0	0	0	0	0	0	0	0	0	0	0	0	0	0	0	0	0	0
OG0001831	0	0	0	0	0	0	0	0	0	0	0	0	0	0	0	0	0	0	0	0	0	0	0	0	0	0	0	0	0	0	0	0	0	0	0	0	0	0	0	0	0	0	0	0	0	0	0	0	0
OG0001832	0	0	0	0	0	0	0	0	0	0	0	0	0	0	0	0	0	0	0	0	0	0	0	0	0	0	0	0	0	0	0	0	0	0	0	0	0	0	0	0	0	0	0	0	0	0	0	0	0
OG0001833	0	0	0	0	0	0	0	0	0	0	0	0	0	0	0	0	0	0	0	0	0	0	0	0	0	0	0	0	0	0	0	0	0	0	0	0	0	0	0	0	0	0	0	0	0	0	0	0	0
OG0001834	0	0	0	0	0	0	0	0	0	0	0	0	0	0	0	0	0	0	0	0	0	0	0	0	0	0	0	0	0	0	0	0	0	0	0	0	0	0	0	0	0	0	0	0	0	0	0	0	0
OG0001835	0	0	0	0	0	0	0	0	0	0	0	0	0	0	0	0	0	0	0	0	0	0	0	0	0	0	0	0	0	0	0	0	0	0	0	0	0	0	0	0	0	0	0	0	0	0	0	0	0
OG0001836	0	0	0	0	0	0	0	0	0	0	0	0	0	0	0	0	0	0	0	0	0	0	0	0	0	0	0	0	0	0	0	0	0	0	0	0	0	0	0	0	0	0	0	0	0	0	0	0	0
OG0001837	0	0	0	0	0	0	0	0	0	0	0	0	0	0	0	0	0	0	0	0	0	0	0	0	0	0	0	0	0	0	0	0	0	0	0	0	0	0	0	0	0	0	0	0	0	0	0	0	0
OG0001838	0	0	0	0	0	0	0	0	0	0	0	0	0	0	0	0	0	0	0	0	0	0	0	0	0	0	0	0	0	0	0	0	0	0	0	0	0	0	0	0	0	0	0	0	0	0	0	0	0
OG0001839	0	0	0	0	0	0	0	0	0	0	0	0	0	0	0	0	0	0	0	0	0	0	0	0	0	0	0	0	0	0	0	0	0	0	0	0	0	0	0	0	0	0	0	0	0	0	0	0	0
OG0001840	0	0	0	0	0	0	0	0	0	0	0	0	0	0	0	0	0	0	0	0	0	0	0	0	0	0	0	0	0	0	0	0	0	0	0	0	0	0	0	0	0	0	0	0	0	0	0	0	0
OG0001841	0	0	0	0	0	0	0	0	0	0	0	0	0	0	0	0	0	0	0	0	0	0	0	0	0	0	0	0	0	0	0	0	0	0	0	0	0	0	0	0	0	0	0	0	0	0	0	0	0
OG0001842	0	0	0	0	0	0	0	0	0	0	0	0	0	0	0	0	0	0	0	0	0	0	0	0	0	0	0	0	0	0	0	0	0	0	0	0	0	0	0	0	0	0	0	0	0	0	0	0	0
OG0001843	0	0	0	0	0	0	0	0	0	0	0	0	0	0	0	0	0	0	0	0	0	0	0	0	0	0	0	0	0	0	0	0	0	0	0	0	0	0	0	0	0	0	0	0	0	0	0	0	0
OG0001844	0	0	0	0	0	0	0	0	0	0	0	0	0	0	0	0	0	0	0	0	0	0	0	0	0	0	0	0	0	0	0	0	0	0	0	0	0	0	0	0	0	0	0	0	0	0	0	0	0
OG0001845	0	0	0	0	0	0	0	0	0	0	0	0	0	0	0	0	0	0	0	0	0	0	0	0	0	0	0	0	0	0	0	0	0	0	0	0	0	0	0	0	0	0	0	0	0	0	0	0	0
OG0001846	0	0	0	0	0	0	0	0	0	0	0	0	0	0	0	0	0	0	0	0	0	0	0	0	0	0	0	0	0	0	0	0	0	0	0	0	0	0	0	0	0	0	0	0	0	0	0	0	0
OG0001847	0	0	0	0	0	0	0	0	0	0	0	0	0	0	0	0	0	0	0	0	0	0	0	0	0	0	0	0	0	0	0	0	0	0	0	0	0	0	0	0	0	0	0	0	0	0	0	0	0
OG0001848	0	0	0	0	0	0	0	0	0	0	0	0	0	0	0	0	0	0	0	0	0	0	0	0	0	0	0	0	0	0	0	0	0	0	0	0	0	0	0	0	0	0	0	0	0	0	0	0	0
OG0001849	0	0	0	0	0	0	0	0	0	0	0	0	0	0	0	0	0	0	0	0	0	0	0	0	0	0	0	0	0	0	0	0	0	0	0	0	0	0	0	0	0	0	0	0	0	0	0	0	0
OG0001850	0	0	0	0	0	0	0	0	0	0	0	0	0	0	0	0	0	0	0	0	0	0	0	0	0	0	0	0	0	0	0	0	0	0	0	0	0	0	0	0	0	0	0	0	0	0	0	0	0
OG0001851	0	0	0	0	0	0	0	0	0	0	0	0	0	0	0	0	0	0	0	0	0	0	0	0	0	0	0	0	0	0	0	0	0	0	0	0	0	0	0	0	0	0	0	0	0	0	0	0	0
OG0001852	0	0	0	0	0	0	0	0	0	0	0	0	0	0	0	0	0	0	0	0	0	0	0	0	0	0	0	0	0	0	0	0	0	0	0	0	0	0	0	0	0	0	0	0	0	0	0	0	0
OG0001853	0	0	0	0	0	0	0	0	0	0	0	0	0	0	0	0	0	0	0	0	0	0	0	0	0	0	0	0	0	0	0	0	0	0	0	0	0	0	0	0	0	0	0	0	0	0	0	0	0
OG0001854	0	0	0	0	0	0	0	0	0	0	0	0	0	0	0	0	0	0	0	0	0	0	0	0	0	0	0	0	0	0	0	0	0	0	0	0	0	0	0	0	0	0	0	0	0	0	0	0	0
OG0001855	0	0	0	0	0	0	0	0	0	0	0	0	0	0	0	0	0	0	0	0	0	0	0	0	0	0	0	0	0	0	0	0	0	0	0	0	0	0	0	0	0	0	0	0	0	0	0	0	0
[truncated: 724 more rows]
[truncated: 155 more columns]

## Sheet: Figure4B
Number.genomes	Number.gene.clusters	Group	Standard deviation
[truncated: 346 more rows]

[truncated: 4 more sheets: Figure5B, FigureS2, FigureS3_S6, FigureS7]
